# Supplementary material for: Estimation of immune cell content in tumor using single-cell RNA-seq reference data
Source: BMC Cancer. 2019 Jul 19;19:715. doi: 10.1186/s12885-019-5927-3 (PMC6642583; doi:10.1186/s12885-019-5927-3)
Supplement: Supplementary file 2 — Table S1. Patient origins of tumor and lymph node samples, related to Figure S1. (CSV 1 kb) [file 12885_2019_5927_MOESM2_ESM.csv]

Table S1: Patients clinical characteristics from Puram et al.2017 [1] (Modified from Supplementary Table S1 and S2 of Puram et al.2017)
patients	Primary HNSCC Tumor Sample	Lymph Node Metastatsis Sample	Age/Sex	Primary Site	Pathologic Stage	Grade	PNI	LVI	ECE	PHV PCR
MEEI5	HNSCC5		69/F	Left lateral tongue	T2N1	2	Present	Present	Absent	(-)
MEEI6	HNSCC6		88/F	Right floor of mouth	T4aN2c	1	Present	Present	Present	(-)
MEEI7	HNSCC7		71/F	Right floor of mouth	T1N2b	3	Absent	Present	Present
MEEI8	HNSCC8		82/F	Right hard palate	T4aN0	1	Absent	Absent	--
MEEI10	HNSCC10		76/M	Right retromolar trigone	T4aN2b	2	Absent	Absent	Present
MEEI12	HNSCC12		80/M	Left retromolar trigone	T4aN0	2	Present	Present	--
MEEI13	HNSCC13		52/F	Left lateral tongue	T3N1	2	Present	Present	Absent
MEEI16	HNSCC16, HNSCC		63/F	Left lateral tongue	T2N0	1	Absent	Absent	--	(-)
MEEI17	HNSCC17		59/M	Right alveolar ridge	T4aN0	2	Present	Absent	--
MEEI18	HNSCC18		41/M	Left lateral tongue	T3N1	2	Present	Present	Absent	(-)
MEEI20	HNSCC20		53/M	Right floor of mouth	T4aN2c	2	Present	Present	Present	(-)
MEEI22	HNSCC22		77/M	Left buccal mucosa	T1N0	2	Absent	Absent	--	(-)
MEEI24	HNSCC24		78/F	Right alveolar ridge	T4aN2c	2	Absent	Absent	Absent
MEEI25	HNSCC25	HN25	76/F	Left lateral tongue	T3N1	2	Present	Present	Present	(-)
MEEI26	HNSCC26	HN26	51/M	Left floor of mouth	T4aN2c	3	Present	Present	Absent	(-)
MEEI28	HNSCC28	HN28	58/M	Right lateral tongue	T2N2c	1	Present	Present	Absent	(-)
PNI = perineural invasion
LVI = lymphovascular invasion
ECE = extracapsular extension
[1]. Puram SV, Tirosh I, Parikh AS, Patel AP, Yizhak K, Gillespie S, Rodman C, Luo CL, Mroz EA, Emerick KS et al: Single-Cell Transcriptomic Analysis of Primary and Metastatic Tumor Ecosystems in Head and Neck Cancer. Cell 2017, 171(7):1611-1624.e1624.
