# Supplementary material for: Estimation of immune cell content in tumor using single-cell RNA-seq reference data
Source: BMC Cancer. 2019 Jul 19;19:715. doi: 10.1186/s12885-019-5927-3 (PMC6642583; doi:10.1186/s12885-019-5927-3)
Supplement: Supplementary file 4 — Table S3. Differentially expressed genes between T cell subtypes, related to Fig. 2. Differentially expressed genes between CD4+ T cell subtypes in sheet 1. Differentially expressed genes between CD8+ T cell subtypes in sheet 2. (XLSX 132 kb) [file 12885_2019_5927_MOESM4_ESM.xlsx]

## Sheet: Treg.vs.CD4.DE
GeneName	logFC	AveExpr	t	P.Value	adj.P.Val	B
FOXP3	3.23999	1.30536	24.3835	1.57299e-92	3.72578e-88	199.68
BATF	5.09832	2.81376	23.8592	1.07592e-89	1.27421e-85	193.155
TNFRSF18	5.009	2.31242	23.8138	1.89186e-89	1.49368e-85	192.591
IL2RA	3.77665	1.81437	20.1478	8.68597e-70	5.1434e-66	147.353
LOC541471	3.76271	1.99299	20.0916	1.72195e-69	8.1572e-66	146.669
TNFRSF4	3.92156	1.78097	19.3093	2.28472e-65	9.01931e-62	137.188
IL1R2	3.557	1.40355	18.986	1.12397e-63	3.80321e-60	133.297
CCR8	3.63238	1.58396	18.5131	3.2586e-61	9.64789e-58	127.636
ICOS	4.27615	2.91852	18.3817	1.56298e-60	4.11341e-57	126.071
CARD16	3.87842	2.0608	17.9768	1.92099e-58	4.55006e-55	121.267
TNFRSF1B	3.6945	2.6267	17.0142	1.55156e-53	3.06253e-50	109.989
MAGEH1	3.30335	1.49617	16.6085	1.70237e-51	3.10172e-48	105.301
IL32	3.99373	6.34266	16.2039	1.76576e-49	2.98742e-46	100.67
LINC00152	3.32823	2.24776	16.1759	2.42847e-49	3.83471e-46	100.352
CD27	4.02822	3.45966	16.1303	4.08516e-49	6.04758e-46	99.8336
DUSP4	3.29916	2.79939	16.0897	6.48798e-49	9.03966e-46	99.3721
ENTPD1	2.09744	1.39778	16.0115	1.5797e-48	2.0787e-45	98.4844
CXCR6	3.61819	1.81493	15.7335	3.67646e-47	4.58319e-44	95.3452
TNFRSF9	2.19287	1.33035	15.4996	5.10001e-46	6.03994e-43	92.7223
TIGIT	3.13729	1.95842	15.4725	6.9144e-46	7.79879e-43	92.4188
S100A4	4.39352	4.64174	14.8481	7.06919e-43	7.61094e-40	85.5092
CTSC	2.69324	1.99001	13.7747	7.65735e-38	7.88574e-35	73.9561
CTLA4	3.09706	2.13864	13.1484	5.38086e-35	5.31046e-32	67.4277
IL2RB	2.51596	1.62957	13.0972	9.12928e-35	8.64944e-32	66.9013
PRDM1	2.60065	3.06109	13.0842	1.04414e-34	9.51211e-32	66.7676
DNPH1	2.88984	1.71311	13.0766	1.12903e-34	9.9045e-32	66.6898
TBC1D4	2.15144	1.33707	12.9679	3.45102e-34	2.91932e-31	65.5774
LAIR2	2.12459	0.824129	12.8856	8.00882e-34	6.54128e-31	64.7393
HTATIP2	2.36038	1.13083	12.8803	8.45582e-34	6.67615e-31	64.6852
ACP5	2.53951	1.30145	12.8319	1.38571e-33	1.05877e-30	64.1935
GBP5	2.41224	1.59165	12.7322	3.81966e-33	2.74159e-30	63.1842
CORO1B	1.6311	0.966367	12.5603	2.17208e-32	1.51317e-29	61.4544
LAYN	1.72048	0.702882	12.4833	4.70906e-32	3.18682e-29	60.6843
CALM3	2.01083	1.4701	12.4316	7.90763e-32	5.20278e-29	60.1685
PHLDA1	2.1817	1.88816	12.3214	2.37563e-31	1.52079e-28	59.074
HLA-H	1.07879	2.56777	12.2514	4.76314e-31	2.96894e-28	58.3819
IL1R1	1.52001	0.658493	12.1887	8.87237e-31	5.38849e-28	57.7631
GBP2	2.61352	1.82403	12.1661	1.10912e-30	6.56766e-28	57.5411
NAMPT	2.17162	1.8329	12.0144	4.93469e-30	2.85081e-27	56.0562
SDC4	1.61977	0.88961	11.9218	1.22172e-29	6.88989e-27	55.1546
GLRX	2.63466	1.83561	11.686	1.20364e-28	6.33542e-26	52.8798
CASP1	2.52971	1.62032	11.5847	3.18683e-28	1.64094e-25	51.9118
PKM	2.74008	3.2769	11.3945	1.9549e-27	9.85185e-25	50.1088
SPOCK2	2.34363	2.66184	11.2311	9.15451e-27	4.51737e-24	48.5745
IL2RG	2.94112	5.41593	11.1885	1.36542e-26	6.60028e-24	48.1772
CD177	1.63442	0.604077	11.174	1.56404e-26	7.40918e-24	48.0423
CD7	1.78118	1.95966	11.1272	2.42371e-26	1.12565e-23	47.6071
APOBEC3C	2.70077	2.26943	11.122	2.54321e-26	1.15843e-23	47.5593
SIRPG	2.78139	2.25376	11.0791	3.79581e-26	1.68782e-23	47.1614
SAT1	3.18523	5.07534	11.0777	3.84794e-26	1.68782e-23	47.1479
GEM	1.94242	0.904595	11.0672	4.24016e-26	1.82604e-23	47.0514
GAPDH	3.16262	5.2495	11.0482	5.06331e-26	2.1416e-23	46.8752
ISG15	2.75511	2.18303	10.7477	8.07843e-25	3.2137e-22	44.1243
F5	1.27914	0.655107	10.7468	8.14076e-25	3.2137e-22	44.1166
RAC2	2.79334	2.93523	10.7292	9.565e-25	3.71404e-22	43.9565
SH2D2A	2.03287	1.53722	10.6896	1.37232e-24	5.24272e-22	43.5981
PBXIP1	2.29335	3.49887	10.5467	5.00437e-24	1.88148e-21	42.3137
TYMP	1.71271	0.934523	10.5337	5.63019e-24	2.0837e-21	42.1967
STAM	1.81895	1.20601	10.5315	5.74306e-24	2.09277e-21	42.177
RHBDD2	2.34046	1.85773	10.4453	1.24495e-23	4.46785e-21	41.4091
CD4	2.29413	1.88033	10.3	4.54963e-23	1.56178e-20	40.123
ZBTB32	1.56082	0.749893	10.2964	4.69444e-23	1.58846e-20	40.0919
FKBP1A	2.36555	2.28719	10.259	6.54268e-23	2.15236e-20	39.7625
UGP2	2.47457	2.29544	10.2497	7.10434e-23	2.30511e-20	39.6808
IFI6	2.11211	2.79588	10.2076	1.03023e-22	3.2536e-20	39.3121
NINJ2	1.86507	1.04737	10.1191	2.24251e-22	6.98897e-20	38.5405
UCP2	2.88293	3.38233	10.0154	5.54804e-22	1.70663e-19	37.642
PDGFA	1.03341	0.466143	9.96207	8.81429e-22	2.64273e-19	37.1829
CD2	2.71478	5.05101	9.86402	2.0561e-21	6.08761e-19	36.3431
TPP1	2.05927	1.64516	9.75447	5.26046e-21	1.53826e-18	35.4118
RTKN2	1.37365	0.854911	9.74114	5.89431e-21	1.70259e-18	35.299
RGS1	3.0468	6.41444	9.7126	7.5172e-21	2.14521e-18	35.058
PMAIP1	2.42578	2.68962	9.6261	1.56647e-20	4.41706e-18	34.3303
STAT3	2.02939	2.76216	9.62384	1.59657e-20	4.44898e-18	34.3115
SEC11C	1.92699	1.31578	9.57156	2.48249e-20	6.83725e-18	33.8741
ARPC1B	2.73757	4.26335	9.44679	7.0674e-20	1.90225e-17	32.8376
IGFLR1	1.80485	1.18107	9.44016	7.46958e-20	1.96699e-17	32.7827
TBC1D8	1.07553	0.475664	9.44009	7.47399e-20	1.96699e-17	32.7821
CCND2	1.75618	2.17314	9.42865	8.22161e-20	2.13997e-17	32.6877
ZFAND5	1.99901	2.48624	9.39329	1.10349e-19	2.84101e-17	32.3962
MYL6	2.33877	6.35017	9.35243	1.5489e-19	3.90291e-17	32.0604
BANP	1.2419	0.765298	9.27156	3.02044e-19	7.53075e-17	31.399
SYNGR2	2.45063	2.75149	9.24777	3.6732e-19	9.06285e-17	31.2053
DUSP10	1.91579	1.96378	9.2354	4.066e-19	9.92858e-17	31.1047
PARK7	2.47323	2.62824	9.12117	1.0341e-18	2.49936e-16	30.1806
GK	1.15955	0.71623	9.11094	1.12379e-18	2.67062e-16	30.0983
LY6E	2.19821	2.73659	9.11053	1.12751e-18	2.67062e-16	30.095
FRMD4B	1.41482	0.884748	9.10249	1.20356e-18	2.82253e-16	30.0304
LAT	2.24108	2.43942	8.9746	3.38231e-18	7.85426e-16	29.0079
TNIP1	1.33244	1.02579	8.96244	3.7292e-18	8.5757e-16	28.9113
ENO1	2.42965	3.97816	8.93389	4.68851e-18	1.06781e-15	28.6848
ATP5A1	2.36272	2.5638	8.92847	4.89663e-18	1.10459e-15	28.6418
ACTB	1.02794	9.54343	8.87158	7.71292e-18	1.72347e-15	28.1923
HLA-C	1.40677	6.28225	8.83489	1.03269e-17	2.28601e-15	27.9037
PFN1	1.51506	7.24178	8.80328	1.32698e-17	2.91026e-15	27.6557
IL21R	1.4159	1.06712	8.775	1.6597e-17	3.60658e-15	27.4344
SLAMF1	1.46271	0.866096	8.76712	1.76631e-17	3.80335e-15	27.3728
HLA-A	1.67599	5.57935	8.76479	1.79911e-17	3.83908e-15	27.3546
AKIRIN2	1.70446	1.37463	8.75569	1.933e-17	4.08796e-15	27.2837
COPE	2.26725	2.82913	8.73874	2.20928e-17	4.63089e-15	27.1516
ANKRD10	1.95417	2.73381	8.70324	2.92107e-17	6.01638e-15	26.8754
OAZ1	2.25522	5.38158	8.68925	3.25998e-17	6.65654e-15	26.7669
TRAF3	1.01943	0.558468	8.67472	3.65322e-17	7.39574e-15	26.6543
SAMSN1	2.41433	4.02608	8.65776	4.17168e-17	8.37377e-15	26.5231
ATP5E	2.09232	2.35007	8.64707	4.53555e-17	9.02766e-15	26.4404
SH2D1A	1.5576	1.28519	8.6214	5.54156e-17	1.09381e-14	26.2424
SDF4	1.51275	1.10311	8.58867	7.15039e-17	1.3997e-14	25.9904
OAS1	1.52925	0.933012	8.51028	1.31245e-16	2.50699e-14	25.3902
TRIB2	1.40768	1.08738	8.47659	1.70162e-16	3.19878e-14	25.1336
SLC35F2	1.27405	0.775905	8.44854	2.11111e-16	3.9373e-14	24.9206
CD74	2.43377	6.74881	8.44634	2.14694e-16	3.97284e-14	24.904
PIM2	1.93356	4.99221	8.43456	2.35005e-16	4.31498e-14	24.8147
ATP1B1	1.24098	1.03931	8.39315	3.22639e-16	5.87848e-14	24.5016
CLIC1	2.34126	3.50565	8.39151	3.26696e-16	5.90697e-14	24.4892
PTP4A3	1.13935	0.551468	8.36785	3.91331e-16	7.02201e-14	24.3109
PELI1	1.7617	1.76931	8.3283	5.28679e-16	9.41525e-14	24.0138
GATA3	1.51745	1.33853	8.31504	5.84646e-16	1.03343e-13	23.9144
TMED9	2.09565	2.22717	8.31256	5.95765e-16	1.04528e-13	23.8958
SERPINB9	1.69392	3.91026	8.29614	6.74698e-16	1.17507e-13	23.773
LTB	2.51665	4.21222	8.26682	8.42085e-16	1.44533e-13	23.5541
UBC	2.12968	7.06372	8.25103	9.48628e-16	1.61649e-13	23.4365
ARID5B	1.83091	3.66549	8.24408	9.99613e-16	1.6912e-13	23.3848
NOP58	2.0403	3.59417	8.22408	1.16208e-15	1.95213e-13	23.2361
KCNN4	1.28317	0.726207	8.2044	1.34719e-15	2.24715e-13	23.0902
ICA1	1.16349	0.650029	8.2032	1.35936e-15	2.2516e-13	23.0813
TLK1	1.60871	2.39659	8.13953	2.18901e-15	3.60062e-13	22.611
SCAMP2	1.53733	1.10624	8.12715	2.40056e-15	3.92136e-13	22.52
TTC39C	1.51245	2.51341	8.09734	2.99663e-15	4.82844e-13	22.3011
LCK	2.27491	4.79561	8.05709	4.0388e-15	6.46371e-13	22.0066
CAP1	2.10367	3.51395	8.04836	4.30819e-15	6.80292e-13	21.9429
SKAP1	1.71279	1.60496	8.01118	5.66836e-15	8.83294e-13	21.6722
GABARAP	1.97457	2.38099	7.98429	6.90861e-15	1.06952e-12	21.477
RHOC	1.34643	0.934404	7.9733	7.48955e-15	1.15193e-12	21.3973
SH3KBP1	1.77328	2.41108	7.9379	9.70746e-15	1.46453e-12	21.1415
CD3D	2.28997	4.46974	7.92982	1.02983e-14	1.54384e-12	21.0832
S100A6	2.09282	3.37813	7.89788	1.30014e-14	1.9368e-12	20.8534
CTSA	1.82552	1.86763	7.89287	1.34844e-14	1.9962e-12	20.8174
PSMB3	2.05833	2.36587	7.83609	2.03648e-14	2.99602e-12	20.4109
PRDX5	1.77827	1.67625	7.81724	2.33404e-14	3.39166e-12	20.2764
CXCR3	1.57515	1.1724	7.8002	2.63961e-14	3.7892e-12	20.1552
LGALS1	1.99452	1.94547	7.78686	2.90602e-14	4.14651e-12	20.0604
RAB10	1.53848	1.55943	7.7251	4.52834e-14	6.30931e-12	19.6232
GTF3C6	1.75506	1.72828	7.72029	4.68703e-14	6.49223e-12	19.5893
EPSTI1	1.14064	0.783838	7.71924	4.72215e-14	6.50283e-12	19.5819
CKLF	1.44268	1.31226	7.65336	7.55389e-14	1.02828e-11	19.119
CD82	1.67788	2.28922	7.64597	7.9609e-14	1.0775e-11	19.0673
RALGDS	1.33842	1.12408	7.59678	1.12794e-13	1.50091e-11	18.7241
PHTF2	1.17265	0.876671	7.58936	1.18857e-13	1.57276e-11	18.6725
PRKAR1A	1.71353	2.17342	7.58773	1.20232e-13	1.58212e-11	18.6612
SOD1	1.95109	2.69766	7.5703	1.35956e-13	1.77915e-11	18.5401
CD247	1.77725	1.93031	7.56595	1.40186e-13	1.82441e-11	18.51
PPP1CA	1.98934	2.73881	7.54905	1.57886e-13	2.03243e-11	18.3929
STAT1	1.72299	1.80509	7.52884	1.81956e-13	2.32963e-11	18.2531
BST2	1.61408	1.41046	7.48907	2.40358e-13	3.02199e-11	17.9791
PSAP	2.0536	3.58091	7.47908	2.57712e-13	3.1959e-11	17.9104
SEC14L1	1.34226	1.2603	7.47663	2.62155e-13	3.23406e-11	17.8936
PHACTR2	1.0217	1.17289	7.46606	2.82208e-13	3.46341e-11	17.8211
AP2M1	1.7653	1.98433	7.42828	3.66991e-13	4.43498e-11	17.5625
CHMP2A	1.62836	1.39248	7.41868	3.92246e-13	4.71611e-11	17.497
RNF213	1.16087	2.06324	7.37694	5.23522e-13	6.2627e-11	17.2129
CD5	1.67756	1.92678	7.37055	5.47123e-13	6.47957e-11	17.1695
NINJ1	1.36954	0.951114	7.36566	5.65894e-13	6.66854e-11	17.1363
CST7	1.62376	1.48315	7.35479	6.09876e-13	7.11602e-11	17.0627
MYO1G	1.15845	0.811504	7.34139	6.6875e-13	7.65218e-11	16.972
NGFRAP1	1.12411	0.664299	7.29233	9.36076e-13	1.0508e-10	16.6412
G3BP2	1.61641	2.13355	7.28013	1.01746e-12	1.13678e-10	16.5592
HCLS1	1.92839	3.69121	7.27802	1.03225e-12	1.14788e-10	16.545
HNRNPK	1.81998	4.39163	7.27222	1.07389e-12	1.18861e-10	16.5061
THADA	1.10959	0.794113	7.2404	1.33373e-12	1.46253e-10	16.293
JAK1	1.76236	3.0319	7.22608	1.4699e-12	1.60442e-10	16.1974
SURF4	1.63441	1.82244	7.17793	2.03619e-12	2.13744e-10	15.877
CORO1A	2.10003	4.51932	7.17769	2.03944e-12	2.13744e-10	15.8754
RUNX3	1.07551	1.25567	7.16069	2.28729e-12	2.37617e-10	15.7627
GALM	1.31408	1.40128	7.13275	2.76006e-12	2.84238e-10	15.578
FAS	1.41162	1.23389	7.13116	2.78967e-12	2.86044e-10	15.5675
PDIA6	1.63912	1.79546	7.10273	3.37533e-12	3.40204e-10	15.3802
CCR6	1.54004	2.07984	7.08968	3.68324e-12	3.69666e-10	15.2944
PTPRCAP	2.01685	3.13036	7.08105	3.90177e-12	3.88308e-10	15.2378
GNG2	1.31185	1.52271	7.06016	4.48485e-12	4.40781e-10	15.101
ISOC1	1.2524	0.963346	7.05379	4.67885e-12	4.57947e-10	15.0593
PSME2	2.05771	3.57195	7.05102	4.76618e-12	4.64575e-10	15.0412
EPHX2	1.00815	0.582441	7.04631	4.91784e-12	4.77393e-10	15.0104
NCF4	1.40801	1.24885	7.04131	5.08402e-12	4.9151e-10	14.9778
COX5A	1.35546	1.09784	7.01298	6.13493e-12	5.88308e-10	14.7932
NDUFA13	1.89623	2.6803	7.00345	6.53463e-12	6.2411e-10	14.7312
NEDD9	1.32711	1.20576	7.00028	6.67314e-12	6.3224e-10	14.7106
MX1	1.53374	1.56232	6.94704	9.47899e-12	8.87428e-10	14.3659
NPTN	1.04492	0.856788	6.94376	9.68557e-12	9.01258e-10	14.3447
WDR83OS	1.51745	1.6242	6.94349	9.70281e-12	9.01258e-10	14.343
TFRC	1.60676	2.17407	6.87643	1.50471e-11	1.36033e-09	13.9122
SASH3	1.56125	1.69855	6.87406	1.52812e-11	1.37624e-09	13.8971
COX5B	1.70289	2.0414	6.86552	1.61556e-11	1.44798e-09	13.8425
IQGAP1	1.30922	1.77411	6.83703	1.94415e-11	1.71427e-09	13.6608
TAP1	1.57616	1.93406	6.80343	2.41649e-11	2.0966e-09	13.4474
PSMB6	1.76707	2.25574	6.78527	2.71697e-11	2.33167e-09	13.3324
RPS27L	1.04097	0.931442	6.78178	2.77878e-11	2.37611e-09	13.3103
SUMO1	1.63904	2.23972	6.76963	3.00489e-11	2.56021e-09	13.2336
LGALS3	1.25705	0.989984	6.76039	3.18894e-11	2.70728e-09	13.1753
B3GNT2	1.35198	1.28995	6.75617	3.27641e-11	2.77161e-09	13.1487
TM9SF2	1.42436	1.63821	6.7554	3.2927e-11	2.77548e-09	13.1439
ANXA2	1.83551	2.50531	6.74253	3.57637e-11	3.0039e-09	13.0628
HGS	1.18391	1.07786	6.74074	3.61767e-11	3.01719e-09	13.0516
TACC3	1.36327	1.33675	6.72574	3.98251e-11	3.29824e-09	12.9573
RAB5C	1.18978	1.34625	6.7146	4.2764e-11	3.5293e-09	12.8875
TMEM59	1.7671	2.97445	6.69433	4.86731e-11	3.98918e-09	12.7606
VCP	1.52905	2.01632	6.67895	5.36824e-11	4.36949e-09	12.6646
ST6GALNAC6	1.10234	0.916675	6.66527	5.85603e-11	4.71789e-09	12.5793
ABI3	1.00854	0.709765	6.65302	6.32957e-11	5.0821e-09	12.5031
EED	1.05538	0.820786	6.64841	6.51723e-11	5.2151e-09	12.4744
PSMC2	1.29534	1.26053	6.64713	6.57046e-11	5.23378e-09	12.4665
PSMB9	1.8276	3.2601	6.64279	6.75352e-11	5.33213e-09	12.4395
RABAC1	1.36834	1.34253	6.64121	6.82138e-11	5.35004e-09	12.4297
TMEM50A	1.53644	2.17489	6.62572	7.52381e-11	5.80536e-09	12.3337
RANBP1	1.39296	1.34436	6.60284	8.69311e-11	6.62074e-09	12.1921
LSP1	1.79362	3.22995	6.56012	1.13707e-10	8.55003e-09	11.929
PTPN7	1.34846	1.47394	6.55768	1.15459e-10	8.6543e-09	11.914
SH3BGRL3	1.63281	5.61232	6.55685	1.16067e-10	8.67241e-09	11.9089
SIT1	1.37344	1.34045	6.52539	1.41303e-10	1.04265e-08	11.7162
CD28	1.20442	1.45121	6.51266	1.52979e-10	1.12182e-08	11.6384
FAM46C	1.49451	2.91836	6.49642	1.69248e-10	1.2297e-08	11.5394
TPI1	1.91055	3.9213	6.49567	1.70048e-10	1.23173e-08	11.5348
YWHAB	1.48395	2.77189	6.49409	1.71724e-10	1.24008e-08	11.5252
ALDOA	1.85053	3.81027	6.48296	1.84015e-10	1.32078e-08	11.4575
FCRL3	1.0552	0.779623	6.4666	2.03672e-10	1.44436e-08	11.3581
NDUFA4	1.31635	2.13955	6.46085	2.11045e-10	1.49218e-08	11.3233
PSMB8	1.68896	2.24591	6.46013	2.11988e-10	1.49439e-08	11.319
CD79B	1.04057	0.697481	6.45293	2.21654e-10	1.5487e-08	11.2753
SHKBP1	1.04524	0.817865	6.44408	2.34107e-10	1.62612e-08	11.2218
RPS26	1.4988	3.2422	6.44127	2.38216e-10	1.64982e-08	11.2048
RANBP3	1.02711	0.881787	6.42317	2.66351e-10	1.83395e-08	11.0955
CAPZB	1.50021	2.59254	6.41724	2.76255e-10	1.89663e-08	11.0597
PIN1	1.30737	1.46857	6.41278	2.83943e-10	1.94378e-08	11.0329
CUTA	1.45404	1.679	6.39586	3.15055e-10	2.13211e-08	10.9311
ARPC2	1.65501	5.78778	6.39052	3.25549e-10	2.1844e-08	10.8991
UXS1	1.16744	1.03613	6.38445	3.37901e-10	2.26088e-08	10.8626
STXBP2	1.08621	0.90499	6.37219	3.64247e-10	2.43029e-08	10.7892
CYTIP	1.74874	3.98756	6.36657	3.76998e-10	2.5083e-08	10.7555
ARF5	1.38268	1.42879	6.36083	3.90444e-10	2.58526e-08	10.7212
MVP	1.38829	1.53462	6.3588	3.95329e-10	2.60829e-08	10.709
NOP10	1.32663	1.31568	6.35604	4.02035e-10	2.63784e-08	10.6926
ATP6AP1	1.25285	1.20825	6.34771	4.23003e-10	2.76012e-08	10.6428
SPCS1	1.2678	1.27123	6.28715	6.11154e-10	3.94436e-08	10.2829
SNRPC	1.13181	1.02773	6.27771	6.47073e-10	4.16483e-08	10.2271
CCDC167	1.21601	1.09453	6.27007	6.77638e-10	4.33798e-08	10.182
UBL5	1.38103	1.62439	6.25989	7.20583e-10	4.56356e-08	10.1219
ARPC3	1.81491	3.19378	6.23391	8.42523e-10	5.27937e-08	9.96905
ARL6IP5	1.65703	3.55949	6.21134	9.64703e-10	5.96605e-08	9.83668
GNG5	1.21462	1.22914	6.20573	9.97689e-10	6.15397e-08	9.80383
CD3G	1.17458	2.91295	6.19839	1.04245e-09	6.38025e-08	9.76093
PMF1	1.46641	1.89679	6.1957	1.05937e-09	6.45047e-08	9.7452
TANK	1.35768	1.63313	6.1887	1.10462e-09	6.70871e-08	9.70433
PRF1	1.14668	1.07012	6.18246	1.14652e-09	6.94537e-08	9.66795
C17orf49	1.19714	1.11505	6.18099	1.15664e-09	6.98881e-08	9.65937
RHOG	1.11658	0.912749	6.17674	1.18634e-09	7.15002e-08	9.63459
PPP2CA	1.57314	2.67686	6.17214	1.21931e-09	7.32993e-08	9.60781
DBI	1.4974	1.83308	6.1709	1.22839e-09	7.3474e-08	9.60056
STARD7	1.1821	1.38778	6.1504	1.38771e-09	8.23792e-08	9.48142
PSMD8	1.25542	1.41447	6.13708	1.50186e-09	8.87108e-08	9.4042
YWHAE	1.38115	2.77972	6.13112	1.55588e-09	9.14458e-08	9.36968
NDUFA11	1.10492	1.18142	6.11534	1.70827e-09	9.94156e-08	9.27842
SF3B1	1.55606	3.99399	6.10858	1.77785e-09	1.02707e-07	9.23944
MAT2B	1.5194	2.4049	6.09964	1.87424e-09	1.0775e-07	9.18788
CHMP4A	1.22057	1.24452	6.09461	1.93069e-09	1.10727e-07	9.1589
ZC3H7A	1.08815	1.16462	6.08778	2.00994e-09	1.14994e-07	9.11962
PRDX3	1.36048	1.58132	6.06378	2.31463e-09	1.31789e-07	8.98182
COX6A1	1.64686	3.03371	6.06283	2.32768e-09	1.32214e-07	8.97633
HLA-F	1.43876	2.84829	6.05345	2.45925e-09	1.39354e-07	8.92265
TMBIM6	1.59086	5.18168	6.03955	2.66793e-09	1.50459e-07	8.84315
BTG3	1.0882	1.06326	6.0308	2.80794e-09	1.57126e-07	8.79323
LMNA	1.79764	3.99471	6.03051	2.81269e-09	1.57126e-07	8.79158
SHISA5	1.36382	1.83725	6.02455	2.91237e-09	1.62311e-07	8.7576
PSMD4	1.43657	1.69407	6.02404	2.92099e-09	1.6241e-07	8.75471
SRP14	1.6538	3.96529	6.01944	3.00058e-09	1.66444e-07	8.72848
NDUFB8	1.69455	3.38069	6.01666	3.04967e-09	1.68379e-07	8.71264
EDF1	1.27545	1.41855	6.00737	3.2193e-09	1.76102e-07	8.65982
ACTG1	1.76193	5.37884	5.99667	3.42625e-09	1.86133e-07	8.59903
PAIP2	1.6132	3.23507	5.98885	3.58549e-09	1.94338e-07	8.5547
SFT2D1	1.19918	1.12028	5.96235	4.1812e-09	2.23038e-07	8.40476
LCP2	1.04805	1.65677	5.96235	4.18127e-09	2.23038e-07	8.40474
MYL12B	1.77097	3.90622	5.96197	4.19032e-09	2.23038e-07	8.40263
PSMB10	1.59162	2.49507	5.95223	4.43326e-09	2.3544e-07	8.34767
MRPL51	1.22978	1.2356	5.94679	4.57488e-09	2.42417e-07	8.317
BSG	1.35081	1.96116	5.90559	5.79994e-09	3.01929e-07	8.08563
LPXN	1.44558	1.94805	5.89825	6.04951e-09	3.14229e-07	8.04456
PSMA7	1.56754	3.18408	5.87959	6.7317e-09	3.45872e-07	7.9404
PSMA1	1.3786	1.78694	5.86929	7.14013e-09	3.66063e-07	7.88298
TRAPPC1	1.20826	1.75317	5.8673	7.22183e-09	3.68655e-07	7.8719
OS9	1.20752	1.5083	5.85751	7.63667e-09	3.88994e-07	7.81746
MDH1	1.38787	1.73962	5.85512	7.74153e-09	3.93489e-07	7.80417
HMGN1	1.52056	2.63275	5.84651	8.13069e-09	4.08882e-07	7.75637
TBCB	1.33761	1.79782	5.83913	8.47932e-09	4.24611e-07	7.71546
TXN	1.29535	1.80679	5.81947	9.4811e-09	4.70151e-07	7.60666
CACYBP	1.17347	1.62466	5.80666	1.01946e-08	4.99939e-07	7.53597
PPT1	1.42207	1.95892	5.79908	1.06415e-08	5.20775e-07	7.49418
UBE2L3	1.07703	1.4132	5.77475	1.22081e-08	5.92544e-07	7.36043
CMTM7	1.29554	1.66845	5.77254	1.23608e-08	5.98726e-07	7.34833
UBE2V1	1.32893	2.30886	5.77026	1.25208e-08	6.04009e-07	7.3358
HERPUD1	1.62649	5.7642	5.75731	1.34667e-08	6.47003e-07	7.26488
CD164	1.37052	2.30135	5.7511	1.39448e-08	6.68615e-07	7.23092
TRAM1	1.27822	1.9537	5.72799	1.58733e-08	7.53458e-07	7.10481
NDUFV2	1.47703	2.42045	5.71188	1.73695e-08	8.17918e-07	7.01714
CD3E	1.42305	3.85396	5.70977	1.75747e-08	8.2594e-07	7.00571
PSMD2	1.21011	1.39042	5.70627	1.79217e-08	8.37909e-07	6.98668
UQCR11	1.13369	1.85526	5.69875	1.86888e-08	8.71243e-07	6.94589
PRDX1	1.32421	1.73191	5.69358	1.92351e-08	8.91592e-07	6.91785
NDUFS6	1.04548	1.02114	5.65724	2.3535e-08	1.07616e-06	6.72156
ACTN4	1.0014	1.13787	5.65604	2.36926e-08	1.08128e-06	6.71507
ANXA5	1.2925	1.54997	5.64438	2.52706e-08	1.15108e-06	6.65235
ERH	1.07568	1.3455	5.64322	2.54326e-08	1.15623e-06	6.64613
UBA1	1.14422	1.3925	5.62528	2.80799e-08	1.26801e-06	6.54983
NUDT5	1.00826	0.950504	5.62511	2.81054e-08	1.26801e-06	6.54894
SAMHD1	1.10114	1.35777	5.62212	2.8572e-08	1.28505e-06	6.53293
ANAPC11	1.1107	1.1892	5.622	2.85916e-08	1.28505e-06	6.53226
RBPJ	1.04134	1.38349	5.60464	3.14574e-08	1.38494e-06	6.43938
FAM32A	1.15737	1.20629	5.60424	3.15265e-08	1.38541e-06	6.43725
NDUFA6	1.05961	1.2342	5.58895	3.42844e-08	1.50382e-06	6.35572
PSMB1	1.53786	2.56538	5.5755	3.69044e-08	1.60684e-06	6.28414
SATB1	1.16898	1.89424	5.55285	4.17622e-08	1.79778e-06	6.16396
PGAM1	1.37193	1.94777	5.54191	4.43264e-08	1.88834e-06	6.10605
ISG20	1.56032	3.81599	5.54129	4.44755e-08	1.89129e-06	6.10279
PRNP	1.15059	1.3913	5.54002	4.47857e-08	1.90107e-06	6.09604
SUMO2	1.32842	2.47064	5.52973	4.73614e-08	1.99254e-06	6.04171
VAMP8	1.38521	2.05435	5.52346	4.90022e-08	2.05792e-06	6.00862
PSMC1	1.21014	1.47051	5.52014	4.98909e-08	2.08784e-06	5.99116
FERMT3	1.13058	1.31079	5.49391	5.75015e-08	2.37303e-06	5.85326
SH3BGRL	1.15996	1.52249	5.49389	5.75074e-08	2.37303e-06	5.85316
GHITM	1.39631	2.5825	5.49342	5.76531e-08	2.3749e-06	5.8507
RASSF5	1.32281	2.10613	5.48219	6.12555e-08	2.50155e-06	5.79184
SEPW1	1.20668	1.43712	5.4787	6.24192e-08	2.54468e-06	5.77357
CTSB	1.03256	1.99781	5.47146	6.49009e-08	2.63678e-06	5.73571
CAST	1.00986	1.35689	5.45856	6.95614e-08	2.80687e-06	5.66838
BRK1	1.07659	1.15119	5.4499	7.28723e-08	2.92551e-06	5.62324
ATP6V0E1	1.52857	2.69204	5.44517	7.47434e-08	2.99555e-06	5.59863
PTTG1	1.25066	1.32963	5.4304	8.08952e-08	3.23663e-06	5.52186
IDH3B	1.10975	1.2368	5.42321	8.40642e-08	3.35775e-06	5.48457
DOK2	1.26749	1.75018	5.41448	8.80784e-08	3.50038e-06	5.4393
SQRDL	1.08982	1.19194	5.35715	1.19426e-07	4.59209e-06	5.14395
ZNF410	1.01492	1.12802	5.34092	1.30111e-07	4.94589e-06	5.06086
ADI1	1.00753	1.07488	5.34064	1.30298e-07	4.94589e-06	5.05947
NDUFS7	1.18635	1.44837	5.33245	1.36046e-07	5.13118e-06	5.01762
PSMA2	1.27769	1.91265	5.32034	1.44998e-07	5.41708e-06	4.95583
ISCU	1.40587	2.49813	5.31551	1.48725e-07	5.53938e-06	4.93123
PRDX2	1.44101	2.60148	5.31136	1.51996e-07	5.62528e-06	4.91015
IRF9	1.17524	1.66403	5.28655	1.73094e-07	6.31727e-06	4.78418
PDE4B	1.31966	2.82059	5.28471	1.74769e-07	6.3686e-06	4.77485
UBE2L6	1.31572	1.9294	5.27484	1.84012e-07	6.65421e-06	4.72492
ATP6V1G1	1.22575	2.41528	5.26568	1.93014e-07	6.90593e-06	4.67865
NRBP1	1.10292	1.37981	5.24327	2.16867e-07	7.71277e-06	4.56578
TAX1BP1	1.2233	2.28882	5.23937	2.21296e-07	7.85849e-06	4.54621
UQCRC1	1.20377	1.58882	5.22317	2.40673e-07	8.4704e-06	4.46492
COX7A2L	1.1153	1.36226	5.20821	2.60024e-07	9.0974e-06	4.39005
ACTR3	1.28585	2.30832	5.18784	2.88788e-07	1.00003e-05	4.28849
SELPLG	1.3849	2.62145	5.16658	3.22102e-07	1.10091e-05	4.18284
SDHA	1.08089	1.42722	5.16489	3.24899e-07	1.10752e-05	4.17448
PSMB7	1.08693	1.25424	5.14873	3.52927e-07	1.1925e-05	4.09442
RNH1	1.04353	1.16392	5.14337	3.62714e-07	1.22383e-05	4.06796
ARF1	1.45027	3.12143	5.13933	3.70272e-07	1.24225e-05	4.04801
SLC3A2	1.4508	3.01178	5.13806	3.72682e-07	1.2468e-05	4.04174
CIRBP	1.20397	2.41898	5.1359	3.76807e-07	1.25882e-05	4.03109
COX8A	1.18057	1.64712	5.13549	3.77605e-07	1.25971e-05	4.02905
PSMA6	1.31881	2.01273	5.12907	3.90157e-07	1.29305e-05	3.99742
HLA-DPA1	1.20005	1.76051	5.12446	3.99431e-07	1.31768e-05	3.9747
LAPTM4A	1.1597	1.70784	5.11358	4.22147e-07	1.3849e-05	3.92121
ICAM3	1.24534	2.0496	5.11257	4.24325e-07	1.39012e-05	3.91623
CD58	1.09258	1.44118	5.09406	4.66087e-07	1.50405e-05	3.82548
MIF	1.48703	4.0041	5.09161	4.71921e-07	1.52081e-05	3.81345
SRP9	1.2052	2.08443	5.08216	4.95008e-07	1.57803e-05	3.76728
AURKAIP1	1.00895	1.11993	5.07445	5.14675e-07	1.63632e-05	3.72963
EVI2A	1.02557	1.54501	5.06166	5.48964e-07	1.7337e-05	3.6673
EIF6	1.06644	1.20204	5.04472	5.97782e-07	1.87537e-05	3.58499
CDK2AP2	1.10684	1.49799	5.03356	6.32216e-07	1.97295e-05	3.53088
UQCR10	1.02044	1.41953	5.00808	7.18147e-07	2.22353e-05	3.4078
XRCC5	1.1798	2.06117	5.00344	7.34978e-07	2.26381e-05	3.38543
WDR1	1.17965	2.04458	4.98983	7.86538e-07	2.4132e-05	3.31997
DDX24	1.1809	2.35294	4.9684	8.74868e-07	2.66351e-05	3.21724
ATP5B	1.44304	3.68696	4.96144	9.0558e-07	2.74291e-05	3.18394
GRB2	1.10655	2.33341	4.96008	9.11686e-07	2.75788e-05	3.17746
PFKFB3	1.18609	2.86229	4.95688	9.26231e-07	2.79118e-05	3.16219
TERF2IP	1.09787	1.50813	4.95026	9.57084e-07	2.87684e-05	3.13057
ECH1	1.43448	3.12838	4.94507	9.8193e-07	2.93661e-05	3.10584
ANXA6	1.03992	1.46554	4.94147	9.99503e-07	2.97415e-05	3.08873
NEDD8	1.15658	1.67615	4.93329	1.04066e-06	3.08498e-05	3.0498
PRR13	1.33263	3.5678	4.92547	1.08152e-06	3.19413e-05	3.01265
CRIP1	1.30361	2.87609	4.9129	1.15047e-06	3.37671e-05	2.95305
SNRPB	1.26561	2.28571	4.91223	1.15423e-06	3.38356e-05	2.9499
CDK5RAP3	1.12712	2.03407	4.90665	1.1863e-06	3.47327e-05	2.92347
TBC1D10C	1.20519	2.18006	4.8968	1.24494e-06	3.62771e-05	2.87695
GMFG	1.37464	2.85355	4.89676	1.24518e-06	3.62771e-05	2.87677
RHOA	1.21964	2.36103	4.86223	1.47378e-06	4.24156e-05	2.7143
ARPC4	1.0967	2.52018	4.82627	1.75467e-06	4.93015e-05	2.54623
IL10RA	1.10886	1.78984	4.81476	1.855e-06	5.17522e-05	2.49268
AIP	1.02538	1.30768	4.79995	1.99233e-06	5.5258e-05	2.42392
PEBP1	1.08728	1.73869	4.78154	2.17657e-06	5.97385e-05	2.33877
ATP5C1	1.21844	2.00832	4.77361	2.26093e-06	6.15307e-05	2.30218
NR1H2	1.01602	1.36172	4.75733	2.444e-06	6.57246e-05	2.22726
CDC37	1.03439	1.46508	4.73965	2.65906e-06	7.08465e-05	2.14612
LMAN2	1.11934	1.84121	4.73336	2.73989e-06	7.25918e-05	2.11732
IFITM2	1.34466	4.26718	4.69995	3.21014e-06	8.27371e-05	1.96502
ACADVL	1.07147	1.73437	4.68938	3.37445e-06	8.63732e-05	1.91704
PSME1	1.24695	4.01752	4.68422	3.45765e-06	8.81572e-05	1.89363
DAZAP2	1.15368	5.63903	4.65391	3.98708e-06	0.000100466	1.75674
CAPZA2	1.02206	1.65082	4.6239	4.58757e-06	0.000113901	1.62201
OST4	1.142	2.06774	4.62216	4.62496e-06	0.000114589	1.61422
COX7A2	1.08298	1.93141	4.61598	4.75993e-06	0.000117564	1.58661
TMED10	1.0341	2.06565	4.60984	4.89795e-06	0.000120221	1.55917
SKP1	1.17844	3.84652	4.60423	5.02732e-06	0.000122633	1.53415
HNRNPC	1.16494	3.48337	4.56862	5.92832e-06	0.00014198	1.37597
TMEM173	1.05139	1.83143	4.56703	5.972e-06	0.000142882	1.36893
CSRNP1	1.13852	2.75438	4.54455	6.62307e-06	0.000156717	1.2697
MAGED2	1.07065	1.52933	4.53554	6.90255e-06	0.000161875	1.23007
ADRM1	1.00053	1.49664	4.52373	7.28607e-06	0.000169526	1.17824
LAPTM5	1.2329	5.13102	4.51487	7.58735e-06	0.00017619	1.13941
BUB3	1.18051	2.55167	4.51397	7.61874e-06	0.000176573	1.13545
DPP7	1.00669	1.65141	4.51179	7.6948e-06	0.000177987	1.12593
PGK1	1.25353	3.41642	4.47609	9.0517e-06	0.000204882	0.970353
2018-09-02	1.00304	1.86068	4.46917	9.3399e-06	0.00021049	0.94034
ARHGAP9	1.05221	2.47512	4.44855	1.02522e-05	0.000228227	0.851119
LAMTOR5	1.01288	1.66967	4.44032	1.06396e-05	0.000236184	0.815625
RHOH	1.17751	2.76693	4.43003	1.11437e-05	0.000245535	0.771322
TPM4	1.04702	2.05442	4.42449	1.14245e-05	0.000250789	0.747512
BUD31	1.05816	1.79058	4.42333	1.14842e-05	0.000251866	0.742527
JTB	1.04782	1.84408	4.4061	1.2406e-05	0.000268111	0.66867
ZNF331	1.17985	3.76191	4.39656	1.29465e-05	0.000278519	0.627896
NDUFB2	1.05044	1.88043	4.39122	1.32582e-05	0.000284193	0.605146
SRGN	1.00074	6.98389	4.35862	1.53265e-05	0.000320692	0.466581
DDIT4	1.34427	4.5239	4.32641	1.76701e-05	0.000362996	0.33066
APRT	1.08555	1.92172	4.30891	1.90833e-05	0.000387989	0.257202
DDOST	1.04391	2.42299	4.30405	1.94944e-05	0.00039533	0.236856
NFKBIA	1.20994	6.29019	4.27463	2.21697e-05	0.000444256	0.114148
PSMC5	1.00819	1.67906	4.26566	2.30526e-05	0.000458074	0.0768959
GUK1	1.1601	2.53114	4.20717	2.96889e-05	0.000569863	-0.164249
LAMTOR4	1.03577	1.88145	4.17391	3.42376e-05	0.00064146	-0.299995
PRKCH	1.00162	2.25285	4.17079	3.46957e-05	0.000648108	-0.312644
TAGLN2	1.16921	3.55374	4.08291	5.03159e-05	0.000898103	-0.666103
TNFAIP3	1.0429	5.78576	4.03651	6.10598e-05	0.00105644	-0.849852
TSPYL2	1.1221	3.33792	3.98508	7.55017e-05	0.00127374	-1.05119
U2AF1	1.0127	2.44568	3.96127	8.32337e-05	0.00138349	-1.14356
PSMB4	1.07926	2.82695	3.91557	0.000100223	0.0016204	-1.3194
CD53	1.13876	4.48865	3.89814	0.000107529	0.00171165	-1.38595
IFI16	1.01086	2.83997	3.85506	0.000127805	0.00197468	-1.54922
SLA	1.07352	3.16712	3.82443	0.000144365	0.00218215	-1.66426
ITM2A	1.04165	2.8035	3.75847	0.000187153	0.00270464	-1.90903
CREM	1.08546	4.3352	3.72839	0.000210398	0.00299669	-2.01928
COX4I1	1.07058	2.98897	3.71761	0.00021937	0.00310765	-2.05857
LDHB	1.04092	3.12635	3.56744	0.000388388	0.00502423	-2.59487
ANXA1	-5.17916	3.53567	-17.1062	5.32135e-54	1.14583e-50	111.057
CCR7	-3.864	3.16895	-12.8101	1.73006e-33	1.28057e-30	63.9726
CD69	-3.64824	3.97916	-11.7488	6.55988e-29	3.5313e-26	53.4833
RPS27	-1.96812	7.84432	-10.9863	8.99578e-26	3.73814e-23	46.3043
CXCR4	-3.01942	6.59711	-10.9435	1.33661e-25	5.45842e-23	45.9109
S1PR1	-2.1302	1.59319	-10.3952	1.94967e-23	6.89252e-21	40.9639
CCL5	-1.86119	3.43593	-10.3428	3.10884e-23	1.08288e-20	40.5008
C16orf54	-1.94438	2.09342	-8.70894	2.79311e-17	5.80329e-15	26.9197
ZFP36L2	-1.94666	4.41356	-8.05562	4.08284e-15	6.49034e-13	21.9959
NR4A2	-2.10801	3.57542	-7.94311	9.34443e-15	1.4188e-12	21.1791
TC2N	-1.32757	0.945483	-7.80565	2.53777e-14	3.66522e-12	20.194
CD55	-1.47962	1.60883	-7.35558	6.06575e-13	7.11255e-11	17.068
GIMAP7	-1.68731	1.54446	-7.22465	1.48428e-12	1.61269e-10	16.1878
GLUL	-1.42926	1.24162	-7.12221	2.96245e-12	3.0245e-10	15.5084
MGAT4A	-1.04748	1.04947	-7.11806	3.04589e-12	3.09635e-10	15.4811
FKBP5	-1.95075	3.47059	-7.06904	4.22697e-12	4.17167e-10	15.1591
EEF1A1	-1.0907	7.23066	-6.92932	1.06481e-11	9.77561e-10	14.2517
KLRK1	-1.32113	0.867915	-6.79517	2.54891e-11	2.1954e-09	13.395
RPL27A	-1.0588	2.54083	-6.64424	6.69186e-11	5.30111e-09	12.4485
PTGER4	-1.49016	1.61444	-6.62492	7.56186e-11	5.81527e-09	12.3287
TXK	-1.218	0.964243	-6.51602	1.49809e-10	1.10198e-08	11.6589
RPL23A	-1.63426	5.16633	-6.47843	1.8926e-10	1.35432e-08	11.43
CCDC109B	-1.30252	1.15848	-6.31231	5.24729e-10	3.41449e-08	10.432
TRAT1	-1.29742	1.17607	-6.30774	5.39464e-10	3.50075e-08	10.405
FOS	-2.11883	5.89399	-6.29615	5.78761e-10	3.7455e-08	10.3362
CTSW	-1.15729	0.838779	-6.17172	1.22238e-09	7.32993e-08	9.60535
RPL21	-1.86272	5.08436	-6.14141	1.4638e-09	8.66791e-08	9.42927
RPS14	-1.18422	7.45454	-5.79247	1.10468e-08	5.38382e-07	7.45778
JUN	-1.30856	1.81385	-5.63119	2.71799e-08	1.23094e-06	6.58151
PABPC1	-1.00139	5.29864	-5.60922	3.06753e-08	1.3579e-06	6.46386
ZFP36L1	-1.22202	4.37375	-5.3086	1.54219e-07	5.68093e-06	4.89607
RPL3	-1.32924	6.35134	-5.134	3.80471e-07	1.26571e-05	4.02173
TXNIP	-1.43231	2.74482	-5.09854	4.55634e-07	1.47434e-05	3.84741
YPEL5	-1.433	4.29633	-5.06259	5.46401e-07	1.72791e-05	3.67182
EGR1	-1.10243	2.43928	-4.97902	8.29952e-07	2.53328e-05	3.26811
RPS18	-1.43155	5.90893	-4.95858	9.18462e-07	2.77446e-05	3.17031
RPS19	-1.07112	6.21882	-4.79762	2.01476e-06	5.56844e-05	2.41314
GAS5	-1.18888	2.0649	-4.77428	2.25366e-06	6.14272e-05	2.30528
FOSB	-1.0213	2.36946	-4.73268	2.74868e-06	7.27434e-05	2.11424
TOB1	-1.20268	5.09803	-4.46613	9.46932e-06	0.000213204	0.927163
RPL41	-1.01071	6.36494	-4.43713	1.07933e-05	0.000238925	0.801895
RPLP2	-1.1554	2.62398	-4.23818	2.59719e-05	0.000507986	-0.036794
RPS6	-1.0414	6.55298	-4.04916	5.79322e-05	0.00101343	-0.799949
RPL31	-1.13579	3.94983	-3.91325	0.000101168	0.00163234	-1.32828
RPS27A	-1.05197	3.37214	-3.86917	0.000120795	0.00188358	-1.49592
RPS9	-1.0016	2.85341	-3.65991	0.00027386	0.00375602	-2.26715
RPL13AP5	-1.00379	4.36952	-3.41264	0.00068537	0.00813311	-3.12543

## Sheet: CD8exh.vs.CD8Tconv.DE
GeneName	logFC	AveExpr	t	P.Value	adj.P.Val	B
CXCL13	5.66211	3.18411	20.6347	1.24413e-69	1.47343e-65	146.517
GZMB	5.83409	6.13532	18.1569	1.78267e-57	1.40748e-53	118.55
CTLA4	4.23927	2.6053	17.3048	2.28702e-53	1.35426e-49	109.103
ENTPD1	2.4964	1.79468	16.3008	1.35356e-48	6.41209e-45	98.1329
ADAM19	2.41936	1.62624	14.8469	7.43478e-42	2.935e-38	82.6488
GNLY	4.36893	3.27502	12.9575	1.71445e-33	5.07607e-30	63.4555
PRDM1	2.62319	3.4068	12.7998	8.08087e-33	2.1267e-29	61.9114
SAMSN1	3.38922	4.55216	12.7273	1.64208e-32	3.88944e-29	61.2053
RGS1	3.18726	8.28128	12.5273	1.15099e-31	2.4784e-28	59.2665
RBPJ	2.6148	2.15965	12.4617	2.17211e-31	4.28738e-28	58.6342
PHLDA1	2.12831	1.77928	11.9775	2.22923e-29	3.77155e-26	54.0249
TNFRSF18	2.64144	1.53414	11.5584	1.12979e-27	1.78402e-24	50.1199
ALOX5AP	3.54476	4.24669	11.2093	2.79448e-26	4.13687e-23	46.9299
HAVCR2	2.44698	2.03515	10.5643	8.961e-24	1.06125e-20	41.1963
SPRY1	1.35807	0.75773	10.1378	3.61133e-22	3.88809e-19	37.5267
CXCR6	2.98284	2.52889	10.0127	1.04823e-21	1.03451e-18	36.4693
CD7	1.62708	1.91828	9.96754	1.53656e-21	1.4558e-18	36.0898
SNX9	1.62081	1.01833	9.75936	8.82737e-21	7.74389e-18	34.3557
ITGAE	2.37483	2.33546	9.70687	1.36634e-20	1.11597e-17	33.9225
ANKRD28	1.53941	1.06523	9.56342	4.47303e-20	3.53161e-17	32.7468
NAP1L4	2.53127	3.08116	9.47335	9.36071e-20	7.15218e-17	32.0148
PELI1	1.93679	1.55315	9.08525	2.1338e-18	1.33003e-15	28.9175
MYO7A	1.24279	0.694874	9.04357	2.96889e-18	1.80311e-15	28.5905
S100A4	2.77981	3.57139	8.92158	7.75836e-18	4.59411e-15	27.6396
SIRPG	2.4473	2.61626	8.78567	2.2377e-17	1.26195e-14	26.5914
KIR2DL4	1.85939	1.18303	8.68062	5.03373e-17	2.64953e-14	25.7894
FKBP1A	2.1242	2.34023	8.46741	2.55308e-16	1.23413e-13	24.1839
CTSD	2.06528	2.14428	8.43402	3.28336e-16	1.55539e-13	23.9353
SMIM3	1.43429	0.802131	8.3371	6.78725e-16	3.12774e-13	23.2176
AMICA1	2.38332	3.22214	8.32075	7.66716e-16	3.36304e-13	23.0972
ACP5	1.877	1.43201	8.28887	9.7197e-16	4.18583e-13	22.8628
FKBP5	2.25117	4.79429	8.23984	1.39789e-15	5.89786e-13	22.5039
TIGIT	2.0772	2.57034	8.23778	1.41931e-15	5.89786e-13	22.4889
SOX4	1.18527	0.731924	8.18979	2.02251e-15	8.11951e-13	22.1391
MSN	2.13546	3.54087	8.12416	3.2743e-15	1.27139e-12	21.6633
KLRD1	1.54039	2.00475	8.10452	3.7799e-15	1.44404e-12	21.5215
RDH10	1.11205	0.880947	8.09728	3.98509e-15	1.49827e-12	21.4694
GEM	1.32279	0.740909	7.7686	4.23194e-14	1.47408e-11	19.1381
LAYN	1.17663	0.662903	7.73787	5.25825e-14	1.80503e-11	18.924
RUNX2	1.32088	1.05676	7.72324	5.82947e-14	1.97253e-11	18.8224
PPAP2A	1.38986	0.892615	7.67326	8.28216e-14	2.65096e-11	18.4762
NR3C1	1.63195	1.86593	7.6423	1.02856e-13	3.16396e-11	18.2626
NCF4	1.16722	0.715487	7.55198	1.9278e-13	5.77998e-11	17.6436
ANXA5	1.94186	2.12068	7.48532	3.05371e-13	8.92964e-11	17.1905
ITGB1	1.83569	2.0635	7.46889	3.41856e-13	9.87462e-11	17.0793
TPI1	2.28646	4.04017	7.40755	5.20168e-13	1.48442e-10	16.666
ICOS	1.914	2.15082	7.38683	5.99035e-13	1.68914e-10	16.527
CD63	1.82818	1.64794	7.37428	6.52424e-13	1.81804e-10	16.443
CTNNB1	1.32503	2.75422	7.36557	6.92186e-13	1.90641e-10	16.3847
HOPX	1.44757	0.993252	7.22491	1.78634e-12	4.86337e-10	15.4518
PRF1	2.07384	3.32936	7.21276	1.93759e-12	5.21521e-10	15.3718
SYTL2	1.39887	1.30084	7.18688	2.30265e-12	6.06008e-10	15.202
TMEM173	1.35715	0.972838	7.14518	3.03815e-12	7.82192e-10	14.9294
NFKBIZ	1.60605	1.79763	7.11884	3.61692e-12	9.11387e-10	14.758
KLRC1	1.29784	0.811201	7.06792	5.0601e-12	1.24847e-09	14.4279
KLRC2	1.29196	0.888516	6.99168	8.33548e-12	1.95479e-09	13.9374
PTPN22	1.72446	2.68263	6.97636	9.21028e-12	2.11801e-09	13.8393
CD3D	2.06367	5.23243	6.90539	1.45897e-11	3.29117e-09	13.3875
PRKAR1A	1.67506	2.31651	6.81154	2.66506e-11	5.84487e-09	12.7959
CSF1	1.01769	0.615826	6.80188	2.83458e-11	6.15963e-09	12.7354
LOC541471	1.24359	1.18049	6.7198	4.77238e-11	1.01837e-08	12.2242
HMGN1	1.83515	2.82109	6.68864	5.80833e-11	1.22182e-08	12.0314
LSP1	1.95302	4.03821	6.68807	5.82898e-11	1.22182e-08	12.028
PDCD1	1.51965	1.51727	6.58882	1.08445e-10	2.1768e-08	11.4192
GPR56	1.05209	0.742391	6.56852	1.23008e-10	2.42797e-08	11.2957
HMGB2	1.76681	2.32336	6.56593	1.25006e-10	2.44702e-08	11.2799
IGFLR1	1.35253	1.11354	6.53012	1.56005e-10	3.00417e-08	11.0628
CAPG	1.79805	2.16538	6.52608	1.59938e-10	3.03341e-08	11.0384
BLOC1S1	1.35222	1.26195	6.49586	1.92654e-10	3.62159e-08	10.856
MYL12A	1.82042	5.52205	6.36333	4.32126e-10	7.69573e-08	10.065
IFI6	1.45615	2.91083	6.31944	5.62995e-10	9.66311e-08	9.80606
RANBP1	1.49337	1.51528	6.27354	7.41244e-10	1.25408e-07	9.53695
CARD16	1.40009	1.36452	6.16895	1.37886e-09	2.22174e-07	8.93003
HMGN3	1.26435	1.15847	6.11681	1.87279e-09	2.89928e-07	8.63082
GAPDH	1.75732	6.32778	6.06653	2.51111e-09	3.86222e-07	8.34431
OAS1	1.13267	0.859963	5.97646	4.22556e-09	6.3346e-07	7.8362
RGS2	2.04526	4.87019	5.97091	4.3623e-09	6.49845e-07	7.80512
MYL6	1.60823	6.11138	5.92805	5.57444e-09	8.15039e-07	7.56587
ZNF683	1.14949	0.901851	5.92037	5.82417e-09	8.46326e-07	7.52312
TNFRSF25	1.00932	0.689849	5.91499	6.00535e-09	8.67333e-07	7.49324
ANKRD10	1.28064	2.19594	5.89049	6.90246e-09	9.62312e-07	7.35744
AK2	1.02988	0.905596	5.88219	7.23525e-09	1.00219e-06	7.31152
SYNGR2	1.50914	2.01419	5.81597	1.05118e-08	1.36804e-06	6.94736
VCAM1	1.01648	0.733543	5.79506	1.18196e-08	1.50516e-06	6.83308
PSMB3	1.58366	2.12061	5.77354	1.333e-08	1.67943e-06	6.71591
CBLB	1.37822	3.10319	5.72972	1.70104e-08	2.09451e-06	6.47842
PSAP	1.58664	2.82984	5.72913	1.70667e-08	2.09451e-06	6.47521
RALY	1.07461	1.51906	5.69069	2.11079e-08	2.51237e-06	6.26828
DBI	1.49364	1.97803	5.65519	2.56592e-08	3.01016e-06	6.07823
IQGAP1	1.24065	2.44146	5.63786	2.82151e-08	3.27599e-06	5.98583
RAB27A	1.01278	1.97017	5.60833	3.3152e-08	3.73922e-06	5.82896
PGAM1	1.54384	2.33728	5.59406	3.58296e-08	4.02208e-06	5.75341
DNPH1	1.19584	1.12325	5.56256	4.25062e-08	4.70468e-06	5.58725
PDIA6	1.4292	2.03812	5.50383	5.83238e-08	6.31592e-06	5.27974
ID2	1.64698	5.21483	5.5036	5.83968e-08	6.31592e-06	5.27853
SUMO2	1.4593	2.63298	5.4999	5.95664e-08	6.41313e-06	5.25926
G3BP2	1.36969	2.50934	5.49585	6.08742e-08	6.49489e-06	5.23816
CBX3	1.13159	1.38379	5.44528	7.97301e-08	8.14003e-06	4.97604
TMED2	1.35964	2.32206	5.41916	9.15842e-08	9.11455e-06	4.84145
NELL2	1.0451	1.1109	5.40521	9.85943e-08	9.69006e-06	4.76986
BST2	1.33468	1.64991	5.39547	1.038e-07	1.01177e-05	4.71991
CD82	1.34727	2.7324	5.34268	1.36975e-07	1.28237e-05	4.45081
CHN1	1.05246	1.00784	5.30579	1.6604e-07	1.52435e-05	4.2642
PSMA1	1.30019	1.79613	5.27434	1.95475e-07	1.74718e-05	4.10598
CD2	1.40883	5.82929	5.25175	2.19674e-07	1.95609e-05	3.99287
S100A11	1.37797	2.05308	5.22588	2.50964e-07	2.20161e-05	3.86385
PGK1	1.55026	3.9327	5.19433	2.9499e-07	2.54077e-05	3.70731
TPM4	1.22837	1.7513	5.18467	3.09897e-07	2.64036e-05	3.65957
MIF	1.57883	3.98357	5.18304	3.12493e-07	2.65294e-05	3.65149
TMEM59	1.41793	2.51401	5.17225	3.30152e-07	2.78291e-05	3.59827
HIF1A	1.31227	2.36242	5.14261	3.838e-07	3.16331e-05	3.45254
BATF	1.04809	1.05411	5.11979	4.30765e-07	3.447e-05	3.34084
MT2A	1.25406	1.62367	5.10817	4.56758e-07	3.63046e-05	3.28416
ECH1	1.5404	3.09127	5.10713	4.59151e-07	3.63728e-05	3.2791
SPCS2	1.05195	1.47584	5.06988	5.53612e-07	4.32767e-05	3.09818
UCP2	1.41495	2.06789	5.04965	6.12536e-07	4.74135e-05	3.0004
CDV3	1.00482	1.4852	5.02201	7.02911e-07	5.35343e-05	2.8674
LGALS1	1.4161	2.16209	4.99604	7.99448e-07	6.06915e-05	2.74308
CD3G	1.02029	3.9331	4.98715	8.35357e-07	6.28135e-05	2.70065
IL2RG	1.44043	5.33988	4.96533	9.30226e-07	6.907e-05	2.59677
PIK3IP1	1.46901	3.19944	4.96313	9.40332e-07	6.93854e-05	2.58634
CLEC2D	1.10494	3.36334	4.9542	9.82521e-07	7.18272e-05	2.54397
ARPC1B	1.52071	4.1937	4.93551	1.07682e-06	7.82378e-05	2.45551
SRI	1.13688	1.69067	4.91091	1.21432e-06	8.76903e-05	2.33956
MAPRE2	1.10513	1.99604	4.87786	1.42593e-06	0.000101121	2.18462
BHLHE40	1.14332	1.70524	4.86471	1.51968e-06	0.000107448	2.12322
EID1	1.198	2.10379	4.83123	1.78597e-06	0.000123331	1.96759
IFI16	1.34767	3.46424	4.83054	1.79191e-06	0.000123381	1.96439
DUSP10	1.12107	2.20535	4.81597	1.92176e-06	0.000130426	1.89698
DEK	1.04687	1.78268	4.79902	2.08415e-06	0.000141043	1.81884
TOMM5	1.00752	1.21334	4.75631	2.55439e-06	0.000169004	1.62294
SH3BGRL3	1.0625	6.71414	4.7381	2.78448e-06	0.000179709	1.53993
YWHAB	1.10693	2.21882	4.73634	2.80779e-06	0.000180721	1.53191
PRELID1	1.12878	1.63474	4.68879	3.51233e-06	0.000220087	1.31656
SUMO1	1.16851	2.04176	4.62919	4.63748e-06	0.000276683	1.04949
XRCC6	1.325	2.68694	4.56537	6.22402e-06	0.00035353	0.766982
PPP1CB	1.00347	3.49521	4.54257	6.90826e-06	0.000382311	0.666918
PKM	1.18486	2.89366	4.53853	7.03676e-06	0.000388514	0.64924
RHOA	1.22126	2.52939	4.51637	7.78349e-06	0.000423815	0.552525
TSPO	1.07616	1.43923	4.51252	7.92095e-06	0.000429326	0.535741
SLA2	1.11013	2.12225	4.49088	8.7364e-06	0.00046889	0.44182
MX1	1.06643	1.51235	4.48183	9.1011e-06	0.000484424	0.402631
ATP5A1	1.29794	2.53315	4.462	9.95111e-06	0.000520313	0.317093
ATP6V0E1	1.30109	2.56244	4.44351	1.08122e-05	0.000560389	0.237616
MAT2B	1.15124	2.26236	4.40651	1.27542e-05	0.000642758	0.0795072
CD55	1.00062	1.69725	4.39496	1.34256e-05	0.000672303	0.0304234
RAB1B	1.06317	2.26093	4.36603	1.526e-05	0.000749893	-0.0920577
ACTR3	1.12958	2.23205	4.34695	1.65986e-05	0.000800722	-0.172433
CCL3	1.05363	1.37449	4.30856	1.96386e-05	0.000928463	-0.333107
LINC00152	1.11017	2.2662	4.30065	2.03279e-05	0.000955331	-0.366049
CD3E	1.0084	4.73383	4.28982	2.13091e-05	0.000997484	-0.411055
IVNS1ABP	1.09731	2.47216	4.26389	2.3846e-05	0.00110532	-0.518409
ELF1	1.07957	3.39268	4.19835	3.16051e-05	0.00139702	-0.787008
CTSW	1.33346	3.64936	4.12604	4.2942e-05	0.00180022	-1.07885
FXYD5	1.015	1.81699	4.09263	4.94017e-05	0.00202795	-1.21211
TMEM50A	1.04564	2.6599	4.02856	6.44556e-05	0.00252346	-1.46478
PFKFB3	1.0069	2.87319	4.0063	7.06388e-05	0.00273838	-1.5517
RAP1B	1.10945	2.99853	4.0036	7.14237e-05	0.00275977	-1.56218
GMFG	1.12027	2.42855	3.95299	8.7807e-05	0.00326499	-1.75796
TOB1	1.07861	5.25931	3.89289	0.000111892	0.00397937	-1.98743
HLA-DRA	1.11625	2.12459	3.884	0.000115944	0.00410033	-2.02108
LAPTM5	1.12535	5.06404	3.87225	0.000121517	0.00422032	-2.06547
ATP5C1	1.07124	2.03962	3.85347	0.000130946	0.00448853	-2.1361
SRP14	1.11707	3.97454	3.84787	0.000133889	0.00457617	-2.15711
HSP90B1	1.05523	2.57803	3.84244	0.000136804	0.0046423	-2.17746
PPP1CA	1.11212	2.90074	3.82977	0.000143839	0.00483946	-2.22482
PARK7	1.13977	2.67604	3.79134	0.000167322	0.0054216	-2.36756
GABARAP	1.01058	2.16901	3.77717	0.00017686	0.00571502	-2.41985
LDHB	1.053	2.32075	3.6861	0.000251516	0.0075671	-2.75149
ISG15	1.00898	2.00427	3.60015	0.000348349	0.00975294	-3.05741
LCK	1.09564	4.75912	3.5858	0.000367587	0.0102071	-3.10782
ENO1	1.05646	3.64261	3.58459	0.000369264	0.0102297	-3.11208
PPIB	1.03269	2.65907	3.58079	0.000374542	0.0103396	-3.12539
HCLS1	1.0043	3.29818	3.48948	0.000524853	0.0135127	-3.44121
IFITM2	1.02225	3.74861	3.41101	0.000697346	0.0168657	-3.70642
NFKBIA	1.06633	5.00512	3.29589	0.00104775	0.0232369	-4.08502
CORO1A	1.00084	4.74807	3.19327	0.00149149	0.030066	-4.412
GZMK	-6.0407	3.11225	-26.2575	1.6343e-97	3.87101e-93	210.715
FOSB	-2.49406	2.33416	-12.1184	5.85426e-30	1.06665e-26	55.3555
DNAJB1	-2.91255	6.18564	-10.9572	2.73381e-25	3.80901e-22	44.6632
ITM2C	-2.77241	2.29493	-10.8616	6.43843e-25	8.47226e-22	43.812
CCR7	-2.58716	1.46183	-10.7543	1.67384e-24	2.08666e-21	42.8628
TNF	-2.67114	1.90774	-10.4195	3.17814e-23	3.58463e-20	39.9392
FOS	-3.40461	4.46574	-10.13	3.85915e-22	3.97426e-19	37.4608
CRTAM	-2.59474	2.4634	-9.77513	7.73924e-21	7.05045e-18	34.4862
IER2	-2.83536	4.44795	-9.7302	1.1254e-20	9.52007e-18	34.1149
DKK3	-1.74709	0.807825	-9.46709	9.85228e-20	7.29254e-17	31.9641
TUBA4A	-2.54445	2.42776	-9.34818	2.59145e-19	1.86004e-16	31.0058
NR4A2	-2.46015	4.09025	-9.28283	4.39365e-19	3.06083e-16	30.4827
TC2N	-1.80658	1.34517	-9.21929	7.32226e-19	4.95529e-16	29.9768
DUSP2	-2.90895	4.69024	-9.19343	9.00816e-19	5.92687e-16	29.7715
CCL4L1	-2.33389	4.32384	-8.74691	3.02052e-17	1.626e-14	26.2946
CCL4L2	-2.33389	4.32384	-8.74691	3.02052e-17	1.626e-14	26.2946
MYADM	-1.8141	1.75932	-8.52042	1.70981e-16	8.6167e-14	24.5802
EGR1	-1.76205	2.91375	-8.493	2.10418e-16	1.03832e-13	24.3751
SH2D1A	-1.87541	2.17951	-8.17165	2.31114e-15	9.1236e-13	22.0073
AOAH	-1.91144	2.03457	-8.08932	4.22355e-15	1.56311e-12	21.412
KLRG1	-1.34289	0.741601	-8.02413	6.78515e-15	2.47251e-12	20.944
S1PR1	-1.12675	0.577437	-7.8605	2.20241e-14	7.786e-12	19.7823
SLAMF7	-1.37104	1.13077	-7.68847	7.44387e-14	2.43424e-11	18.5814
LMNA	-2.06359	2.19838	-7.66702	8.65224e-14	2.73249e-11	18.4331
HEXIM1	-1.60204	2.29086	-7.64832	9.86152e-14	3.07342e-11	18.3041
CLDND1	-2.18434	3.79719	-7.62715	1.1433e-13	3.47181e-11	18.1584
NR4A3	-1.22119	0.988237	-7.49204	2.91574e-13	8.63277e-11	17.236
CST7	-2.19532	4.43526	-7.19332	2.20586e-12	5.87057e-10	15.2443
CCL4	-2.56333	6.90462	-7.03488	6.2853e-12	1.53478e-09	14.2148
GADD45B	-2.05238	2.61552	-7.03012	6.48449e-12	1.56726e-09	14.1841
FCRL3	-1.13986	0.747815	-6.60008	1.01108e-10	2.08247e-08	11.4879
PIK3R1	-1.11557	1.00037	-6.59776	1.02575e-10	2.09448e-08	11.4738
FAM102A	-1.11135	0.89855	-6.5899	1.07718e-10	2.1768e-08	11.4258
PVRIG	-1.3643	1.20718	-6.45137	2.53048e-10	4.64628e-08	10.5889
RPS27	-1.20278	7.5141	-6.41362	3.18533e-10	5.75936e-08	10.3636
SKIL	-1.19404	1.9455	-6.36194	4.35776e-10	7.70282e-08	10.0567
TTC39C	-1.15676	1.74151	-6.33088	5.2556e-10	9.15324e-08	9.87339
TRAT1	-1.72049	2.50665	-6.28365	6.97755e-10	1.18899e-07	9.5961
CSRNP1	-1.59874	2.44163	-6.25837	8.11498e-10	1.3632e-07	9.44838
YPEL5	-1.7314	4.47382	-6.16473	1.4135e-09	2.26217e-07	8.90578
EIF1	-1.50831	6.21907	-6.13829	1.65132e-09	2.60755e-07	8.7538
TNFSF9	-1.17736	1.61728	-5.90306	6.42701e-09	9.22607e-07	7.42705
GIMAP4	-1.23144	1.05498	-5.87598	7.49448e-09	1.03206e-06	7.27719
JUNB	-1.70792	6.32759	-5.83958	9.20477e-09	1.21125e-06	7.07678
NAA50	-1.26035	2.03347	-5.75607	1.46934e-08	1.83173e-06	6.62104
CXCR4	-1.13963	8.3695	-5.61147	3.25892e-08	3.7111e-06	5.84562
DENND2D	-1.18613	1.29655	-5.60867	3.30908e-08	3.73922e-06	5.83076
CD44	-1.4132	3.57673	-5.47678	6.74125e-08	7.09659e-06	5.13904
CMC1	-1.02742	0.96005	-5.46821	7.05667e-08	7.33089e-06	5.09462
SRSF2	-1.41807	4.71498	-5.34587	1.34707e-07	1.26614e-05	4.46702
TUBB4B	-1.45592	2.31657	-5.28446	1.85494e-07	1.67695e-05	4.15678
FAIM3	-1.01544	1.1147	-5.27867	1.91143e-07	1.71493e-05	4.1277
SLC2A3	-1.31365	2.39816	-5.22424	2.53084e-07	2.21201e-05	3.8557
DUSP1	-1.41604	7.27003	-5.13337	4.02192e-07	3.28493e-05	3.40724
GPR183	-1.61049	3.46439	-4.90808	1.2312e-06	8.86387e-05	2.32624
ZNF331	-1.33151	3.64044	-4.84401	1.6794e-06	0.000116652	2.02688
TMEM2	-1.00161	2.58154	-4.6586	4.0447e-06	0.000247552	1.18089
RGCC	-1.50197	3.4999	-4.65296	4.15252e-06	0.000252845	1.15561
ZFP36	-1.17474	5.40777	-4.63537	4.50638e-06	0.000270244	1.07703
TAGAP	-1.04047	1.42905	-4.47531	9.37256e-06	0.000495532	0.374471
MCL1	-1.09793	2.58574	-4.43155	1.14068e-05	0.000583335	0.186365
RPS3	-1.06182	4.61204	-4.23668	2.68169e-05	0.00122086	-0.63041
EZR	-1.0579	5.53944	-4.23648	2.68401e-05	0.00122086	-0.631232
ZFP36L1	-1.06803	3.5674	-4.17678	3.46483e-05	0.00149486	-0.874583
ITGB2	-1.16576	2.91863	-4.17259	3.52712e-05	0.00151621	-0.891551
DNAJA1	-1.26805	3.68034	-4.03602	6.2501e-05	0.00245099	-1.43555
RPL23A	-1.03553	5.09456	-3.96358	8.411e-05	0.00315726	-1.7172
LITAF	-1.08551	2.84625	-3.91416	0.00010273	0.00372628	-1.9066
FAU	-1.16926	3.55894	-3.90364	0.000107169	0.00386218	-1.94663
RPL13AP5	-1.17572	4.13064	-3.79902	0.000162362	0.00528981	-2.33917
NKG7	-1.17706	4.66569	-3.62291	0.00031977	0.00910346	-2.97708
SAT1	-1.04345	3.48954	-3.33298	0.000920118	0.0210977	-3.9644
ANXA1	-1.09385	4.93112	-3.06428	0.00229462	0.0416477	-4.80889
