# Supplementary material for: Estimation of immune cell content in tumor using single-cell RNA-seq reference data
Source: BMC Cancer. 2019 Jul 19;19:715. doi: 10.1186/s12885-019-5927-3 (PMC6642583; doi:10.1186/s12885-019-5927-3)
Supplement: Supplementary file 5 — Table S4. Cell-type specific marker genes identified from HNSC scRNA-seq data. (XLSX 304 kb) [file 12885_2019_5927_MOESM5_ESM.xlsx]

## Sheet: Tumor
GeneID	logFC_B.vs.Tumor	adj.P.Val_B.vs.Tumor	logFC_CD4naive.vs.Tumor	adj.P.Val_CD4naive.vs.Tumor	logFC_CD8cyto.vs.Tumor	adj.P.Val_CD8cyto.vs.Tumor	logFC_CD8exh.vs.Tumor	adj.P.Val_CD8exh.vs.Tumor	logFC_Dendritic.vs.Tumor	adj.P.Val_Dendritic.vs.Tumor	logFC_Endothelial.vs.Tumor	adj.P.Val_Endothelial.vs.Tumor	logFC_Fibroblasts.vs.Tumor	adj.P.Val_Fibroblasts.vs.Tumor	logFC_Macrophages.vs.Tumor	adj.P.Val_Macrophages.vs.Tumor	logFC_Mast.vs.Tumor	adj.P.Val_Mast.vs.Tumor	logFC_Treg.vs.Tumor	adj.P.Val_Treg.vs.Tumor	ABSOLUTE.p	ABSOLUTE.rho
AKR1C1	3.09611	0	3.09611	0	3.09469	3.52019e-42	3.09242	1.28178e-48	3.08405	2.44469e-09	2.69857	8.45053e-34	2.64321	9.9934e-156	3.06051	1.68216e-17	3.09611	4.58896e-21	3.08249	1.54211e-39	0.535267	-0.0360547
ALDH3A1	3.07162	4.18127756075447e-320	3.07162	0	3.07029	5.38656e-38	3.0698	7.6496e-44	3.06336	1.88778e-08	3.048	1.81236e-39	3.06221	4.19923e-203	3.06124	5.32284e-16	3.06001	7.61355e-19	3.07162	6.43891e-36	0.754757	-0.0181702
ANXA2	8.86768	0	8.86768	0	6.51368	0	5.71952	3.57762711475626e-313	4.29735	7.59548e-51	0.804171	3.9294e-10	2.80931	2.5206e-235	1.03254	6.22807e-07	7.49707	3.12501e-289	5.20482	9.76162e-235	0.292893	0.0611289
ANXA8L1	3.4563	0	3.4563	0	3.4563	5.69458e-66	3.4563	4.42284e-76	3.4563	1.20074e-14	3.45422	1.06423e-69	3.44049	0	3.4563	3.38639e-28	3.31794	1.71769e-30	3.4563	1.96553e-62	0.607925	-0.0298383
ATP1B3	5.87356	0	5.87356	0	3.36777	8.80422e-101	3.40286	3.82005e-116	2.01926	5.98706e-10	2.34783	5.06135e-55	3.74673	0	1.67674	4.28691e-13	3.21459	1.30868e-51	4.11036	2.96085e-142	0.451861	-0.0437435
BLVRB	3.52659	0	3.52659	0	3.36141	4.04404e-86	3.34193	9.69557e-98	3.34926	2.29959e-19	2.57561	6.07188e-53	2.34824	1.08026e-169	1.3282	1.9518e-06	3.0842	7.54539e-37	3.32068	1.05056e-79	0.609351	0.0297198
C1QBP	4.81895	0	4.81895	0	4.12801	1.04875e-143	4.1246	6.3947e-164	3.4195	1.95776e-24	2.2203	8.80091e-46	2.59242	1.11417e-198	2.06921	1.56749e-17	3.26363	1.33383e-48	3.22337	3.01805e-83	0.0109718	0.147162
C1S	3.75035	0	3.75035	0	3.74144	8.13087e-98	3.74575	8.79566e-113	3.74204	5.51031e-22	2.74925	2.58404e-55	-2.4658	1.12987e-132	3.52202	1.43549e-37	3.66783	1.3014e-47	3.74438	6.47866e-93	0.0113404	-0.1465
CALML3	4.18246	0	4.18246	0	4.18246	3.56651e-125	4.18246	1.09351e-143	4.11062	1.31832e-27	4.16085	3.72709e-131	4.17131	0	4.18246	6.25971e-55	4.17986	5.01405e-64	4.1807	7.33479e-119	0.0316551	-0.124512
CBR1	5.07429	0	5.07429	0	4.74035	3.78979e-141	4.57495	3.43159e-150	4.30437	1.73603e-27	4.68061	9.54315e-147	3.56161	6.08061064904927e-312	2.36595	1.73057e-16	4.58153	3.7248e-69	4.46403	2.6292e-119	0.90318	0.00707636
CCT5	4.22424	0	4.22424	0	3.54461	3.47006e-136	3.29204	3.79657e-133	3.24929	3.69313e-28	2.17245	1.47677e-55	2.58138	2.26016e-256	2.51202	2.08814e-32	3.26249	3.36923e-62	3.54171	1.40728e-130	0.239819	0.0682989
CD9	7.44078	0	7.44078	0	7.24796	0	6.65953	0	6.85755	4.05737e-120	1.61346	2.76897e-31	2.84416	5.49636e-231	3.79384	3.80296e-70	0.561913	0.00712504	7.24336	0	0.49279	-0.0398837
CDH1	3.15276	0	3.15276	0	3.08145	6.4985e-106	3.1263	2.26055e-125	2.91585	1.74427e-21	3.13157	8.06204e-116	3.13329	0	2.71859	6.58447e-36	3.13082	1.20056e-55	2.88341	2.25188e-87	0.0207364	-0.133933
CDH3	3.51229	0	3.51229	0	3.51123	1.94809e-107	3.48942	7.95421e-122	3.502	3.76779e-24	3.40542	6.35829e-107	3.4881	0	3.51229	8.42241e-47	3.50553	1.81217e-54	3.48803	1.38392e-100	0.473896	-0.0416427
CLCA2	3.54412	0	3.54412	0	3.54341	3.79557e-104	3.54332	9.33433e-120	3.54301	1.76835e-23	3.54033	4.4165e-110	3.53697	0	3.53541	4.50835e-45	3.54329	6.94685e-53	3.54348	7.71948e-99	0.295047	-0.0608572
CNIH4	3.98541	0	3.98541	0	3.5856	5.95002e-115	3.13721	5.06371e-100	3.41264	1.52667e-24	1.33141	2.46011e-17	2.04539	4.38741e-137	2.00379	1.22466e-16	3.13712	5.00114e-46	3.43573	1.18581e-100	0.0243145	0.130452
CTTN	5.50733	0	5.50733	0	5.4918	0	5.2886	0	4.72995	4.95985e-80	-0.235991	0.0676601	0.890962	3.31984e-41	5.35309	4.39537e-186	5.40552	2.48867e-217	5.2925	0	0.0212592	-0.133393
CXCL14	4.30523	0	4.30523	0	4.28668	6.9826e-67	4.28174	6.32988e-77	4.21558	2.19742e-14	4.26097	6.50255e-70	2.85015	2.22547e-128	4.08677	4.82261e-26	4.27406	2.37269e-33	4.23922	6.59284e-62	0.726855	-0.0203184
DHCR24	3.30204	0	3.30204	0	3.17588	2.23759e-87	2.91829	4.08932e-84	3.18479	7.25301e-20	3.13869	1.14797e-90	3.01119	0	3.02585	1.58463e-34	3.19116	7.29597e-45	2.94177	1.06796e-70	0.0144446	-0.141574
DSG3	3.56585	0	3.56585	0	3.38035	1.7982e-127	3.40705	3.58313e-148	3.39689	2.16251e-29	3.45102	5.75183e-140	3.4911	0	3.51784	1.91776e-60	3.45964	2.74312e-68	3.42343	5.15321e-124	0.00966177	-0.149685
DSP	3.81679	0	3.81679	0	3.81668	3.30878e-215	3.81659	4.61288e-245	3.7463	4.55728e-50	3.35547	7.94677e-176	3.74411	0	3.77178	4.74142e-96	3.81561	5.37766e-114	3.81574	2.98702e-205	0.0180406	-0.136918
DSTN	4.92614	0	4.92614	0	4.34639	3.85797e-236	4.30863	5.53066e-261	3.69215	4.09774e-45	0.361408	0.00783978	-0.987297	2.2462e-40	2.79911	1.17073e-49	3.45569	9.64968e-84	4.45852	5.00378e-240	0.752343	-0.018355
EFNA1	3.74609	0	3.74609	0	3.64884	4.18526e-96	3.7452	4.95235e-117	3.74084	7.37996e-23	-0.332298	0.10801	2.94062	1.91176e-256	3.71408	1.85055e-43	3.64162	8.69117e-49	3.73577	4.27558e-96	0.402237	0.0486987
EPCAM	3.81978	0	3.81978	0	3.81859	2.54608e-42	3.81978	7.08761e-49	3.71102	6.15836e-09	3.78481	7.31303e-44	3.81414	1.72851e-225	3.78555	1.21709e-17	3.81978	3.95677e-21	3.81794	5.80542e-40	0.191563	0.0758626
FABP5	5.05852	0	5.05852	0	3.84549	2.96953e-66	3.85732	1.31457e-76	3.39375	3.74282e-12	2.91026	8.74608e-41	4.12065	0	2.09229	2.7463e-09	4.56621	2.27299e-48	4.75927	2.43297e-97	0.538579	-0.0357628
FAM213A	3.71641	0	3.71641	0	3.44566	6.88499e-114	3.50418	1.11883e-134	3.46329	4.34782e-26	1.58628	1.85513e-25	2.85534	9.69371043814428e-312	2.82802	1.39979e-33	3.24929	2.31317e-51	3.53552	1.82857e-113	NA	NA
FXYD3	4.86517	0	4.86517	0	4.86517	1.82054e-266	4.86306	6.81512e-302	4.86517	2.00577e-66	4.8554	6.31854e-280	4.80504	0	4.85909	4.76932e-124	4.86062	1.17593e-143	4.83916	9.43206e-252	0.0229632	0.131711
GJB2	3.20841	0	3.20841	0	3.20841	7.39175e-54	3.19051	1.84991e-61	2.9005	6.88003e-10	3.20665	7.46547e-57	3.08399	4.86592e-256	3.17429	1.93099e-22	3.20054	8.54182e-27	3.17455	7.26887e-50	0.0911412	-0.0980409
GPNMB	3.95431	0	3.95431	0	3.95148	5.36941e-111	3.95301	1.16395e-127	3.94872	4.33489e-25	3.92548	5.61923e-116	1.07241	5.08282e-30	0.779573	0.0124583	3.67463	6.46272e-49	3.93655	1.26489e-104	0.137202	-0.0863006
GSTP1	7.69334	0	7.69334	0	6.41392	0	6.26104	0	1.14076	1.7386e-05	4.04103	1.05004e-213	3.36197	0	3.21884	3.22662e-70	6.17262	4.91953e-251	7.11362	0	0.245463	-0.0674873
HSPB1	6.13228	0	6.13228	0	5.8302	8.78006984093103e-316	4.99174	4.37226e-262	2.71838	6.83665e-19	0.25002	0.117427	0.87023	2.05294e-34	3.13352	2.65951e-47	4.21459	6.85192e-95	5.01696	3.18556e-227	0.278608	-0.062965
ID1	3.65001	0	3.65001	0	3.27582	2.56531e-69	3.58302	2.03978e-96	3.53286	2.79978e-18	0.160627	0.561145	1.15086	4.34518e-31	3.40166	1.39067e-32	3.42047	1.33627e-38	3.60019	3.31391e-80	0.211847	0.0725334
IFI27	8.20199	0	8.20199	0	8.15914	0	8.08747	0	7.83877	6.21875e-97	1.32975	8.44675e-14	5.79108	0	6.47126	2.12094e-121	7.9645	2.90555e-209	8.02526	0	0.389415	0.0500369
ITGB4	3.04746	0	3.04746	0	3.04666	3.48329e-99	3.03279	5.04273e-113	3.04746	2.60393e-22	1.34079	1.20171e-20	3.00268	0	3.04477	5.80914e-43	3.04609	2.91718e-50	3.04613	4.65363e-94	0.58835	-0.0314771
JUP	4.44719	0	4.44719	0	4.44674	5.08031e-198	4.44655	7.35017e-226	4.14581	3.44525e-41	3.07076	2.22346e-98	4.13272	0	3.50863	2.36645e-56	3.9136	9.4093e-81	4.44324	1.38958e-188	0.000587402	-0.197979
KRT14	8.5873	0	8.5873	0	8.52919	8.05484e-189	8.4082	1.24355e-209	7.96115	3.79982e-39	8.32657	6.92811e-191	8.31172	0	7.2725	8.74546e-63	8.41335	1.05269e-96	8.42131	1.23952e-175	0.455526	-0.0433902
KRT15	3.04847	0	3.04847	0	3.04717	6.35962e-48	3.04632	2.76549e-55	3.04496	1.25473e-10	3.04729	1.3424e-50	3.03534	1.51421e-251	3.0471	2.4194e-20	3.04545	6.66412e-24	3.0421	3.7669e-45	0.282618	0.0624432
KRT16	3.45874	0	3.45874	0	3.45829	8.33501e-56	3.38812	9.54138e-62	3.43284	3.38518e-12	3.41203	1.99562e-57	3.37198	3.53095e-275	2.81679	6.13966e-16	3.40269	4.93956e-27	3.42829	6.98984e-52	0.137642	-0.0862044
KRT17	8.80894	ß	8.80894	0	8.76506	1.91046e-255	8.72601	3.43336e-287	8.52224	8.16819e-60	8.71745	1.07042e-266	8.67204	0	8.31128	3.14305e-107	8.74094	9.03155e-137	8.61062	1.08363e-235	0.972547	0.00200193
KRT18	4.75807	0	4.75807	0	4.52845	2.03147e-149	4.67072	1.8456e-182	4.65334	5.37871e-37	3.19554	7.40927e-79	4.37188	0	4.60386	3.06575e-69	4.6814	2.81119e-83	4.33585	7.57432e-131	0.0281469	0.127184
KRT19	4.34036	0	4.34036	0	4.33134	8.09592e-64	4.2883	4.41399e-72	3.78653	5.29152e-11	4.31212	6.34687e-67	4.28332	7.20347711636537e-321	4.32999	3.09239e-27	3.46021	1.19959e-20	4.27044	1.237e-58	0.962199	-0.00275707
KRT5	7.42673	0	7.42673	0	7.41769	0	7.37665	0	7.24501	4.26476e-86	7.38279	0	7.35991	0	7.27863	3.56252e-160	7.38083	2.07402e-189	7.35971	0	0.496801	-0.0395149
KRT6A	7.03508	0	7.03508	0	6.98106	4.59752e-185	7.00361	9.42254e-213	6.78374	1.75136e-41	6.9492	3.5488e-194	6.94023	0	6.32369	5.84798e-69	7.00209	1.04925e-97	6.86525	1.12566e-170	0.0238596	-0.130869
KRT6B	3.35867	0	3.35867	0	3.3561	3.67634e-55	3.33721	6.41992e-63	3.05979	2.77902e-10	3.3266	2.71274e-57	3.30774	2.69569e-279	3.05526	1.53271e-19	3.35867	1.29786e-27	3.35657	3.49565e-52	0.0855846	-0.0997592
KRT8	4.7262	0	4.7262	0	4.53429	1.40274e-81	4.57149	1.91329e-95	4.22091	6.22499e-16	4.43688	7.9267e-83	4.49301	0	4.52666	3.91652e-35	4.48869	1.97854e-40	4.41098	3.487e-73	0.0224255	0.13223
LAD1	3.03582	0	3.03582	0	3.03582	1.02672e-103	3.03582	2.87375e-119	-0.299464	0.579618	3.03284	1.33868e-109	3.03286	0	3.03202	5.76094e-45	2.99128	4.34563e-51	3.03438	2.44317e-98	0.0205968	-0.134079
LAMB3	3.86707	0	3.86707	0	3.85484	1.47396e-105	3.86624	4.63975e-122	3.85689	7.42966e-24	3.80286	1.02711e-108	3.77171	0	3.65201	2.8384e-41	3.78098	1.33514e-51	3.86494	1.062e-100	0.97122	0.00209876
LGALS3BP	6.26889	0	6.26889	0	5.96026	1.97005e-307	6.07282	0	5.57622	2.13018e-71	6.0978	0	1.5052	6.57663e-67	3.23402	2.19883e-45	5.62243	6.30446e-154	5.54439	9.49469e-255	0.927502	-0.00529304
LGALS7	3.19598	0	3.19598	0	3.19305	9.62802e-73	3.1852	1.9664e-83	3.12239	1.72044e-15	3.19598	4.12589e-77	3.17998	0	3.17723	6.97182e-31	3.19598	1.28855e-36	3.19598	5.25718e-69	0.830051	0.0124855
LGALS7B	3.46384	0	3.46384	0	3.46384	2.05454e-72	3.44157	2.43107e-82	3.35641	3.76819e-15	3.45785	2.24917e-76	3.43122	0	3.44208	1.15639e-30	3.4451	5.31521e-36	3.46384	1.42176e-68	0.688382	-0.0233272
LYPD3	3.42445	0	3.42445	0	3.42269	5.22222e-79	3.36075	1.44647e-87	2.46239	2.09995e-09	3.41577	2.67084e-83	3.33796	0	3.15399	7.41877e-29	3.42145	9.48652e-40	3.42445	6.24369e-75	0.0203442	-0.134345
MAGEA4	3.32907	0	3.32907	0	3.32835	4.05324e-73	3.32907	2.5631e-84	3.32907	2.83239e-16	3.32694	2.56754e-77	3.32694	0	3.32907	2.30787e-31	3.32907	9.24959e-37	3.32833	3.03108e-69	0.0522982	-0.112536
MDK	3.42321	0	3.42321	0	3.41926	6.84331e-89	3.42148	1.8157e-102	3.31452	1.02808e-18	1.41974	1.69671e-16	2.2562	2.70841e-160	3.32098	3.07295e-36	3.18238	7.70178e-39	3.39168	8.09585e-83	0.647311	0.0266094
MIR205HG	3.89322	0	3.89322	0	3.86954	2.9878e-162	3.8771	2.72092e-186	3.88405	3.59666e-38	3.88553	6.36593e-173	3.87827	0	3.88178	7.80274e-73	3.88679	5.13591e-85	3.8742	7.82156e-155	NA	NA
MRPS24	3.70094	0	3.70094	0	3.45575	2.62628e-106	3.08415	5.42823e-95	3.39327	1.31284e-23	2.25397	4.39848e-47	1.62985	1.6395e-83	2.34906	4.94477e-22	3.04502	1.76301e-42	3.25352	8.92606e-89	0.193018	0.0756154
MT1X	4.73862	0	4.73862	0	3.85152	6.68284e-103	4.06417	1.10001e-131	4.47603	4.99602e-33	3.48851	3.42948e-89	1.19541	6.70984e-34	3.84938	9.55283e-47	3.6465	9.34293e-49	3.73606	2.12926e-93	0.678232	-0.0241311
NDUFB9	5.15072	0	5.15072	0	4.49963	5.79395e-191	3.79419	1.53369e-150	3.72161	3.56532e-33	2.51647	4.37608e-65	2.70211	2.18333e-223	2.83968	4.67183e-37	3.71416	2.25625e-71	3.60634	8.59008e-117	0.0356089	0.121787
NDUFS5	5.26235	0	5.26235	0	3.87053	4.34731e-121	3.53344	1.12174e-114	4.16979	1.69892e-35	1.70817	1.42221e-27	2.42137	4.63683e-171	2.07274	1.39192e-17	3.16036	7.80543e-45	3.3661	7.56661e-89	0.00679563	0.156485
NME1	4.75244	0	4.75244	0	4.54591	4.56263e-174	3.95308	1.86847e-147	4.66155	8.06713e-44	2.97669	1.34462e-78	3.47831	0	2.80046	1.30388e-30	4.19949	3.48401e-78	4.09174	5.68489e-133	0.00438322	0.164613
NME2	5.76748	0	5.76748	0	5.43402	3.10112e-261	5.00609	5.74382e-248	3.33755	9.19137e-26	1.92189	2.88586e-37	2.19524	7.86743e-141	1.99004	3.90018e-18	3.88322	6.36141e-74	4.85028	3.26268e-198	0.0254584	0.129433
PDLIM1	4.0295	0	4.0295	0	3.87419	5.91522e-113	4.02762	3.68149e-141	3.4304	2.03471e-20	-1.23208	1.24093e-12	1.91232	3.46382e-102	3.60174	3.70462e-43	4.01615	1.43673e-62	4.00175	2.59663e-115	0.36588	0.0525647
PERP	5.44007	0	5.44007	0	5.17866	0	5.14523	0	5.14922	8.58203e-107	4.51258	2.94976722464401e-315	4.54291	0	5.40178	1.08834e-211	5.28883	1.42797e-232	5.04311	0	0.00648203	-0.157379
PLS3	3.49629	0	3.49629	0	3.49446	1.82758e-117	3.11257	7.64339e-105	3.33245	2.68349e-24	1.01281	6.93042e-11	0.291352	0.000937525	3.35165	2.72512e-47	3.4331	7.63046e-58	3.49374	1.51081e-111	0.648332	-0.0265269
PRDX2	5.02661	0	5.02661	0	3.78196	1.90496e-120	3.33239	3.53224e-106	4.15913	1.53523e-36	1.98318	3.64104e-37	2.10289	2.18123e-133	3.32794	5.05724e-45	4.06007	4.01443e-76	1.51636	1.33467e-19	0.0752951	0.103194
PRDX5	5.93465	0	5.93465	0	4.75169	5.70527e-258	3.80917	2.51399e-188	4.0907	1.18195e-55	2.7131	8.13007e-100	2.83785	3.08946e-272	2.15293	1.07233e-30	4.20865	4.77474e-122	3.13694	1.77856e-112	0.605671	0.0300257
PSMB5	4.88712	0	4.88712	0	4.4217	4.26114e-167	4.20512	3.32443e-171	3.83358	9.33378e-31	1.45539	2.72711e-20	2.52256	2.04938e-179	2.72478	4.09933e-30	3.78172	3.10466e-65	3.76105	1.10631e-114	0.517574	0.0376298
RBP1	4.01947	0	4.01947	0	3.90081	6.59618e-104	3.89614	3.32115e-119	3.83153	1.32958e-22	2.86184	4.0298e-58	3.6408	0	3.77816	2.48987e-42	3.95699	3.11081e-54	3.89692	2.42693e-98	0.988831	0.000814332
RPS10	6.02791	0	6.02791	0	4.03523	1.20312e-165	3.91881	2.19225e-177	3.13003	2.31729e-28	1.9818	1.59676e-48	1.63747	6.73765e-90	2.15991	1.5281e-26	3.1598	9.9156e-61	3.89342	5.03872e-152	0.000337692	0.206275
S100A10	5.79407	0	5.79407	0	4.05137	2.04969e-127	4.23442	5.68051e-158	1.55687	1.78856e-05	0.628355	0.000123769	3.57907	0	0.666046	0.0152293	4.2223	1.6655e-76	3.66045	7.34836e-102	0.886746	-0.00828505
S100A14	3.18958	0	3.18958	0	3.1855	1.43445e-63	3.1715	1.15756e-72	3.18958	3.84416e-14	3.17223	1.19649e-66	3.1187	7.59475073293257e-311	3.18958	3.28148e-27	3.18737	7.02559e-32	3.18848	2.90249e-60	0.471917	0.0418291
S100A16	5.46896	0	5.46896	0	5.46226	1.08647e-228	5.44618	2.52237e-258	5.46896	8.32981e-56	1.35451	1.81313e-16	4.29643	0	5.34474	1.30731e-100	5.41268	1.70931e-119	5.46592	1.42274e-218	0.523107	-0.0371343
S100A2	5.06422	0	5.06422	0	5.05237	1.3302e-99	5.05177	1.48804e-114	4.9408	1.91751e-21	4.94901	3.34414e-101	4.93743	0	4.96942	7.66418e-42	4.97307	5.70875e-49	5.02251	2.0315e-93	0.137713	0.086189
S100A9	3.31585	1.87989e-281	3.31585	4.36676e-306	3.29669	3.48864e-32	3.27825	1.06682e-36	3.1755	9.17913e-07	3.23004	1.60411e-32	3.2358	3.83505e-167	-0.221174	0.829237	3.2027	3.21531e-15	3.26096	9.68204e-30	0.370044	-0.0521102
SCPEP1	3.80499	0	3.80499	0	3.67359	2.46346e-117	3.33277	4.72998e-109	3.43436	1.4053e-23	2.82422	5.4886e-73	1.51881	1.06304e-72	0.506596	0.0855746	3.34393	6.4477e-50	3.61131	8.10785e-108	0.516044	0.0377672
SDC1	4.36423	0	4.36423	0	4.36423	3.08375e-209	4.36332	2.51468e-238	4.25645	7.53071e-48	4.33211	6.32552e-218	4.04265	0	4.25757	9.62933e-91	4.3635	1.25852e-110	4.34125	1.87611e-197	0.0102593	-0.148499
SERPINB5	4.34438	0	4.34438	0	4.34348	2.69292e-141	4.34359	5.55745e-162	4.33589	1.86431e-32	4.32178	4.70733e-148	4.33277	0	4.31069	1.54922e-61	4.34282	8.44256e-73	4.34084	2.92852e-134	0.435827	-0.0453085
SFN	4.1918	0	4.1918	0	4.19031	1.83483e-175	4.16953	1.808e-198	4.12498	4.7272e-40	4.17652	2.06939e-184	4.17176	0	4.09057	3.52233e-75	4.16825	1.12013e-90	4.19083	3.24512e-167	0.995898	-0.00029911
SLC2A1	5.22176	0	5.22176	0	3.91771	5.64402e-107	4.30777	3.22557e-148	3.43644	4.13701e-20	4.88637	2.69643e-178	4.76947	0	4.32113	4.9468e-60	5.04105	3.00159e-94	4.63015	1.34261e-143	0.330623	-0.0565488
SLC3A2	6.03188	0	6.03188	0	3.26844	4.79883e-80	2.79223	5.44209e-68	3.43676	5.07497e-23	3.16774	4.18993e-84	3.02243	4.14773e-235	1.65563	4.88294e-11	3.13554	9.96688e-42	2.10517	4.53675e-34	0.331288	-0.0564712
SLC7A8	3.52516	0	3.52516	0	3.52429	1.13471e-97	3.52445	2.17936e-112	3.52356	6.1789e-22	3.51158	1.18128e-102	3.11711	0	1.86376	2.79746e-12	3.39099	7.79508e-46	3.49948	2.87577e-91	0.284692	-0.0621754
SPINT2	5.64955	0	5.64955	0	5.61608	0	5.64866	0	1.73376	6.51052e-10	5.52615	0	5.56032	0	1.96798	1.29722e-23	3.28662	1.15313e-70	5.50698	0	0.737563	0.0194909
TACSTD2	5.29717	0	5.29717	0	5.29219	1.28219e-208	5.29568	5.5741e-238	5.18862	3.26148e-48	4.58738	1.37706e-165	5.16425	0	4.72293	1.68337e-75	5.24597	2.11137e-108	5.29349	4.21562e-199	0.688491	-0.0233186
TGFBI	3.10908	0	3.10908	0	3.07982	2.35906e-60	2.93011	1.04781e-62	3.07143	2.4937e-13	3.02785	1.20186e-61	0.0900268	0.441797	-1.62821	1.09958e-07	3.06242	6.70298e-30	3.08386	3.04989e-57	0.283994	-0.0622654
TKT	3.83206	0	3.83206	0	3.69049	9.37903e-107	3.49371	5.30836e-109	3.50123	6.35124e-22	2.45886	8.65681e-50	2.7503	9.56778e-242	1.3556	6.23549e-07	3.2091	2.86452e-41	3.33347	4.50558e-82	0.958741	-0.00300947
TM4SF1	4.43204	0	4.43204	0	4.42452	3.84669e-159	4.42862	2.01292e-182	4.42656	4.03581e-37	-1.44874	6.11169e-19	3.58798	0	4.43204	3.97969e-71	4.41869	2.23723e-82	4.4301	7.57109e-152	0.705697	-0.0219659
TP63	3.80567	0	3.80567	0	3.79675	2.5834e-174	3.73135	9.81405e-192	3.58917	1.0759e-36	3.77026	5.99039e-182	3.77017	0	3.78003	1.51821e-77	3.8014	3.16396e-91	3.7953	5.49618e-166	0.460902	-0.0428748
TRIM29	3.60294	0	3.60294	0	3.60294	2.20413e-130	3.60193	1.53943e-149	3.39378	1.66098e-26	3.60219	5.54008e-138	3.59088	0	3.53483	3.96642e-55	3.59846	9.46367e-67	3.60199	6.72665e-124	0.00629316	-0.157936
TXN	5.83975	0	5.83975	0	4.40152	2.44555e-213	3.55993	3.32448e-160	-1.23086	1.73951e-05	2.07076	1.7194e-58	3.31039	0	2.30324	2.50327e-32	3.54478	5.93997e-82	3.21605	5.06603e-115	0.553335	0.0344729
UQCRC1	5.48922	0	5.48922	0	4.2789	2.28507e-160	3.44497	1.08869e-116	3.76319	1.91125e-32	2.76517	2.45935e-74	2.48589	2.65456e-173	0.925306	0.00013273	3.39594	5.89118e-57	3.14125	2.03577e-84	0.427224	0.0461618

## Sheet: B
GeneID	logFC_CD4naive.vs.B	adj.P.Val_CD4naive.vs.B	logFC_CD8cyto.vs.B	adj.P.Val_CD8cyto.vs.B	logFC_CD8exh.vs.B	adj.P.Val_CD8exh.vs.B	logFC_Dendritic.vs.B	adj.P.Val_Dendritic.vs.B	logFC_Endothelial.vs.B	adj.P.Val_Endothelial.vs.B	logFC_Fibroblasts.vs.B	adj.P.Val_Fibroblasts.vs.B	logFC_Macrophages.vs.B	adj.P.Val_Macrophages.vs.B	logFC_Mast.vs.B	adj.P.Val_Mast.vs.B	logFC_Treg.vs.B	adj.P.Val_Treg.vs.B	logFC_Tumor.vs.B	adj.P.Val_Tumor.vs.B
BLNK	3.01013	3.96123e-38	3.41494	1.66863e-48	3.41645	6.06691e-56	3.41861	6.2437e-12	3.40088	4.02285e-51	3.41215	1.15188e-261	2.46344	1.16138e-10	3.41581	2.85667e-25	3.41861	3.13143e-46	2.96734	7.06351e-119
C16orf54	1.14035	0.000898383	0.66668	0.120994	0.957818	0.00588212	3.65904	1.25784e-18	3.82976	3.54734e-75	3.92444	0	2.56318	1.50653e-15	1.75191	2.81251e-07	3.08473	4.29292e-33	3.85718	0
C19orf10	5.15668	7.49381e-63	5.65231	8.66787e-71	5.11017	2.63022e-57	4.799	4.78726e-23	3.54692	2.78355e-29	4.12862	8.85536e-55	2.72052	9.53152e-15	4.10177	6.61265e-26	4.58979	3.2992e-41	2.91769	1.01596e-47
CD27	1.85089	8.81693e-08	0.581575	0.382096	0.765822	0.129969	3.54934	6.15854e-11	3.79765	2.73494e-54	3.80094	1.71794e-269	3.54308	1.19505e-19	3.81189	4.91783e-27	-2.17733	2.48796e-09	3.77651	0
CD38	3.42936	8.65646e-66	3.488	1.66863e-48	3.45559	1.2672e-52	3.22402	1.70539e-10	3.4001	2.46975e-46	3.49565	3.52258e-228	2.78276	1.72396e-13	3.2792	5.44934e-22	3.44893	3.58343e-44	2.78743	1.6548e-81
CD79A	4.01476	4.70585e-66	4.36192	5.51946e-70	4.34393	2.66824e-78	4.21025	3.93453e-17	4.3386	2.37244e-73	4.37565	0	4.17605	1.20853e-29	4.38354	2.18057e-38	4.13209	1.24945e-53	4.3667	0
CREB3L2	3.75257	1.18565e-73	3.86692	2.10514e-60	3.65177	3.03815e-55	3.99364	4.49971e-19	2.89203	1.44344e-30	2.58528	1.47325e-41	3.4567	1.19009e-24	3.0644	2.76351e-20	3.1031	2.69423e-30	3.36225	2.23463e-163
CYBA	2.86888	7.32478e-21	2.66281	5.06503e-15	2.68499	5.42142e-17	3.49992	7.23585e-13	3.88892	4.9341e-50	4.11127	3.56833e-154	0.200921	0.901729	3.66973	2.17918e-25	2.41775	4.17958e-13	3.4407	7.58478e-106
DERL3	7.189	7.03152e-237	7.24857	8.32659e-173	7.22551	1.1231e-190	7.24857	2.96987e-56	7.214	4.2034e-178	7.09289	0	6.88238	1.31074e-73	7.1019	2.83253e-93	7.22345	1.73503e-161	7.20223	0
DNAJB9	3.53707	5.06473e-32	3.43865	4.42697e-25	3.68406	2.34266e-34	2.20383	6.30421e-05	3.78548	3.88217e-41	3.69954	1.55956e-65	3.52149	2.62816e-20	3.45446	4.84025e-20	3.27781	4.99344e-23	4.14979	2.64152e-175
ELK2AP	8.25306	3.42478e-96	8.80426	1.85902e-80	8.77646	1.46055e-91	8.68449	4.74123e-21	8.55703	6.32792e-79	8.72081	0	8.55929	2.559e-35	8.81256	1.11127e-43	8.80505	9.94007e-77	8.78765	0
FAM46C	3.2975	1.39209e-29	2.71974	2.40676e-18	3.29802	1.63561e-31	4.3109	1.36688e-27	5.40952	1.16892e-131	5.04056	9.28432e-209	5.12069	1.34521e-61	5.12642	1.48731e-67	1.80299	1.61847e-10	5.33552	0
FKBP11	6.65332	3.93775e-117	7.15223	6.51142e-131	6.63122	2.37695e-100	7.39719	4.50107e-57	6.16621	8.48581e-84	6.80589	3.34158e-256	7.07428	8.88274e-79	7.34294	1.93353e-97	7.31744	5.40508e-145	6.27139	7.88644e-252
FKBP2	5.68404	6.02411e-115	5.81572	7.8723e-102	5.60762	1.18173e-96	5.18652	2.72045e-35	3.93791	1.56445e-42	4.72045	1.08857e-102	3.63531	9.14325e-31	4.90053	4.8989e-48	5.50583	8.31392e-84	3.24312	1.91057e-76
GLRX	3.12434	5.61553e-29	3.30041	4.11895e-27	3.06682	1.5568e-24	3.57506	4.41153e-11	3.05916	2.46562e-26	2.36831	1.03856e-21	1.01844	0.0417846	3.18601	1.22451e-16	0.489679	0.504232	3.56237	1.44823e-161
GSTP1	3.93788	5.61358e-47	3.51199	1.00175e-25	3.35911	1.66651e-25	-1.76117	0.00331502	1.1391	0.00114531	0.460038	0.186288	0.316905	0.708436	3.27069	3.04483e-16	4.21168	1.95364e-44	-2.90193	2.10371e-71
HERPUD1	4.52985	4.77079e-33	3.43573	1.42259e-20	2.9848	1.99685e-21	5.04036	1.14235e-21	6.00014	1.31856e-66	6.09158	5.48732e-96	4.51088	5.73788e-31	6.27781	1.711e-45	2.90335	1.47181e-20	6.82534	4.05335e-190
HM13	3.21279	9.2536e-38	3.41577	1.13318e-33	3.14265	6.23016e-29	3.71555	2.20091e-14	2.53447	6.59392e-18	2.57297	1.81013e-27	0.931348	0.0313158	3.29889	2.46779e-19	2.54526	3.98917e-16	1.43614	3.15696e-15
HSP90B1	4.89079	1.32081e-50	5.02529	2.91021e-46	3.97006	3.42221e-31	4.22479	9.65055e-21	2.47957	2.03131e-18	3.1009	1.4111e-33	2.59364	1.35066e-15	2.61305	1.06421e-13	4.43075	3.58841e-37	1.5075	1.04381e-18
IGJ	6.29537	2.68376e-74	6.5993	1.18222e-58	6.59828	1.90654e-67	6.45425	3.53097e-14	6.52645	3.13528e-60	6.48247	5.16562e-272	5.92811	5.70682e-21	6.54215	3.21877e-30	6.56663	9.50092e-55	6.56547	0
IGLL5	6.78875	1.59392e-79	7.52654	5.61641e-84	7.54301	8.83561e-97	7.45468	1.0469e-22	7.10234	3.1521e-74	7.40476	0	7.31035	2.25589e-37	7.55739	1.12707e-46	7.5714	5.92833e-82	7.49408	0
ISG20	3.31186	3.29606e-20	2.59515	1.15895e-11	2.61252	1.29134e-12	5.07188	1.55801e-22	5.46232	6.11216e-69	6.01668	4.50344e-229	5.29622	6.39986e-39	6.52193	3.99516e-74	1.75154	1.81409e-06	5.33545	2.1639e-180
ITM2C	4.31919	3.35447e-56	1.31246	0.00227049	4.08486	1.1955e-40	4.80162	3.56032e-20	4.77959	2.05594e-70	3.35398	1.3247e-50	4.36154	7.59806e-28	1.92209	7.90682e-06	4.3524	2.02421e-44	3.62923	2.04437e-100
KRTCAP2	3.64972	1.06832e-37	3.61757	8.39563e-29	3.77907	1.02355e-38	3.37405	1.80371e-10	1.25641	0.00033844	2.02697	6.31341e-15	1.86759	6.1661e-06	2.57418	4.07894e-10	3.16435	1.3896e-21	0.934158	1.30329e-06
MZB1	8.7537	4.40998e-252	8.90258	1.38442e-221	8.7056	2.38833e-198	8.95108	5.51173e-83	8.86287	1.1236e-222	8.93459	0	8.52503	6.75015e-101	8.95108	1.16467e-140	8.33968	1.9292e-141	8.9053	0
NUCB2	3.59117	4.20151e-42	3.4237	2.95198e-29	3.49302	6.82961e-35	4.25761	1.59588e-18	2.4846	1.34496e-16	3.22983	3.50393e-54	3.48994	6.41508e-21	3.35605	5.24456e-20	4.37098	1.58625e-68	2.72047	1.78218e-50
PDIA4	3.61992	5.84308e-51	3.57241	2.53684e-36	3.2187	4.45347e-30	3.24168	5.92367e-11	2.32201	4.018e-16	2.72604	1.65412e-35	1.40703	0.000313864	2.5732	2.74528e-12	3.05349	1.41599e-23	0.73643	0.00021862
PIM2	2.82943	3.82343e-20	4.07386	2.00552e-34	3.7522	4.1708e-29	3.59607	2.32582e-16	6.57379	5.52515e-129	6.42811	6.67771e-297	5.54473	7.47491e-49	4.00286	1.56644e-26	0.895867	0.00262217	6.5731	0
PPAPDC1B	4.0553	2.71819e-68	4.34857	3.94014e-66	4.1538	2.18911e-60	3.92772	3.3838e-16	3.46837	6.7421e-37	3.87478	3.13466e-103	3.84212	2.46667e-26	3.87397	2.51741e-28	3.57297	6.69338e-33	3.08847	6.82425e-59
PPIB	4.43284	5.7631e-40	4.18923	2.34739e-29	3.15654	8.06727e-18	3.89389	4.67617e-13	1.38621	2.19391e-05	1.49455	4.13622e-07	0.797391	0.0609056	2.5745	2.34846e-09	3.49612	2.30836e-21	0.426327	0.0326775
PRDM1	2.51141	1.93253e-20	2.61685	1.67618e-21	-0.00633706	1	2.82791	8.464e-13	3.37015	2.89653e-45	3.58283	1.19791e-92	3.11156	1.7511e-24	4.61066	1.61336e-64	-0.0892471	1	4.09303	1.41188e-268
PRDX4	6.74945	1.0426e-157	6.74476	4.9944e-111	6.5407	5.51831e-106	6.51464	2.28084e-35	4.47443	3.7226e-39	4.90267	6.67261e-73	4.91022	1.11089e-31	5.90714	3.72248e-48	6.33014	1.94647e-82	3.28156	9.76236e-53
RAB30	3.45996	5.04717e-54	3.53332	8.76233e-41	3.47134	2.33238e-43	1.9172	0.00373286	3.54899	7.95624e-45	3.13973	1.40069e-76	3.492	4.7786e-19	3.68679	5.77933e-25	2.93519	1.18948e-21	3.31864	1.36179e-165
RABAC1	4.81566	5.74699e-70	3.96981	2.98283e-30	3.54893	9.3027e-26	4.44059	1.37755e-19	1.78346	3.67399e-08	1.96836	2.6616e-12	2.65734	7.49602e-13	3.92266	3.97187e-24	3.44732	1.10467e-23	2.31229	2.35772e-30
RPN2	4.39691	2.07405e-41	4.51947	2.02788e-37	3.58269	2.61546e-24	4.38011	1.3772e-17	2.66679	4.41263e-16	3.23753	2.54723e-32	1.8765	2.31749e-07	3.73992	1.90397e-20	3.43444	9.47476e-22	1.43485	4.12883e-14
SDF2L1	4.96582	1.905e-82	4.79568	1.75938e-54	4.50322	4.08264e-48	5.16208	3.09698e-23	4.43113	1.23477e-49	4.70781	2.1847e-127	3.68158	3.34876e-19	4.45993	3.77127e-30	4.61526	1.37157e-47	3.64624	1.78585e-75
SEC11C	6.49489	1.32794e-123	6.21269	6.01041e-77	5.94145	2.20317e-73	6.57765	8.57425e-40	5.84209	7.18889e-77	6.33422	3.50336e-204	5.16299	6.29701e-39	5.97588	7.65293e-52	4.56791	8.87869e-36	5.35502	7.41357e-151
SELK	3.33345	3.13245e-21	2.87203	1.14953e-14	3.29173	4.47727e-22	3.51014	3.50473e-15	3.70176	2.68302e-33	3.83515	4.22992e-49	2.51892	3.96128e-13	1.65308	1.67118e-05	2.53769	1.97778e-13	3.88833	1.02457e-92
SELM	3.41184	1.32854e-34	3.44785	3.55528e-28	3.43664	2.09127e-30	3.05075	7.70281e-08	1.093	0.00446728	-1.31401	8.41277e-07	3.56093	1.89485e-19	3.36506	4.05467e-18	3.28932	1.44113e-24	2.09379	2.76109e-23
SLAMF7	4.48616	2.75689e-99	3.07137	1.6933e-20	4.44241	3.73099e-70	4.17203	1.90018e-16	4.81864	2.74228e-87	4.81307	0	3.34133	2.92747e-17	4.81969	3.49698e-45	4.6814	4.23138e-76	4.77745	0
SPCS2	4.15211	5.66592e-58	4.40674	2.05238e-59	3.35479	8.79991e-32	4.4233	7.89859e-29	2.78383	4.78988e-27	3.07614	6.40866e-45	2.42616	4.04795e-17	3.78248	2.14307e-33	3.50056	1.19382e-34	2.3166	1.71176e-53
SSR4	8.38129	4.48616e-126	8.02258	1.27645e-93	7.67108	8.93666e-93	7.8988	1.93549e-63	5.9084	3.83669e-77	7.07614	8.96182e-141	6.02247	1.48418e-66	5.26182	6.3962e-49	7.43697	2.75906e-86	5.57935	3.78088e-193
ST6GAL1	3.7861	7.28589e-57	4.20747	8.37527e-66	4.1985	3.40487e-75	4.22895	5.96203e-20	2.87514	8.74393e-26	4.17266	1.02082e-231	3.20004	1.27568e-19	3.63366	1.19604e-26	3.90658	2.89318e-49	4.128	4.15528165451319e-316
TECR	3.26515	5.99523e-28	3.18105	1.13049e-20	3.28367	2.65293e-25	3.08639	3.29343e-08	2.72947	2.27967e-18	2.81695	4.74257e-31	2.29562	2.59935e-08	3.34486	1.50019e-17	2.38684	6.43852e-11	-0.0594133	0.894334
TP53INP1	2.86856	6.18439e-39	3.39524	6.23393e-56	2.80488	1.83171e-31	3.33822	2.75227e-16	3.26727	2.90695e-56	3.36815	1.48106e-182	3.36588	9.39856e-29	2.87563	1.06302e-22	2.8286	2.06825e-31	3.34629	6.65273e-267
TPD52	3.1353	2.72724e-60	3.29669	5.9723e-56	3.05085	2.80568e-45	2.88444	2.56515e-13	3.32091	1.10371e-66	3.37096	9.90574e-220	2.85787	9.90845e-23	3.4523	4.28734e-39	3.17844	2.3579e-47	1.59912	5.1279e-26
TXNDC5	4.10646	1.19811e-95	4.1778	8.05318e-69	4.1097	4.50425e-73	4.17891	6.96032e-18	3.11732	7.57e-30	3.66729	3.43816e-119	3.99581	5.08193e-29	4.00089	2.21098e-32	4.06706	3.06449e-59	3.51819	4.6766e-157
VIMP	4.71719	1.08737e-79	4.63192	1.53616e-55	4.36017	8.70138e-49	2.7013	4.51898e-07	2.7936	2.55506e-18	2.96641	1.22394e-29	2.7283	8.18574e-12	3.45466	3.87807e-18	4.06207	2.6082e-36	2.45129	1.00004e-34
XBP1	5.66232	6.94058e-86	6.04716	6.48292e-85	5.92694	3.40647e-86	5.55816	2.85885e-26	5.57466	1.19344e-74	5.0976	5.24928e-107	4.43454	9.32134e-27	4.86065	3.64328e-33	5.93717	1.28322e-79	4.83038	5.97458e-129

## Sheet: Dendritic
GeneID	logFC_B.vs.Dendritic	adj.P.Val_B.vs.Dendritic	logFC_CD4naive.vs.Dendritic	adj.P.Val_CD4naive.vs.Dendritic	logFC_CD8cyto.vs.Dendritic	adj.P.Val_CD8cyto.vs.Dendritic	logFC_CD8exh.vs.Dendritic	adj.P.Val_CD8exh.vs.Dendritic	logFC_Endothelial.vs.Dendritic	adj.P.Val_Endothelial.vs.Dendritic	logFC_Fibroblasts.vs.Dendritic	adj.P.Val_Fibroblasts.vs.Dendritic	logFC_Macrophages.vs.Dendritic	adj.P.Val_Macrophages.vs.Dendritic	logFC_Mast.vs.Dendritic	adj.P.Val_Mast.vs.Dendritic	logFC_Treg.vs.Dendritic	adj.P.Val_Treg.vs.Dendritic	logFC_Tumor.vs.Dendritic	adj.P.Val_Tumor.vs.Dendritic
ABP1	3.59194	4.20127e-21	3.69697	1.74945e-63	3.71293	7.76283e-42	3.71293	1.53922e-48	3.71293	1.62106e-44	3.71293	9.87321e-245	3.55438	1.99522e-15	3.58845	5.39411e-18	3.71293	1.37131e-39	3.68332	0
ALDH2	3.57389	1.80133e-23	3.8237	5.28938e-77	3.85457	2.83492e-55	3.88491	2.16627e-70	2.32732	1.44437e-07	2.34398	1.73802e-09	-0.0944444	1	3.79884	1.68605e-27	3.87093	9.95289e-57	1.37783	0.000285444
ANKRD10	3.83	1.81559e-18	3.79901	1.8487e-18	4.30429	1.32639e-26	3.02365	3.17136e-12	2.28954	3.22874e-09	2.28772	2.44885e-09	3.19819	6.72725e-15	3.60117	6.25784e-16	1.84484	0.000144644	3.58664	8.32593e-38
ANXA6	2.77099	1.20272e-07	3.8662	8.42146e-22	3.18099	2.16722e-10	2.99145	2.19516e-09	4.08437	2.93456e-30	2.27146	9.22199e-08	3.20317	3.32271e-11	3.48285	2.67504e-12	2.82629	1.55699e-08	4.73668	1.88685e-229
ARHGAP10	3.68397	9.6102e-40	3.62315	4.81187e-84	3.69291	2.52501e-62	3.71396	5.07802e-80	3.55057	3.22605e-51	2.45454	3.68622e-16	3.28824	1.13146e-20	3.64741	2.90495e-32	3.664	7.01106e-59	3.24489	1.75915e-91
ATF3	2.89871	6.28456e-09	3.69357	8.27113e-35	3.55925	7.33254e-23	3.73806	1.05339e-32	2.16803	3.04822e-06	0.613263	0.539858	1.08746	0.137	3.43645	5.43523e-15	3.96147	3.34113e-44	1.95692	2.11699e-07
BCL2A1	3.55136	3.05362e-23	3.21408	1.28126e-25	3.38916	6.89798e-27	3.5298	1.52842e-42	3.49994	9.85352e-38	3.5618	1.02357e-198	-0.527406	0.777993	2.02515	0.00172317	3.43766	6.60443e-29	3.50587	1.95141e-188
BIRC3	4.63149	1.7452e-30	4.10441	8.76912e-23	5.00104	1.77696e-34	4.56051	7.24038e-32	6.41721	7.97465e-116	6.63785	2.55301737918614e-313	6.17332	2.18423e-62	3.80039	7.34313e-23	3.28825	6.80287e-22	6.37161	3.61669e-258
BZW1	4.29083	8.5771e-22	3.66096	1.22552e-13	3.10228	1.44609e-08	3.25204	3.39761e-10	2.47262	3.82579e-08	3.27517	9.35017e-16	2.16408	7.71117e-07	2.71798	3.26329e-07	2.78536	2.23598e-07	1.68041	4.34247e-08
CAPG	4.31982	4.46097e-21	3.62556	6.59855e-15	3.70935	7.91865e-14	1.91131	0.00563636	4.07879	2.2615e-24	4.09873	1.17683e-40	-2.00949	0.000676809	-2.75505	9.81259e-08	3.62886	5.86761e-13	0.870556	0.0490101
CCL22	5.29253	7.92431e-30	5.00997	1.68267e-65	5.04222	4.36432e-47	5.17608	3.23093e-55	5.33931	1.97964e-54	5.35594	9.29505e-279	5.26747	1.88028e-20	5.30907	4.89312e-26	4.48038	1.05154e-22	5.38214	0
CCR7	9.5585	3.58845e-92	5.19911	4.28493e-15	6.94109	7.75989e-28	9.52825	1.11625e-145	9.69162	1.45929e-184	9.73808	0	9.40917	5.82902e-73	9.75142	3.96469e-115	9.06311	1.67863e-75	9.75803	0
CD200	3.64543	5.88369e-32	3.47458	3.45921e-47	3.68644	1.4503e-58	3.23158	9.19639e-25	1.28453	0.0255909	3.40912	9.71998e-76	3.67246	6.43528e-25	3.68713	9.04765e-30	3.57514	1.88709e-41	3.6158	7.17669e-267
CD40	2.75372	2.9412e-09	3.75953	2.59123e-63	3.87301	3.1906e-60	3.87403	8.69158e-70	2.34472	3.94582e-08	2.98303	1.79186e-23	1.43598	0.0129899	3.74715	5.57697e-26	3.72316	1.21465e-40	3.05069	2.50149e-37
CD74	3.24887	8.82313e-19	5.4947	2.52952e-17	3.27864	1.05552e-19	3.94474	1.50697e-16	2.55408	9.78218e-10	9.6837	7.78498e-101	-0.7412	0.000692626	5.53251	3.64295e-23	3.06093	5.54898e-23	7.29542	1.67996e-38
CD83	7.20723	1.98436e-66	6.21051	1.30814e-42	7.04825	4.96191e-83	6.27327	9.09088e-43	7.14176	5.74052e-101	7.14275	4.39528e-235	2.35848	7.91256e-06	3.65865	4.52438e-10	5.80405	6.07908e-32	6.93759	3.31392e-249
CD86	4.53744	2.04878e-42	4.52529	1.08984e-87	4.60028	9.02945e-73	4.35181	1.32465e-49	4.63319	1.12142e-85	4.6229	0	0.656605	0.425782	4.63319	1.47083e-41	4.60865	1.23178e-72	4.5776	0
CDKN1A	2.72368	1.58587e-07	4.68163	3.79492e-21	5.22497	1.0947e-27	5.37556	3.09351e-34	3.44314	2.10067e-13	1.97005	5.7987e-05	3.08725	7.98673e-10	3.08039	6.02073e-09	4.44584	1.73414e-18	4.20015	1.14163e-38
CFP	3.24092	7.39417e-23	3.16746	1.82396e-44	3.27023	6.66394e-41	3.27023	1.82926e-47	3.13205	1.05736e-32	3.25474	5.684e-213	2.03692	0.000388595	3.27023	1.79202e-20	3.27023	1.01259e-38	3.25079	0
CLIC2	4.76155	2.90719e-50	4.83385	5.17941e-122	4.90623	2.02784e-100	4.90817	5.66122e-116	2.7325	2.04887e-11	4.55548	7.04334e-120	3.58522	9.27688e-17	4.83626	3.64655e-48	4.90729	2.58881e-95	4.81113	0
COTL1	5.15907	3.67205e-49	3.46544	9.38801e-13	2.04674	0.00107585	2.49612	7.34212e-06	3.3744	3.44771e-15	4.80288	2.13733e-106	0.429977	0.723457	3.19683	7.29921e-10	2.61298	3.44361e-06	4.02255	2.64097e-54
CRIP1	4.3749	7.61337e-20	3.57326	9.70693e-12	3.30993	4.37076e-09	2.73955	1.11278e-06	3.47698	3.04024e-11	2.70245	1.09951e-07	2.43049	2.16978e-06	3.68586	3.50838e-12	2.26965	4.88302e-05	4.06535	4.05705e-37
CSF2RA	5.78369	1.36161e-52	5.6185	2.21346e-128	5.64288	2.17439e-87	5.69563	7.32013e-102	5.77166	1.61862e-94	5.79744	0	2.02079	0.000196292	5.77918	1.14338e-47	5.73189	2.82318e-85	5.78579	0
CST3	3.36528	7.36038e-13	4.0847	6.451e-60	4.15899	1.93512e-49	4.21815	6.69289e-64	-0.793133	0.248754	-1.2427	0.00828621	-2.95055	1.25258e-09	-0.209329	1	4.15053	2.4216e-47	-0.204081	0.798208
CTSH	4.69392	1.23845e-21	5.53903	2.79704e-55	6.09421	1.49267e-113	5.74557	4.72e-68	2.83731	6.78614e-08	5.56386	4.05578e-98	0.314979	0.880592	5.88728	5.01036e-47	5.74285	5.77533e-58	4.49649	1.10361e-41
DAPP1	3.55649	7.77144e-16	4.80798	4.09819e-59	5.21681	4.31433e-94	5.13936	9.59151e-85	5.34565	1.7823e-117	5.37438	0	3.98416	9.03711e-20	5.36353	1.47178e-60	4.45197	8.78003e-34	3.94027	3.04305e-46
DPYSL2	4.4728	1.17987e-49	4.12144	1.06718e-47	4.39299	6.41672e-59	3.90515	2.57241e-33	0.316415	0.773081	1.29439	0.00213014	1.10593	0.00682802	3.45229	1.91954e-17	3.45707	7.29126e-21	3.42499	9.46516e-49
EBI3	3.89121	5.39367e-25	3.87124	5.23655e-60	3.93454	5.36654e-45	3.85359	4.61677e-44	3.91093	9.11447e-46	3.92898	2.60218e-251	3.576	4.62223e-14	3.59245	1.086e-15	3.04636	6.08282e-12	3.90651	0
ERICH1	3.91241	8.89342e-41	3.62024	4.13811e-36	3.56366	5.1112e-30	3.56538	4.03915e-34	2.85019	2.74732e-18	3.65959	7.85583e-74	3.43609	6.30845e-22	3.62522	2.85518e-26	3.84983	1.11002e-46	3.49238	8.68669e-93
FAM49A	2.17712	9.58925e-07	3.75782	4.67757e-52	4.03082	1.72317e-77	4.02714	4.38344e-89	3.54753	4.50433e-35	3.69022	4.88452e-88	2.17552	7.59994e-07	3.89857	7.12358e-34	4.0329	1.7696e-73	3.92962	0
FLT3	4.89406	7.55662e-40	5.16208	1.67131e-108	5.26785	9.63221e-102	5.26652	2.13281e-117	5.26827	2.10108e-108	5.26708	0	4.86703	4.45064e-32	5.26827	2.80136e-53	5.26743	1.69096e-96	5.25572	0
FSCN1	4.81565	3.29744e-70	4.76423	2.63158e-134	4.78595	8.36669e-99	4.84449	1.60634e-136	3.04725	1.20798e-19	4.42742	1.14733e-137	4.5883	3.11722e-43	4.44631	1.14355e-43	4.75264	8.91605e-92	2.56966	1.17063e-27
GADD45A	2.10329	1.10005e-05	3.3446	1.31245e-45	3.19482	3.65491e-28	3.3035	1.29435e-35	2.72162	1.48155e-15	2.76043	2.19479e-23	3.1578	4.18676e-16	3.43902	1.81721e-23	2.42921	7.12555e-10	2.55795	1.2812e-27
GPR183	7.23773	1.24027e-42	2.98314	1.36003e-05	3.74351	1.55995e-08	5.35399	2.90204e-19	7.90235	1.81821e-115	7.93058	0	1.73461	0.0134452	4.39706	7.45945e-12	3.28631	8.75097e-08	7.95202	0
GPX4	3.36587	1.47543e-12	4.4258	9.64507e-31	4.70866	2.98389e-35	3.85304	5.64053e-18	2.96594	9.71152e-12	2.37165	5.58016e-08	1.20643	0.0171772	1.74901	0.00380408	3.95179	1.30172e-18	1.3688	2.33399e-05
GRSF1	3.78509	1.71519e-40	3.76485	3.65969e-61	3.72691	7.16488e-45	3.66492	1.00198e-45	3.39615	1.27753e-37	3.41961	5.6708e-58	3.20875	3.41272e-21	3.77338	1.13849e-34	3.22985	4.94238e-25	2.43551	6.52194e-32
GSN	6.21994	3.36379e-53	6.22365	6.64278e-129	6.31024	2.33371e-96	6.30295	8.39154e-111	2.25565	3.44156e-05	0.663797	0.479629	-0.413593	0.781863	3.32964	4.46326e-08	6.14552	8.14263e-73	2.34491	8.46315e-09
GSTP1	1.76117	0.00331502	5.69906	7.68893e-51	5.27316	5.01794e-30	5.12028	7.32402e-30	2.90027	2.4047e-10	2.22121	2.96486e-07	2.07808	9.02989e-06	5.03186	5.07157e-24	5.97285	3.92111e-55	-1.14076	1.7386e-05
H2AFZ	3.13197	3.34675e-08	3.3849	3.88403e-07	3.24502	1.12327e-06	2.66626	3.37151e-05	3.09628	4.05006e-10	3.65885	1.16697e-13	3.01875	7.41765e-10	4.72116	2.06786e-16	3.0421	3.98833e-07	1.76032	1.44785e-05
HCK	3.38511	6.91423e-29	3.36438	5.74031e-73	3.39	1.53404e-49	3.39	1.9415e-57	3.39	1.11634e-52	3.36048	2.0807e-214	-1.04783	0.111896	3.33391	1.81721e-23	3.39	5.76936e-47	3.16496	7.31632e-104
HLA-DPA1	4.30369	3.70434e-18	4.52962	1.76884e-24	3.15358	3.72582e-08	3.26377	8.64491e-10	2.17176	4.33663e-05	5.51303	4.5753e-146	-2.84658	1.25215e-15	3.56717	6.67124e-11	3.32957	1.63432e-10	4.36485	2.0828e-37
HLA-DPB1	4.33628	1.02145e-42	3.32365	5.43078e-20	1.99244	2.4574e-05	2.59508	2.2838e-10	2.205	1.67048e-08	4.10769	5.21946e-118	-2.23177	1.90087e-11	3.02289	1.53062e-11	2.7287	4.64565e-11	3.80788	4.55156e-79
HLA-DQA1	3.37087	3.37759e-22	3.33488	1.66898e-36	3.28398	2.78691e-26	3.0943	2.01606e-22	2.70715	1.38532e-13	3.62642	3.52435e-213	-3.46701	8.41043e-12	3.14452	1.72862e-14	3.39719	4.01176e-31	3.28706	1.52927e-60
HLA-DQB1	4.12463	1.64907e-24	3.68411	4.36033e-21	3.45728	1.71097e-15	3.29826	7.19563e-15	2.53186	2.08438e-08	4.69818	8.32809e-250	-2.86712	6.43057e-14	3.93435	1.12907e-19	3.883	8.77703e-25	3.6993	1.2551e-42
HLA-DRA	7.31881	1.51632e-47	6.29572	1.39005e-30	6.29235	6.80029e-30	5.17611	2.72826e-18	3.09439	6.12083e-07	7.3323	3.61088e-152	-3.12409	7.09023e-14	5.83823	1.21604e-19	6.8457	1.10279e-43	5.32777	4.85171e-28
HLA-DRB1	5.62273	1.08159e-32	5.13427	4.74074e-27	3.45094	4.13438e-11	2.90349	1.08457e-08	1.33744	0.0163139	6.33213	8.8847e-145	-2.81256	1.24168e-17	3.90222	4.21496e-13	4.48124	2.26434e-19	4.68695	3.02888e-33
HLA-DRB5	4.05093	1.80317e-29	3.64641	3.46651e-24	2.53867	7.68329e-11	1.85091	2.23554e-05	0.526847	0.538811	4.56214	6.62278e-185	-3.32643	8.95087e-20	2.76335	1.3946e-10	3.20964	1.44397e-17	3.54029	3.75432e-39
ID2	7.34129	2.93171e-65	5.124	1.04447e-19	3.54594	1.11664e-08	1.89897	0.000403488	5.67907	1.15155e-34	4.38701	8.43082e-21	3.98515	2.64643e-16	2.91069	4.26068e-08	5.6478	2.67541e-28	5.90715	2.29807e-75
IDO1	4.03101	1.77877e-24	3.63533	2.36467e-50	3.68017	8.69205e-35	3.77344	1.01769e-42	3.84526	3.19603e-37	3.82882	1.86077e-79	3.33789	1.74672e-09	3.88659	9.00317e-20	3.76259	9.06087e-35	3.6812	6.4861e-61
IFI30	2.59196	8.45196e-06	4.22304	1.07657e-50	4.38068	9.05002e-49	4.27961	1.766e-46	3.95813	2.54446e-29	3.79857	1.60055e-41	-3.71422	9.68959e-13	3.18126	5.534e-09	4.40366	3.05606e-49	2.67351	1.12382e-14
IL15	3.23172	3.7515e-32	3.23003	1.78193e-76	3.2725	4.01961e-56	3.27339	1.29037e-65	2.73769	3.59428e-23	3.18976	2.79574e-125	2.89553	2.96321e-16	3.25764	2.70204e-29	3.27	1.9529e-57	3.01121	4.19949e-105
IL4I1	3.06183	1.08083e-18	2.95436	2.88044e-33	3.11165	8.25552e-35	3.01067	5.06161e-30	3.01026	6.11447e-30	2.99011	5.54149e-89	-0.545232	0.769786	3.11165	2.43926e-17	2.77982	2.21334e-16	3.0595	5.57842e-209
IRF4	2.13674	1.44139e-06	3.05529	3.89511e-20	2.56407	1.54044e-09	2.15311	1.69428e-06	3.76051	8.76798e-71	3.7615	3.94669e-305	3.02728	1.55254e-13	3.79042	1.09193e-36	2.21531	3.98833e-07	3.7713	0
IRF8	3.93079	3.63745e-28	3.12358	7.53294e-14	3.99065	1.78912e-49	3.73141	1.97106e-33	3.55221	3.36171e-27	3.33573	6.32456e-33	-0.392254	0.879791	4.06491	3.52055e-29	3.9981	2.70665e-48	3.98678	6.07243e-274
KRT19P2	3.08633	2.97532e-25	3.08633	3.8154e-69	3.08633	1.97218e-43	3.08477	2.48911e-50	3.0304	1.20453e-39	2.93628	7.85675e-81	3.05353	1.06419e-17	3.08633	8.4104e-22	3.08633	4.21452e-41	3.06346	3.3071e-307
KYNU	4.08215	2.77833e-38	3.99088	1.05427e-71	4.08117	9.94512e-65	4.08539	3.24998e-75	3.83041	2.90641e-43	3.89398	1.18918e-106	1.53481	0.00719987	4.04949	4.41306e-32	4.08528	1.22044e-61	3.03407	5.55487e-27
LAD1	3.33366	4.5345e-30	3.33499	1.02774e-81	3.33528	1.68499e-51	3.33528	1.12431e-59	3.33231	1.22758e-54	3.33233	1.68557e-296	3.33149	6.64346e-22	3.29074	3.16606e-24	3.33385	9.37847e-49	0.299464	0.579618
LAMP3	6.72613	3.38098e-65	7.11238	8.66424e-180	7.12506	3.46752e-160	7.16149	8.82652e-182	6.41006	7.45453e-63	7.38403	0	6.91085	1.92897e-60	7.30822	3.69578e-98	7.03775	4.78963e-108	6.64553	6.99815e-222
LGALS2	3.14532	2.49207e-21	3.10042	9.54374e-50	3.14532	8.84291e-37	3.14532	9.76773e-43	3.13889	6.90834e-39	3.12595	9.528e-193	2.0753	0.000147456	3.08892	1.05339e-16	3.14532	8.98487e-35	3.13193	0
LIMCH1	3.22048	2.12475e-40	3.17478	4.20783e-87	3.22083	1.75101e-68	3.22083	3.59929e-79	2.22553	5.24862e-13	2.88787	9.94735e-66	3.17968	1.82083e-28	3.18073	6.35388e-33	3.21994	6.40905e-65	2.8946	1.37655e-95
LSP1	4.89506	8.9906e-21	5.17188	1.30355e-22	4.75218	1.04868e-17	2.79916	2.27869e-07	7.59416	3.98198e-156	6.52374	9.00842e-72	3.06329	6.80515e-11	7.34712	7.77937e-68	3.37825	1.61521e-10	7.33685	2.32839e-279
LY75	4.29601	1.18475e-46	4.115	5.14268e-64	4.042	4.87439e-44	4.25697	1.42782e-68	4.35895	3.84082e-82	4.52463	0	4.05766	6.62583e-36	4.28877	1.49677e-44	3.23766	4.21251e-20	4.27979	4.27307e-219
MARCKSL1	4.15855	4.96802e-28	4.27636	8.63757e-54	4.08869	3.42793e-31	4.4003	2.15169e-54	2.66906	9.82591e-10	4.30868	4.60549e-112	4.1829	8.13784e-24	4.50972	1.70319e-37	4.50277	6.53876e-60	3.38511	2.0921e-37
MGLL	3.0192	8.26861e-20	3.55884	4.20783e-87	3.6104	1.33803e-68	3.58574	8.64871e-74	1.69437	4.16343e-05	2.50202	3.36542e-18	3.26351	1.0046e-21	3.36441	3.72703e-26	3.6117	4.32641e-65	3.03607	1.89122e-59
NUB1	3.58767	3.83533e-29	3.28281	4.45909e-28	3.34894	6.09977e-27	3.1439	1.98282e-22	2.93326	2.01539e-20	3.20969	2.48574e-45	2.86635	2.36858e-13	3.33126	2.45276e-19	3.36242	2.09662e-26	2.97005	1.84423e-52
PELI1	1.68527	0.00339168	3.88867	1.41791e-23	4.49645	8.07563e-41	2.55966	3.53906e-07	3.49203	2.64568e-21	4.18396	1.25072e-54	3.52271	1.12213e-15	4.23717	2.68649e-25	2.12697	3.61654e-05	3.46762	7.57447e-37
PFKFB3	3.18588	7.51878e-16	1.6953	0.00185546	1.78819	0.000758338	0.781288	0.31238	3.42646	3.02492e-31	3.05625	1.49115e-28	2.04738	2.76409e-05	3.12337	4.2461e-15	0.50921	0.681278	3.12853	5.93415e-47
PLEK	4.05665	5.29701e-21	4.37118	1.47266e-47	3.64707	3.67241e-16	4.50961	2.8991e-52	4.71607	4.07058e-75	4.71438	0	0.337674	0.880592	3.68285	2.7616e-14	4.63024	2.94528e-57	4.6654	0
PMAIP1	4.3841	5.11866e-22	3.59797	6.793e-14	3.18676	6.30334e-10	2.44528	2.17457e-05	4.79005	3.57283e-48	4.93922	5.9009e-107	3.89863	2.42176e-15	5.08583	1.03748e-37	1.17219	0.117239	3.63244	1.14277e-37
POGLUT1	4.49314	3.44002e-39	4.36817	1.55567e-44	4.41708	3.34328e-42	4.13703	1.63419e-32	3.65316	2.13747e-26	4.28689	4.3295e-69	4.31745	2.33058e-32	4.09658	3.43409e-26	4.17229	3.46342e-32	3.79669	1.16412e-62
RAB8B	3.96502	9.62235e-30	3.55467	2.22807e-24	3.57957	8.61932e-22	3.34528	6.50624e-20	3.7159	1.90485e-35	3.92847	8.71982e-72	3.17963	1.24019e-16	3.48242	1.23738e-18	2.6997	1.3407e-10	4.15991	6.69043e-196
RAB9A	2.99313	7.5537e-12	3.39516	9.48963e-30	3.21773	2.49803e-17	3.20891	1.40123e-18	3.23648	3.02112e-23	3.254	5.18034e-37	2.64809	4.07795e-08	3.0903	5.58438e-12	2.7311	8.16374e-10	2.8465	7.58597e-32
RASSF2	3.46803	9.55933e-25	3.14321	2.62615e-22	3.45489	8.45371e-31	3.18198	6.61992e-22	3.37292	2.54745e-32	3.69543	1.13493e-154	1.85963	5.93853e-05	2.67475	4.13958e-10	3.50849	4.6318e-33	3.78911	0
RASSF4	6.62592	1.1869e-56	6.80436	1.64093e-152	6.83277	5.71874e-111	6.78878	1.07242e-114	6.646	2.04579e-94	5.6339	2.91038e-59	3.0611	5.58543e-09	6.78431	8.11034e-58	6.82949	4.48004e-105	6.74574	0
RGS1	2.74986	7.37866e-06	4.47148	6.49702e-11	3.19457	2.25115e-07	0.00731078	1	9.59756	4.79975e-179	9.73248	0	2.70027	9.06882e-07	0.929538	0.0540817	1.42468	0.00200206	9.66871	0
RIPK2	3.22575	2.21216e-17	3.15503	1.32648e-24	3.49446	1.51321e-34	3.58769	2.06972e-47	3.23879	2.78106e-28	2.95171	2.70991e-28	1.82608	0.000435355	2.32858	2.57204e-06	3.38416	9.56988e-29	2.73952	1.31169e-31
RNF144B	4.2253	1.02145e-42	4.21342	7.59142e-79	4.40769	6.75325e-92	4.37183	1.38769e-94	3.37759	2.15053e-23	4.29722	6.01925e-215	2.30286	8.5977e-08	4.40249	6.06599e-49	4.37356	6.61659e-80	3.479	2.35691e-61
RUFY3	3.2383	4.4655e-33	3.1386	1.55986e-40	3.23355	5.95444e-39	3.22251	1.1542e-43	1.96175	1.06572e-09	2.14512	1.47698e-14	2.34104	1.18433e-12	2.8539	1.1256e-20	3.49538	3.50719e-73	2.23781	5.75699e-26
S1PR1	3.53245	8.93903e-21	1.46423	0.0112925	2.66039	1.29643e-09	3.78715	2.57851e-52	-1.25833	0.00316511	3.79532	6.52814e-225	3.58534	4.81736e-18	2.99619	1.98882e-11	3.59442	1.8341e-31	3.81013	0
SAMSN1	4.97707	1.66893e-22	3.65908	1.05329e-10	4.06522	3.9906e-14	0.676003	0.446693	6.74534	7.92381e-134	6.76345	0	3.76781	6.43057e-14	0.922658	0.191233	1.24475	0.0619759	6.75035	0
SOD2	2.85648	3.55029e-08	3.04026	2.00998e-12	3.33532	4.32149e-15	3.64532	6.81404e-24	2.24492	9.47038e-06	-0.0754667	1	-0.525324	0.776241	3.56261	1.2609e-14	3.43997	2.02228e-17	1.23472	0.00538252
SPINT2	2.97956	1.18828e-11	3.65013	9.17749e-43	3.88232	1.28408e-54	3.9149	1.30643e-69	3.79239	1.01016e-50	3.82656	6.57901e-176	0.234217	1	1.55287	0.0211168	3.77322	2.30245e-41	-1.73376	6.51052e-10
ST3GAL6	2.94725	1.00561e-22	3.15707	2.24814e-69	3.21371	1.62003e-57	3.22128	6.16555e-67	2.96755	9.72034e-38	3.206	9.45583e-256	1.93413	3.07161e-06	2.80777	1.42392e-16	3.20684	1.80695e-54	3.08787	1.59342e-191
STARD7	2.49028	1.523e-07	3.59604	1.79209e-24	3.04039	9.47496e-13	3.2877	3.21867e-17	2.48073	1.06749e-09	3.39679	4.50766e-32	3.08328	4.09426e-13	3.59773	7.48477e-18	2.41394	3.66954e-07	1.97	9.25145e-12
SYNGR2	3.41834	1.56284e-10	4.96191	1.23885e-23	5.60623	2.96454e-33	4.09709	2.88986e-14	2.91471	7.49431e-10	5.14627	1.21054e-40	0.819549	0.125958	2.83563	4.19457e-07	2.51128	2.95929e-05	2.03248	2.89097e-10
TBC1D4	4.22322	1.08614e-44	3.68676	7.30921e-37	3.98081	1.04728e-46	3.5962	4.44338e-30	3.63716	1.29716e-38	4.02823	1.36095e-159	3.82067	8.13784e-24	4.06637	9.03954e-33	1.53532	0.00249095	3.90507	1.80784e-190
TBC1D8	3.13262	3.89752e-32	3.10122	9.27076e-69	3.16549	3.60334e-57	3.12149	2.57167e-58	2.66898	2.12512e-22	2.9163	2.82003e-74	2.89046	3.8826e-19	3.10613	2.23573e-27	2.0257	2.04802e-07	2.46811	1.2759e-38
TMEM176A	3.99942	9.86716e-30	4.04342	2.67836e-77	4.09223	4.91457e-58	4.09045	3.41633e-67	3.84088	1.41681e-39	3.08013	5.8214e-20	0.780499	0.47013	2.62989	2.44598e-06	4.09223	4.4396e-55	3.99777	1.8801e-242
TMEM176B	3.50175	2.93218e-23	3.49454	2.49811e-49	3.62188	9.05002e-49	3.62115	1.714e-56	3.18099	2.95255e-22	2.21013	6.35174e-08	-1.22228	0.1904	-0.530153	0.888844	3.62188	3.27793e-46	3.45343	9.32913e-127
TNFAIP2	3.25765	1.46531e-19	3.82725	5.89583e-75	3.96421	2.12843e-80	3.95886	1.90867e-92	2.87765	6.1239e-19	2.98496	1.30332e-28	2.41641	1.69601e-09	3.70935	7.99484e-31	3.95263	6.77648e-75	2.96777	6.31077e-39
TRAF1	3.44005	3.48776e-35	3.17608	1.07801e-38	3.25697	6.76469e-34	3.18268	9.49646e-35	3.49579	1.58166e-67	3.42518	5.37156e-171	2.9699	9.92722e-16	3.23038	6.92383e-24	2.56462	1.32698e-12	3.42761	9.37843e-267
TRAFD1	4.69675	7.04513e-36	4.50025	5.88577e-43	4.46225	3.11292e-33	4.28843	1.03096e-30	4.16189	1.431e-31	4.22411	6.5234e-52	3.71011	5.50136e-15	3.97094	4.51832e-17	4.43305	6.43042e-34	3.2561	2.51888e-29
TUBA1C	3.21718	1.0472e-13	3.44207	1.86895e-30	3.14236	5.84776e-15	3.57965	2.02802e-31	3.05667	7.45973e-17	2.40528	7.57509e-10	1.76802	0.00244424	3.13317	3.01192e-11	3.4141	4.19512e-22	0.059883	0.99386
TUBB	3.80029	1.63815e-19	3.72666	6.1627e-24	3.89011	1.27578e-24	3.38803	6.82964e-15	0.903239	0.188307	1.10006	0.070221	0.825504	0.338347	2.38581	2.66565e-05	3.45598	5.67235e-16	-0.214866	0.82422
TUBB6	3.14996	3.1579e-22	3.13788	1.07657e-50	3.20166	1.81157e-40	3.16006	3.00906e-42	0.292875	0.941621	1.48926	0.000808767	2.00905	0.000149719	2.67293	4.68713e-10	3.19946	3.13375e-38	0.631892	0.192019
TXN	5.00337	2.88974e-25	5.74226	7.79168e-41	5.63238	2.02108e-34	4.79079	8.95663e-24	3.30162	8.79374e-16	4.54125	3.44032e-33	3.5341	1.81802e-16	4.77564	5.90848e-21	4.44691	3.54972e-20	1.23086	1.73951e-05
TYROBP	4.27872	6.27948e-34	4.15462	6.05348e-63	4.25737	5.54081e-54	4.18628	2.6908e-52	4.27167	3.1007e-60	4.26321	2.43744e-269	-2.52292	7.76246e-07	0.0355644	1	4.25715	8.01544e-52	4.22766	2.45428e-289
UBE2F	3.10046	6.27203e-18	3.49034	6.38476e-52	3.50404	1.55477e-40	3.2265	5.36919e-27	2.8655	4.20061e-20	3.12326	5.01426e-43	2.11004	1.57985e-06	3.21899	2.07405e-19	3.32364	3.23525e-30	2.168	1.41652e-18
VOPP1	1.91907	0.000265162	3.83464	1.27257e-38	3.84876	1.13573e-31	3.60232	2.41551e-25	3.24328	9.34767e-21	3.71749	9.60304e-54	2.34131	3.30838e-07	3.93928	4.43578e-26	3.06319	2.64782e-13	3.38034	1.26959e-51
ZFAND5	4.37053	4.45407e-27	4.22235	1.28126e-25	4.15473	9.68838e-23	3.88834	3.0194e-20	3.48407	3.33867e-21	2.59481	5.7415e-12	3.09885	1.23647e-13	3.42347	4.84753e-15	2.22334	1.92431e-06	3.83398	7.95294e-59

## Sheet: Endothelial
GeneID	logFC_B.vs.Endothelial	adj.P.Val_B.vs.Endothelial	logFC_CD4naive.vs.Endothelial	adj.P.Val_CD4naive.vs.Endothelial	logFC_CD8cyto.vs.Endothelial	adj.P.Val_CD8cyto.vs.Endothelial	logFC_CD8exh.vs.Endothelial	adj.P.Val_CD8exh.vs.Endothelial	logFC_Dendritic.vs.Endothelial	adj.P.Val_Dendritic.vs.Endothelial	logFC_Fibroblasts.vs.Endothelial	adj.P.Val_Fibroblasts.vs.Endothelial	logFC_Macrophages.vs.Endothelial	adj.P.Val_Macrophages.vs.Endothelial	logFC_Mast.vs.Endothelial	adj.P.Val_Mast.vs.Endothelial	logFC_Treg.vs.Endothelial	adj.P.Val_Treg.vs.Endothelial	logFC_Tumor.vs.Endothelial	adj.P.Val_Tumor.vs.Endothelial
A2M	6.00017	5.25229e-70	5.86241	8.16974e-152	5.78068	1.00364e-103	6.01339	2.99945e-125	5.88397	4.27645e-30	0.619313	0.0348053	3.19403	8.94458e-16	5.76571	2.6055e-57	6.01305	1.08867e-105	5.9197	0
ACTN1	3.89748	3.37616e-48	3.7153	3.27562e-95	3.8872	2.2054e-76	3.82742	2.16e-82	2.22324	1.79461e-06	0.379043	0.133182	1.54369	6.72052e-06	3.74842	1.40639e-38	3.75228	5.88128e-66	0.687118	2.34839e-05
ADCY4	3.37472	3.45728e-43	3.30461	2.66636e-97	3.36542	2.12184e-69	3.37682	2.08195e-80	3.38417	4.2106e-18	3.22732	1.05187e-248	3.35821	1.21261e-32	3.3812	6.85331e-38	3.36541	2.69479e-66	3.33233	0
ADIRF	3.98397	6.7421e-37	3.96168	3.12237e-88	4.0379	3.76655e-62	4.0319	6.84196e-71	3.98424	3.78626e-15	-0.226231	0.569057	3.98337	5.39253e-28	3.89753	3.08801e-30	4.01104	3.87747e-58	1.68492	1.36309e-31
ANXA2	3.82562	5.15654e-38	6.23615	1.92303e-118	5.70951	8.69449e-82	4.91535	3.53941e-66	3.49318	8.27417e-19	2.00514	3.60286e-21	0.228367	0.601004	6.6929	3.09031e-97	4.40065	2.76149e-51	-0.804171	3.9294e-10
AQP1	6.45963	1.65808e-64	6.30961	1.35802e-136	6.46687	3.04827e-102	6.46158	5.41643e-116	6.45593	2.25152e-28	5.36552	1.14921e-179	6.36642	3.32643e-48	6.44256	1.24002e-56	6.46636	8.49361e-98	6.40514	0
CALCRL	3.00565	1.30886e-40	3.01958	6.75421e-102	3.03285	1.00531e-67	3.03285	1.94711e-77	2.71951	1.15937e-13	2.62514	1.37151e-134	2.92639	2.79726e-29	2.98561	9.06242e-35	3.03285	1.31575e-64	2.80558	0
CAV1	2.43232	6.76088e-15	3.76982	6.28284e-98	3.82484	2.3019e-68	3.82377	3.97298e-78	3.65855	6.8234e-16	0.251126	0.426813	3.74366	1.48723e-30	3.76686	2.48991e-35	3.82447	3.13601e-65	0.887472	1.78352e-06
CD34	3.83155	9.69623e-42	3.74829	5.51503e-95	3.83086	4.35773e-68	3.82365	1.67932e-77	3.8299	2.66622e-17	3.35495	3.19485e-143	3.83155	9.23335e-32	3.83155	1.92242e-36	3.831	5.77007e-65	3.67766	0
CD59	3.68981	1.12767e-56	4.82368	8.27342e-164	5.07505	4.47615e-147	4.69193	2.46685e-128	4.59918	1.28223e-43	2.09929	1.42159e-44	3.54697	9.25569e-46	4.08652	6.31102e-60	4.18856	2.35334e-89	2.25088	3.97144e-75
CD63	1.34261	6.87018e-05	4.61294	8.8384e-84	4.96425	9.23057e-81	3.13607	4.35498e-28	3.2222	3.85486e-12	-0.843852	1.44898e-05	-0.915698	0.0121547	-1.3699	1.96073e-05	4.24972	2.25261e-53	0.662851	1.12159e-05
CD9	5.1195	3.43196e-56	5.52639	8.47348e-140	5.6345	1.83427e-105	5.04607	6.83126e-83	5.24409	6.12353e-28	1.2307	9.75821e-08	2.18038	1.60433e-08	-1.05155	0.0039833	5.6299	5.53489e-103	-1.61346	2.76897e-31
CD93	3.05811	4.16275e-38	3.01899	6.17157e-91	3.0579	1.74927e-62	3.05692	1.60834e-71	3.05909	1.18304e-15	3.0222	5.17045e-293	1.6477	2.45493e-08	3.05875	3.14661e-33	3.05825	1.35537e-59	3.03921	0
CDH5	4.40136	1.03131e-69	4.35043	1.94937e-155	4.4051	8.36898e-110	4.40469	1.54063e-124	4.40297	4.14625e-31	4.38234	0	4.39662	3.72695e-54	4.40457	1.09543e-61	4.4051	4.25346e-105	4.38222	0
CFI	4.103	4.73574e-48	4.04758	3.89725e-111	4.103	1.17494e-77	4.10182	1.50989e-88	4.103	2.85283e-20	3.60164	3.52034e-159	4.00674	6.77112e-35	4.103	4.68615e-42	4.103	4.09344e-74	3.57221	2.53334e-210
CLDN5	5.06246	3.88985e-40	5.02945	6.35354e-97	5.08246	4.74789e-66	5.08246	1.43631e-75	5.08018	1.12274e-16	4.97697	3.38669e-282	5.00818	9.42623e-30	5.08119	3.03131e-35	5.08246	5.23547e-63	4.68216	1.56415e-280
CLEC14A	5.06592	6.06156e-61	5.00374	8.67033e-137	5.06701	6.75684e-97	5.06739	3.64338e-110	5.06523	1.39057e-26	4.88053	0	5.05231	7.6989e-47	5.06847	1.03674e-53	5.06847	1.14468e-92	5.04564	0
CLU	3.23562	2.63267e-22	3.01651	1.40352e-45	3.12328	5.74818e-34	3.24126	2.56516e-43	2.4822	3.42799e-05	0.514743	0.0658459	3.2235	1.45279e-16	-3.8906	2.18024e-23	3.2274	1.97455e-35	1.3231	7.99205e-14
CNN3	5.81357	1.47835e-104	5.72241	6.71767e-204	5.90057	5.01564e-166	5.87947	7.1778e-183	5.0136	9.77259e-38	0.02849	1	5.75349	3.42972e-81	5.827	8.73925e-96	5.90333	2.32686e-159	3.42389	1.06368e-117
COL15A1	3.3087	1.31242e-38	3.24106	1.09554e-89	3.29137	2.66492e-62	3.30843	2.00196e-72	3.30659	7.58411e-16	2.2276	3.17064e-51	3.20089	2.12533e-27	3.3087	1.18423e-33	3.29302	1.35537e-59	3.28276	0
COL4A1	3.52699	7.24243e-40	3.50444	5.17697e-97	3.52898	2.78296e-65	3.50923	2.99133e-73	3.52886	1.85e-16	1.19914	2.34385e-11	3.478	2.81075e-29	3.52032	1.14214e-34	3.52881	2.92735e-62	2.82805	1.28488e-175
COL4A2	3.86589	4.17766e-54	3.83299	2.09288e-126	3.86685	8.59764e-87	3.8674	7.79033e-99	3.86625	3.42913e-23	1.10068	1.07413e-10	3.79949	3.73911e-40	3.8641	1.94411e-47	3.85412	3.72035e-82	2.94978	7.52111e-173
CRIP2	7.09114	1.33804e-124	6.84986	4.11132e-211	7.06897	2.18566e-181	7.09153	6.98466e-206	6.2507	1.20615e-47	2.85891	3.34768e-34	6.98986	6.89393e-97	6.95373	3.37496e-105	7.00454	3.35097e-167	5.23946	1.84372e-186
CST3	4.15841	8.41442e-42	4.87783	1.42276e-138	4.95213	6.59537e-102	5.01128	2.01684e-120	0.793133	0.248754	-0.449566	0.0390674	-2.15742	2.05129e-11	0.583804	0.177124	4.94366	1.20863e-97	0.589052	9.9351e-05
CTGF	3.62206	7.9859e-25	3.71011	9.532e-67	3.76185	2.6118e-45	3.76372	4.00519e-52	3.75523	8.31207e-11	-0.582436	0.072809	3.65133	4.08339e-19	3.69101	1.68079e-22	3.75961	4.43321e-43	3.26021	7.77097e-146
CTTN	4.85099	8.02614e-81	5.46346	5.94222e-201	5.72779	2.17695e-192	5.52459	4.30779e-177	4.96594	2.10986e-48	1.12695	1.58447e-11	5.58908	6.94321e-99	5.64151	8.79728e-112	5.52849	1.8279e-157	0.235991	0.0676601
CXorf36	3.28983	4.66343e-43	3.12427	1.76992e-96	3.16958	1.06082e-66	3.22132	3.19233e-78	3.31068	2.45484e-18	3.34015	0	3.36127	2.59985e-34	3.33391	8.44579e-39	3.24522	4.7228e-66	3.3526	0
CYR61	4.19428	3.96844e-36	4.17109	1.77098e-88	4.21076	8.23385e-60	4.1916	1.47261e-67	4.14725	2.01288e-14	-0.820616	0.0013993	4.13642	1.9905e-26	4.08119	2.13792e-29	4.21412	4.48402e-57	2.62622	5.68133e-63
CYYR1	3.24011	2.79479e-39	3.19085	5.12873e-92	3.24265	2.14345e-64	3.24265	1.06633e-73	3.2405	3.56309e-16	3.20397	6.64681e-293	3.2198	1.9526e-29	3.24265	2.65717e-34	3.24265	2.10182e-61	2.94024	4.55086e-269
DARC	4.60277	1.88983e-27	4.4988	9.32001e-66	4.60434	8.26929e-46	4.60781	1.06762e-52	4.59349	6.30696e-11	4.59272	5.71636e-238	4.57397	2.23885e-20	4.60666	8.3752e-24	4.60781	1.21908e-43	4.58059	0
DPYSL2	4.15638	7.9371e-65	3.80502	4.08863e-98	4.07658	1.02387e-90	3.58874	5.51197e-69	-0.316415	0.773081	0.97798	2.64846e-08	0.789511	0.00983721	3.13587	9.08816e-31	3.14066	4.02805e-45	3.10858	6.79172e-160
DSTN	2.95437	1.65655e-23	3.82305	1.63895e-72	3.98498	2.53076e-62	3.94722	2.22574e-67	3.33074	3.36708e-14	-1.34871	2.03733e-11	2.4377	6.321e-14	3.09429	2.79071e-22	4.09711	4.51048e-66	-0.361408	0.00783978
DUSP23	3.54491	3.47631e-30	3.62699	1.00005e-69	3.50738	2.0222e-44	3.38571	2.13275e-45	3.58689	1.90653e-13	3.03942	3.55417e-82	2.46085	1.22879e-11	3.15524	1.30685e-20	3.2095	1.62397e-34	1.50248	1.34676e-23
ECSCR	4.06331	1.14568e-57	3.99523	8.45205e-127	4.07044	2.72432e-92	4.07044	5.12136e-105	4.01538	2.30998e-24	4.04793	0	4.03967	7.38001e-44	4.07044	7.1076e-51	3.97213	1.46433e-81	4.04953	0
EFNA1	3.8336	4.6727e-33	3.99962	2.48391e-88	3.98114	1.16336e-57	4.07749	5.95987e-72	4.07314	1.01819e-15	3.27292	4.77817e-87	4.04638	1.23728e-28	3.97392	1.89149e-31	4.06806	1.05713e-59	0.332298	0.10801
EGFL7	3.76321	2.55218e-44	3.76438	1.55048e-109	3.7659	4.36166e-72	3.75468	1.08702e-81	3.7659	1.54337e-18	3.63749	7.01522e-274	3.74294	1.82353e-33	3.12026	6.10415e-25	3.7659	8.29466e-69	3.0342	2.4151e-154
EHD4	2.46873	2.42527e-17	3.13984	5.7173e-61	3.13191	4.85533e-44	3.21835	5.17136e-54	1.80083	0.000287493	3.24101	1.55732e-185	1.86127	4.16532e-08	2.76045	1.63383e-19	3.03468	5.24565e-39	2.12891	7.41547e-66
ELTD1	3.29557	3.88985e-40	3.25702	2.48035e-95	3.29557	1.21316e-65	3.29557	4.14074e-75	3.29465	1.47745e-16	3.27067	4.40026747947194e-315	3.29425	1.73058e-30	3.27864	1.14214e-34	3.29557	1.31752e-62	3.28184	0
EMP1	3.32583	3.14051e-40	3.22633	8.08284e-87	3.37525	1.99073e-68	3.33669	2.09124e-75	3.34529	3.95999e-17	1.55214	1.24271e-21	2.67934	1.12169e-19	3.36843	1.65643e-36	3.35886	1.98451e-64	1.54774	1.95782e-33
ENG	5.69802	6.92443e-79	5.63406	1.24482e-167	5.60534	2.33442e-114	5.63771	1.44013e-131	5.30541	2.934e-31	4.15357	8.62437e-122	3.30608	1.02888e-22	5.62178	2.44922e-68	5.65746	6.71911e-114	5.67464	0
EPAS1	4.08334	6.58167e-55	4.12149	1.86914e-127	4.16172	5.53853e-91	3.84696	1.04593e-79	4.09244	2.25727e-24	1.28788	3.06213e-12	3.84407	2.09191e-38	2.41512	6.65128e-16	3.91547	6.37086e-72	2.97275	1.7394e-151
ESAM	4.4215	5.40867e-49	4.35321	7.63984e-110	4.45617	1.96287e-80	4.43099	2.99626e-90	4.4533	3.99264e-21	3.09446	1.2931e-66	4.38748	5.63765e-37	4.40312	1.56116e-42	4.43835	5.44059e-76	4.42462	0
FCGRT	2.75878	8.06314e-20	3.44475	3.32628e-69	3.5114	3.83318e-52	3.59261	5.32682e-64	3.63056	7.33336e-16	1.91793	1.56394e-24	-1.19961	0.00183475	2.62528	6.02534e-16	3.53301	6.80575e-52	2.05947	2.48356e-45
FKBP1A	5.89	1.07808e-92	5.59526	6.7623e-121	5.81167	1.86485e-110	3.68747	3.2036e-45	4.15316	6.32553e-29	3.88468	5.07732e-95	1.95948	8.34862e-16	4.05728	5.28948e-45	3.22971	1.17871e-35	1.99194	7.85547e-61
FKBP9	4.23052	1.34518e-71	4.20866	3.67718e-159	4.31415	3.76853e-119	4.32305	5.53652e-134	4.31278	1.41494e-34	1.63657	1.57192e-21	3.94582	2.11714e-49	3.89378	4.90844e-53	4.32015	1.58437e-113	1.06199	1.06377e-16
FSTL1	3.62923	6.63457e-38	3.60641	9.60451e-92	3.64057	1.74927e-62	3.64031	1.50663e-71	3.39485	1.46563e-13	-0.167698	0.706462	3.52919	5.49553e-27	3.57999	6.79656e-32	3.64154	1.31222e-59	2.236	1.19608e-63
GIMAP4	3.63867	4.16275e-38	2.67794	3.2462e-32	1.97947	2.807e-12	3.2109	3.63308e-46	3.67584	3.71646e-16	3.68127	0	1.76508	1.24583e-06	3.69717	1.44356e-34	3.26758	2.52293e-42	3.68305	0
GIMAP7	3.89462	1.65223e-38	1.81128	3.71714e-11	1.84236	1.04717e-09	2.65043	9.04561e-24	3.73498	1.26341e-14	3.96235	0	3.21545	7.82184e-20	3.89683	7.94897e-34	3.49859	3.63324e-43	3.9538	0
GNG11	5.50646	3.02339e-75	5.44143	9.49169e-165	5.50698	1.19623e-117	5.50819	2.62068e-133	5.25098	7.17664e-31	3.94391	7.07538e-104	5.40538	1.61933e-56	5.50819	1.00603e-66	5.50819	1.02042e-112	5.40273	0
GSN	3.96428	8.1927e-40	3.96799	6.20522e-97	4.05458	1.67745e-68	4.0473	4.47915e-78	-2.25565	3.44156e-05	-1.59186	8.29788e-13	-2.66925	1.99012e-13	1.07398	0.0100109	3.88986	1.03966e-57	0.0892522	0.782978
HLA-DRA	4.22443	3.00871e-31	3.20133	1.30387e-27	3.19797	5.3032e-23	2.08172	2.6616e-10	-3.09439	6.12083e-07	4.23791	1.80894e-161	-6.21848	1.20261e-46	2.74384	1.06273e-10	3.75131	1.34805e-33	2.23338	1.99249e-23
HLA-DRB1	4.28529	2.8627e-40	3.79683	5.85891e-49	2.1135	1.93886e-13	1.56605	1.3027e-08	-1.33744	0.0163139	4.99468	1.86376e-261	-4.15	3.83487e-35	2.56478	2.52764e-13	3.1438	5.92959e-28	3.3495	7.78368e-76
HSPB1	4.52816	2.90159e-64	5.41753	1.494e-174	5.58018	6.85884e-145	4.74172	3.41402e-98	2.46836	2.06749e-11	0.62021	0.00024559	2.8835	5.18476e-26	3.96457	6.18897e-46	4.76694	2.61234e-92	-0.25002	0.117427
HYAL2	6.34202	1.68378e-87	6.31915	1.37898e-188	6.40096	3.06106e-138	6.38379	9.51584e-154	6.40569	4.83027e-42	6.12917	0	6.25117	2.96652e-67	6.40601	3.96322e-80	6.35281	1.24185e-128	5.65823	0
ID1	2.73211	3.39903e-14	3.28764	6.37277e-53	3.1152	2.43709e-30	3.42239	9.40008e-46	3.37223	2.28461e-09	0.99023	8.97772e-05	3.24103	5.35059e-16	3.25985	1.08775e-18	3.43957	1.45643e-38	-0.160627	0.561145
ID3	4.17372	5.91231e-47	3.72481	3.63712e-67	4.11964	3.35831e-68	4.11144	1.16554e-76	3.86359	1.45675e-17	0.246258	0.354302	2.91917	3.17989e-18	4.37454	3.18494e-46	2.98375	6.54383e-29	2.42232	1.68487e-68
IFI27	6.09133	8.98083e-57	6.63168	1.14286e-148	6.82939	5.15704e-116	6.75772	1.19424e-125	6.50902	1.55162e-30	4.46133	4.15255e-81	5.14151	6.0689e-31	6.63475	1.13337e-61	6.69551	2.10911e-105	-1.32975	8.44675e-14
IFITM2	5.11683	1.48151e-67	3.35296	3.06676e-36	3.92501	1.20418e-44	2.90277	7.77551e-29	5.78831	6.15713e-53	0.6928	0.000183597	2.04782	2.1386e-15	0.452673	0.138707	2.0083	6.93956e-16	5.87117	4.57888e-280
IFITM3	7.92111	1.25989e-191	7.59245	1.47156e-248	7.64922	6.79816e-216	7.27555	5.04653e-219	6.85325	3.08451e-85	0.158913	0.300355	2.69246	1.08499e-35	3.12414	5.49315e-39	6.61433	1.42555e-179	1.74407	7.84078e-29
IGFBP4	3.24624	3.22672e-37	3.0803	3.26891e-75	3.19193	1.32313e-57	3.16884	8.99989e-64	3.24966	2.82635e-15	0.0216804	1	3.04271	1.81553e-24	3.22007	6.82532e-32	3.24966	2.41702e-58	2.4623	1.5651e-116
IGFBP7	6.8232	2.30656e-98	6.73383	2.82593e-202	6.83327	1.16967e-150	6.84066	5.29169e-170	6.64661	1.98599e-44	1.10694	7.35771e-06	6.33732	4.51411e-67	6.7564	1.05641e-85	6.83293	1.62891e-144	5.24005	4.27137e-233
INSR	1.87065	2.08623e-11	3.93126	2.53328e-104	4.09561	2.49083e-80	4.09968	6.92962e-92	1.9695	2.98656e-05	2.73695	6.23316e-100	3.68071	2.32099e-31	3.83193	3.73736e-38	4.11487	1.0583e-77	3.4258	1.12669e-261
ITGA5	4.22329	6.80251e-60	3.94302	4.03417e-105	3.32654	7.28816e-45	4.15192	7.02131e-102	3.83684	2.9943e-21	2.89922	2.01993e-69	2.40234	5.87203e-15	3.8676	4.26721e-43	4.01681	4.13958e-77	2.92183	6.8014e-106
LAMB1	3.12039	2.50805e-37	3.09148	2.75049e-90	3.11405	5.37285e-61	3.12933	1.71711e-70	2.36463	1.28772e-08	1.39942	8.1827e-16	3.095	9.18785e-28	3.12804	1.18569e-32	3.11774	2.8042e-58	2.31585	2.57153e-111
MGP	3.50422	3.00245e-30	3.41989	5.09223e-71	3.45361	3.17189e-48	3.50474	1.19067e-57	3.42898	1.22978e-11	-0.325466	0.352302	3.49569	1.14363e-22	3.45432	2.46785e-25	3.50267	9.4841e-48	3.3612	6.01419e-283
MTUS1	3.37671	9.65149e-37	3.6367	3.61509e-105	3.62113	3.1643e-68	3.6238	6.47128e-78	3.67219	1.82125e-18	2.43388	7.08438e-58	3.64697	2.97004e-33	3.63673	8.39798e-38	3.67201	1.40171e-68	2.08962	3.75418e-74
NFIB	3.03954	3.8849e-63	2.98276	9.35207e-134	3.05567	4.39876e-101	3.05586	7.50939e-115	3.05599	4.70401e-28	1.14329	3.70908e-19	3.04989	3.06921e-49	3.04324	8.07845e-56	3.05559	1.08409e-96	2.04277	3.82729e-118
NNMT	3.90136	1.16388e-38	3.83584	1.38663e-90	3.9069	1.64038e-63	3.88469	1.50663e-71	3.8854	8.79374e-16	-1.23261	3.57274e-08	3.69439	4.38616e-26	3.7969	1.26302e-31	3.90517	1.62308e-60	3.06126	6.64101e-123
NPDC1	3.58926	1.69728e-42	3.41912	3.18605e-85	3.45931	1.09709e-60	3.40101	1.78235e-65	3.45551	3.56309e-16	2.96363	2.42403e-113	3.36147	4.36649e-28	3.58926	3.99711e-37	3.34798	2.44008e-53	3.21544	1.29083e-258
NRP1	3.69926	5.11842e-42	3.66384	3.57943e-100	3.70077	1.53564e-68	3.70191	2.03426e-78	3.52721	8.36202e-16	1.08454	1.84215e-08	1.23665	0.000774878	3.56606	1.40015e-33	3.7026	1.76333e-65	2.78935	8.09133e-122
PDLIM1	4.72886	3.53648e-50	5.1172	1.6206e-135	5.10627	1.08572e-91	5.2597	1.09362e-116	4.66249	2.48079e-22	3.14441	2.15537e-55	4.83383	4.84272e-42	5.24823	4.25099e-57	5.23383	5.7846e-97	1.23208	1.24093e-12
PECAM1	2.45881	1.23309e-26	4.34764	2.53246e-175	3.90692	3.53722e-92	4.40139	1.28494e-143	3.15881	1.85898e-22	4.55351	0	3.26421	3.80105e-42	4.56885	7.13554e-86	4.57408	1.27574e-141	4.55467	0
PKIG	3.03168	3.28967e-26	2.86078	1.35457e-48	3.21801	5.23054e-50	3.1575	2.52501e-53	2.97512	2.91428e-10	0.0880241	0.869232	3.05483	2.80971e-20	1.43486	6.12328e-05	3.12071	4.44129e-43	2.33689	1.19901e-85
PLVAP	6.04085	1.81509e-65	5.96762	8.18032e-145	6.06619	2.56259e-104	6.06639	1.79628e-118	6.06203	3.78246e-29	6.03955	0	5.96713	2.4425e-49	6.06812	2.55886e-58	6.06812	7.36347e-100	6.04022	0
PON2	3.81953	1.12286e-40	3.80269	1.41462e-93	3.59291	1.04548e-52	3.14598	3.76826e-40	2.66725	2.66878e-08	2.34096	8.90926e-38	2.25441	1.56766e-10	2.98863	2.75636e-20	3.74663	2.25993e-58	1.55443	1.04752e-23
PRCP	3.9707	7.07228e-31	4.79836	8.94581e-103	5.01965	3.68942e-83	4.72355	4.00596e-77	3.52226	5.34476e-11	4.07885	4.56562e-127	2.75113	1.90949e-12	4.6799	2.94931e-39	4.58361	3.81533e-61	3.65356	2.32546e-144
PRKCDBP	4.3403	1.48467e-37	4.35442	3.16776e-92	4.41939	5.20389e-64	4.33835	1.9144e-68	3.80261	8.7562e-12	-0.129029	0.837684	3.76947	2.77651e-21	4.31926	4.68351e-32	3.94114	4.65387e-44	1.96365	5.24663e-27
PRSS23	3.94776	4.60442e-41	3.90919	2.16006e-98	3.92294	1.20831e-65	3.9307	1.43631e-75	3.94449	5.61905e-17	2.53643	1.71587e-47	3.90862	1.24253e-30	3.93971	1.01656e-35	3.94876	5.10122e-64	2.47706	7.68133e-66
PTRF	3.91004	4.69165e-61	3.85675	6.25974e-140	3.89583	5.82992e-97	3.91454	5.9044e-111	3.84812	7.27284e-26	0.632343	0.000896089	3.82422	3.43142e-45	2.74321	3.98842e-24	3.89005	1.56034e-91	1.82043	3.76035e-41
RAB13	3.20122	3.76977e-33	3.39856	5.2891e-95	3.42124	1.40447e-63	3.39912	3.36494e-71	2.60219	4.87212e-09	1.47507	8.70184e-16	2.03099	5.74429e-10	3.04362	1.76791e-25	3.41951	1.42434e-60	1.39795	1.10132e-24
RAMP2	4.9102	1.42751e-67	5.01641	8.17374e-164	5.05784	9.12403e-115	5.04915	1.59544e-129	5.05784	5.91829e-33	4.62272	7.06693e-263	5.05784	3.83126e-57	5.05784	7.621e-65	5.05568	8.12188e-110	4.96731	0
RAMP3	5.35912	3.57779e-61	5.27116	5.64328e-134	5.36543	2.28582e-97	5.36443	1.14767e-110	5.36281	9.65719e-27	5.28384	0	5.34983	4.15645e-47	5.36207	6.31347e-54	5.36543	4.25808e-93	5.30407	0
RNASE1	5.7426	5.53893e-54	5.65359	3.70123e-120	5.78791	3.25653e-88	5.73029	5.0501e-97	5.79111	1.10468e-23	5.77464	0	1.70267	0.00259518	5.79693	1.7639e-48	5.70078	4.58154e-80	5.54903	0
S100A10	4.25124	5.84856e-49	3.54984	1.41726e-49	3.42302	9.71832e-38	3.60607	3.46359e-47	0.928517	0.0977484	2.95072	3.46973e-49	0.0376906	1	3.59394	4.3032e-31	3.03209	1.2726e-30	-0.628355	0.000123769
S100A16	4.1099	1.63721e-46	4.08554	1.80046e-111	4.10776	2.91848e-75	4.09167	2.242e-84	4.11445	1.37382e-19	2.94192	1.85639e-66	3.99023	2.9435e-33	4.05817	2.94931e-39	4.11142	6.19852e-72	-1.35451	1.81313e-16
S1PR1	4.79078	3.4115e-85	2.72256	1.93747e-32	3.91872	6.97921e-65	5.04548	4.84034e-166	1.25833	0.00316511	5.05364	0	4.84367	4.00273e-73	4.25452	3.07774e-59	4.85275	1.29344e-122	5.06846	0
SDPR	3.09668	1.75442e-30	3.08644	2.00136e-76	3.10364	9.39378e-51	3.10283	2.99578e-58	2.94441	6.63196e-11	2.83111	3.80681e-140	3.10093	5.22134e-23	0.630653	0.154923	3.10364	2.49562e-48	2.84934	1.31394e-237
SEPW1	4.64241	2.01041e-53	4.42423	1.24099e-78	4.21433	1.76976e-54	3.96228	3.24274e-52	3.32732	1.70347e-13	1.49996	4.6248e-13	2.12861	1.48727e-10	3.01918	1.16467e-19	3.21755	2.35175e-30	0.651548	1.48046e-05
SERPINH1	3.14137	2.08683e-31	3.084	6.05258e-74	3.11542	9.82262e-51	3.02172	2.31358e-52	3.14745	1.0218e-12	0.446018	0.0597636	2.61602	4.08502e-16	2.85847	1.00653e-21	3.00217	7.7267e-43	0.709984	1.8588e-06
SLCO2A1	3.41992	3.5152e-38	3.37067	1.71978e-90	3.39453	3.03641e-61	3.41929	1.14101e-71	3.41992	1.11485e-15	3.40884	4.37709101022148e-314	3.41992	5.87129e-29	3.41992	2.78738e-33	3.41992	1.06174e-59	3.07078	2.5146e-248
SPARC	5.62809	1.27899e-62	5.57676	1.41378e-140	5.66414	1.96752e-100	5.66264	4.84443e-114	5.65291	9.88055e-28	0.076459	0.901836	5.08755	1.69101e-39	4.9913	8.00265e-43	5.6659	4.39256e-96	4.70904	1.40923e-213
SPARCL1	5.7918	2.07414e-55	5.62349	3.04298e-118	5.79217	1.06397e-88	5.7966	4.57276e-101	5.79724	7.34628e-24	-0.0790771	0.929991	5.63478	2.44219e-40	5.7124	8.18969e-47	5.79568	8.58033e-85	5.34789	0
STOM	4.50104	9.88958e-61	3.94377	4.98795e-75	2.91489	7.76602e-29	3.83638	2.57548e-59	3.45968	1.00417e-17	0.735606	0.000221535	2.00334	1.14678e-11	4.46384	5.96119e-53	4.59586	7.07583e-90	2.40986	2.30658e-59
TCF4	1.70311	8.81789e-15	3.3817	2.01957e-124	3.67527	1.04005e-123	3.67651	4.37705e-140	2.68089	6.9549e-20	1.06461	1.41886e-12	2.40513	3.65998e-26	3.66146	3.06454e-70	3.66317	5.05996e-117	2.42679	5.24941e-131
TFPI	3.72995	2.46658e-35	3.692	2.32536e-86	3.72882	3.51173e-58	3.73047	1.01242e-66	3.51054	9.70694e-13	1.25226	1.9876e-10	3.58725	1.34789e-24	3.72994	9.14507e-31	3.73038	1.84032e-55	3.41199	2.40411e-259
TGM2	3.35049	3.98598e-33	3.31254	4.25112e-81	3.35171	8.65561e-55	3.3512	7.81507e-63	3.19336	3.39398e-12	2.25142	5.27187e-41	2.26259	3.21265e-11	3.3017	6.96156e-28	3.35128	3.58352e-52	3.05486	9.8751e-220
TIMP1	2.18234	7.68771e-11	3.84255	5.56929e-78	4.23498	5.59695e-77	4.00578	7.76007e-72	3.98525	3.82969e-18	-1.32391	1.96759e-09	0.660917	0.183337	-0.343459	0.570288	3.73509	3.58101e-51	2.1158	1.00929e-40
TIMP3	3.01255	6.57532e-31	2.88092	1.66628e-65	3.01292	2.95957e-51	3.01336	7.39089e-59	3.00942	1.96776e-12	-0.796351	0.000124117	2.90278	1.57459e-21	1.50634	1.28385e-06	3.01343	7.99945e-49	1.83388	7.87444e-45
TM4SF1	5.87644	2.1382e-85	5.80048	1.76716e-180	5.87327	4.63195e-132	5.87736	2.6445e-149	5.8753	1.44456e-39	5.03672	2.65332e-198	5.88079	2.90113e-67	5.86744	7.93791e-76	5.87885	1.08294e-126	1.44874	6.11169e-19
TSC22D1	4.64565	3.19187e-56	4.67215	3.05059e-125	4.66446	7.02123e-86	4.48868	8.09018e-85	4.31638	2.14816e-21	-0.337687	0.174971	3.80071	9.13775e-29	0.687204	0.113295	4.62367	5.90557e-81	1.77669	3.85926e-31
TSPAN4	3.41801	1.62504e-37	3.54839	1.47727e-98	3.61302	3.50228e-70	3.61205	3.34281e-80	3.25957	1.66818e-14	1.53752	9.28781e-16	1.63435	1.61514e-06	2.21438	4.56654e-12	3.59311	6.06472e-66	2.55433	7.05371e-86
TSPAN7	4.05939	8.81676e-34	4.01137	8.44131e-82	4.05939	8.68247e-56	4.05939	5.60302e-64	4.05328	1.11356e-13	3.92672	4.65533e-223	3.99359	1.08069e-24	3.10326	5.43178e-16	4.0583	4.13162e-53	2.65161	1.22352e-58
VAMP5	3.76472	5.7814e-37	3.97921	5.16391e-87	4.11642	2.17074e-69	3.61829	7.84117e-53	2.56018	9.67418e-08	2.59241	2.64356e-44	1.55914	2.29678e-05	3.66294	3.36766e-31	3.23882	2.29163e-35	3.62197	2.32642e-198
VIM	3.01739	4.54628e-24	4.77371	1.91134e-69	4.80468	3.764e-61	5.03984	1.0381e-74	1.52721	3.27431e-05	0.22389	0.39843	1.14625	2.88703e-05	0.545524	0.0971381	4.2587	2.88496e-52	6.4773	0
VWF	4.49182	5.48414e-60	4.40449	3.57324e-132	4.49231	1.87349e-95	4.49277	1.45959e-108	4.49117	4.1894e-26	4.48716	0	4.4865	3.36627e-46	4.43782	2.3705e-51	4.4931	2.72915e-91	4.40871	0
WWTR1	3.50802	5.31312e-54	3.42061	3.04298e-118	3.49014	1.46347e-86	3.43015	3.97776e-91	3.45576	1.31509e-22	2.02771	3.81385e-50	3.52383	3.53951e-42	3.48109	9.82444e-47	3.44441	6.79441e-78	2.18804	4.51922e-98

## Sheet: Fibroblasts
GeneID	logFC_B.vs.Fibroblasts	adj.P.Val_B.vs.Fibroblasts	logFC_CD4naive.vs.Fibroblasts	adj.P.Val_CD4naive.vs.Fibroblasts	logFC_CD8cyto.vs.Fibroblasts	adj.P.Val_CD8cyto.vs.Fibroblasts	logFC_CD8exh.vs.Fibroblasts	adj.P.Val_CD8exh.vs.Fibroblasts	logFC_Dendritic.vs.Fibroblasts	adj.P.Val_Dendritic.vs.Fibroblasts	logFC_Endothelial.vs.Fibroblasts	adj.P.Val_Endothelial.vs.Fibroblasts	logFC_Macrophages.vs.Fibroblasts	adj.P.Val_Macrophages.vs.Fibroblasts	logFC_Mast.vs.Fibroblasts	adj.P.Val_Mast.vs.Fibroblasts	logFC_Treg.vs.Fibroblasts	adj.P.Val_Treg.vs.Fibroblasts	logFC_Tumor.vs.Fibroblasts	adj.P.Val_Tumor.vs.Fibroblasts
A2M	5.38086	1.15084e-61	5.2431	2.14963e-148	5.16137	2.34987e-95	5.39407	2.87066e-118	5.26466	4.00496e-23	-0.619313	0.0348053	2.57472	4.77018e-11	5.1464	5.2012e-49	5.39374	2.23616e-98	5.30039	0
ACTA2	5.20529	4.78708e-35	5.12442	1.4723e-89	4.96619	3.15432e-54	4.94367	6.68505e-62	5.20789	1.74531e-13	5.08768	2.54429e-60	5.14565	1.92601e-25	5.09561	6.40522e-29	4.96378	1.84104e-51	4.99185	0
ACTN1	3.51843	2.33968e-42	3.33626	5.73142e-98	3.50815	3.9037e-71	3.44838	7.60483e-79	1.8442	9.75341e-05	-0.379043	0.133182	1.16465	0.000590061	3.36938	1.5315e-33	3.37324	2.18871e-62	0.308075	0.000394531
ADAMTS1	4.1773	5.2942e-39	4.14536	7.09147e-101	4.18173	2.30135e-66	4.1828	1.88486e-76	4.1806	4.9179e-15	1.94344	3.68354e-15	4.14881	1.41689e-28	4.12999	6.3929e-33	4.18266	4.19231e-63	3.59608	0
ADIRF	4.2102	1.4643e-45	4.18791	1.8131e-116	4.26413	8.64101e-79	4.25813	2.65407e-90	4.21047	1.26665e-17	0.226231	0.569057	4.2096	7.03979e-34	4.12376	1.08999e-37	4.23727	5.56492e-74	1.91115	4.26629e-107
AEBP1	3.02788	3.27655e-44	3.10786	1.91358e-120	3.12556	2.0056e-79	3.12473	3.08537e-91	3.12316	3.36542e-18	2.5717	9.78369e-57	3.05632	1.67153e-33	2.93151	8.95358e-36	3.12483	1.55157e-75	2.91176	0
AXL	4.28055	2.89703e-87	3.69796	8.87844e-166	3.843	7.34233e-118	4.0266	4.74431e-146	3.87726	6.96978e-29	4.14217	1.36338e-141	0.932218	0.00106004	4.15481	8.99647e-72	4.07546	3.73934e-125	3.6994	0
BGN	4.84877	8.77418e-69	4.848	7.2132e-172	4.87431	4.53244e-115	4.8757	1.22336e-131	4.78163	2.35947e-26	3.39545	4.03136e-58	4.74685	2.61622e-49	4.80752	1.3128e-58	4.87412	9.88479e-110	4.0738	0
C1R	6.52554	2.17379e-147	6.66535	0	6.70245	2.41231e-242	6.73035	6.54544e-275	6.72173	6.41751e-66	5.31959	2.04917e-161	6.50352	1.99164e-112	6.62084	4.61732e-133	6.67657	1.18672e-230	3.70301	0
C1S	6.17455	5.61164e-88	6.18031	2.45176e-214	6.20724	4.11763e-145	6.21155	2.06656e-165	6.20784	1.55275e-35	5.21506	1.50605e-108	5.98782	2.62924e-62	6.13363	1.73286e-75	6.21018	1.04018e-138	2.4658	1.12987e-132
CALD1	5.41894	3.2461e-176	5.34716	0	5.42863	4.13927e-273	5.42983	3.72292e-306	5.32351	6.06295e-73	2.67375	4.02352e-78	5.35405	7.18016e-133	5.35625	1.22518e-151	5.41677	3.7097e-261	3.36408	0
CAV1	2.18119	3.89243e-15	3.51869	2.57344e-103	3.57371	3.21388e-69	3.57264	1.26909e-79	3.40742	2.53113e-14	-0.251126	0.426813	3.49253	5.43737e-29	3.51574	4.18989e-34	3.57334	8.73098e-66	0.636346	1.11012e-11
CD63	2.18646	1.84136e-18	5.45679	8.24823e-226	5.8081	7.4382e-184	3.97992	1.04339e-95	4.06605	4.29646e-25	0.843852	1.44898e-05	-0.071846	0.973925	-0.526052	0.136475	5.09357	2.31529e-136	1.5067	2.81026e-83
CD9	3.88881	1.32386e-40	4.29569	1.16227e-124	4.4038	1.04911e-86	3.81537	3.53008e-73	4.01339	6.16998e-17	-1.2307	9.75821e-08	0.949683	0.0210892	-2.28225	1.46442e-12	4.3992	9.20313e-83	-2.84416	5.49636e-231
CNN3	5.78508	1.50104e-155	5.69392	0	5.87208	2.35995e-250	5.85098	8.21728e-279	4.98511	3.6999e-49	-0.02849	1	5.725	6.97845e-117	5.79851	7.25128e-138	5.87484	2.68967e-240	3.3954	0
COL1A1	4.0502	1.15499e-43	4.13298	3.67457e-118	4.12889	1.52987e-76	4.13298	3.55065e-88	3.89395	1.30711e-15	4.04198	8.58432e-78	3.89584	4.97387e-30	4.07889	3.09195e-38	4.1342	5.44361e-73	3.38276	0
COL1A2	4.82537	4.43667e-50	4.87877	7.43189e-132	4.88021	4.62738e-86	4.87806	1.00053e-98	4.82884	1.81303e-19	4.77924	2.16161e-87	4.69124	3.41135e-35	4.8752	3.40856e-44	4.87765	7.74364e-82	4.67805	0
COL3A1	4.63309	2.29987e-42	4.63978	6.76412e-111	4.65766	1.9044e-72	4.61902	7.19892e-82	4.56992	6.67575e-16	4.49844	1.53464e-71	4.49426	1.33085e-29	4.64658	8.48661e-37	4.66065	5.76204e-69	4.58517	0
COL6A2	3.10706	7.07327e-47	3.08256	1.88388e-119	3.12024	1.04789e-79	3.11968	1.43046e-91	3.12024	2.69807e-18	1.93476	7.48242e-32	3.03515	2.73359e-33	3.10514	1.76995e-40	3.11871	9.09602e-76	2.84624	0
CRIP2	4.23223	3.33367e-42	3.99094	3.3353e-96	4.21005	1.45277e-70	4.23262	4.21311e-82	3.39179	1.61877e-10	-2.85891	3.34768e-34	4.13095	6.7756e-30	4.09482	4.73931e-34	4.14562	6.45413e-65	2.38054	2.89153e-125
CRISPLD2	4.0264	4.18678e-69	3.95586	1.13023e-166	4.01342	7.21286e-114	4.01684	1.98418e-130	4.02897	3.06953e-27	3.91566	1.33097e-114	3.63326	3.14218e-42	3.71983	3.12471e-51	4.02504	3.74321e-109	3.73829	0
CRYAB	3.04876	2.93689e-25	3.00628	5.56083e-66	3.04711	2.1343e-43	3.04876	4.09538e-50	3.04876	1.16008e-09	3.03367	1.64789e-45	3.04876	9.4603e-19	2.98288	7.89269e-21	3.04876	3.40128e-41	1.96207	7.14201e-112
CSRP2	3.04158	3.54893e-21	3.05305	8.33509e-58	3.07146	2.82591e-37	3.06772	6.28293e-43	2.76539	9.09047e-07	1.37438	5.84805e-08	2.88741	3.23396e-14	2.99206	1.17442e-17	3.06282	3.92671e-35	1.00642	2.1862e-25
CST3	4.60797	4.02813e-79	5.3274	6.43853e-249	5.40169	7.73799e-176	5.46085	5.48712e-204	1.2427	0.00828621	0.449566	0.0390674	-1.70786	1.86088e-09	1.03337	0.000402622	5.39323	6.79236e-168	1.03862	1.08746e-41
CTGF	4.20449	1.68679e-34	4.29255	7.97703e-95	4.34428	1.03623e-62	4.34616	2.56775e-72	4.33766	3.9699e-14	0.582436	0.072809	4.23377	5.33437e-26	4.27345	9.02777e-31	4.34205	1.51841e-59	3.84264	0
CTTN	3.72404	5.66453e-62	4.33651	1.43483e-198	4.60084	6.83176e-155	4.39764	7.66792e-159	3.83899	9.36293e-27	-1.12695	1.58447e-11	4.46212	1.05772e-67	4.51456	6.3142e-80	4.40154	2.06974e-134	-0.890962	3.31984e-41
CXCL12	3.06757	1.27156e-23	3.03133	3.97468e-62	3.07663	6.28852e-41	3.07854	2.85799e-47	3.07879	4.22285e-09	2.12599	2.94314e-20	2.84239	4.07013e-15	3.03416	6.8805e-20	3.0764	8.89621e-39	2.85525	5.23294e-288
CYR61	5.01489	5.40801e-64	4.9917	9.90915e-160	5.03137	4.15169e-107	5.01222	1.30382e-121	4.96787	1.24044e-24	0.820616	0.0013993	4.95703	1.09859e-46	4.9018	6.51489e-53	5.03473	3.27219e-102	3.44684	5.11757e-292
DCN	5.60989	1.20325e-45	5.61021	2.00571e-118	5.65989	2.40162e-78	5.65568	6.21201e-90	5.67021	5.05554e-18	5.50161	1.36306e-78	5.44559	5.2219e-32	5.57968	5.44723e-39	5.66431	1.22956e-74	5.17943	0
DSTN	4.30307	3.0868e-60	5.17176	7.19645e-195	5.33368	3.47573e-144	5.29592	1.05381e-160	4.67944	8.90598e-29	1.34871	2.03733e-11	3.78641	3.65014e-36	4.44299	1.819e-55	5.44581	1.37262e-144	0.987297	2.2462e-40
EBF1	3.42569	6.95775e-53	3.42915	2.23338e-133	3.6152	2.14181e-98	3.63102	8.59101e-114	3.29307	3.98587e-19	2.03784	2.35189e-33	3.61422	5.65131e-44	3.57802	5.2863e-50	3.62698	2.07002e-94	3.56488	0
EGR1	4.63135	1.68291e-101	4.04293	1.87144e-158	3.02737	3.16238e-75	4.78942	1.92006e-191	4.49254	1.24126e-42	3.07116	7.4981e-76	4.73063	1.57953e-83	1.96198	7.16826e-18	5.14536	6.18247e-190	2.87166	4.28995e-277
FHL1	2.94871	1.86575e-24	3.01696	2.5057e-68	3.08132	6.7987e-46	3.06709	2.1206e-52	2.95384	2.06971e-09	2.44605	3.68651e-30	3.04092	2.46058e-19	1.1444	0.00165143	3.08561	1.20342e-43	2.42508	1.77644e-208
FN1	3.99187	1.00474e-45	3.99531	4.65256e-119	4.00761	8.95043e-78	4.00788	2.04517e-89	4.00035	9.38378e-18	1.9424	3.04246e-18	1.71743	1.35926e-06	3.92308	3.54509e-38	4.00545	6.48697e-74	3.58968	0
FSTL1	3.79693	1.58284e-40	3.77411	1.03087e-104	3.80827	4.158e-69	3.80801	1.57316e-79	3.56255	9.01857e-14	0.167698	0.706462	3.69689	1.52173e-28	3.74769	4.61308e-34	3.80924	1.01109e-65	2.4037	1.94415e-180
GEM	3.44359	4.10666e-30	3.41639	9.1672e-78	3.57452	1.96391e-55	2.25173	2.19773e-24	2.25133	3.57611e-05	3.52891	3.20492e-57	3.07202	7.09646e-18	2.91886	1.21473e-18	1.47397	6.12663e-09	2.86694	1.11476e-245
GPX3	3.06089	5.09302e-23	3.2717	1.01069e-70	3.30244	3.7793e-46	3.30351	2.89268e-53	3.09373	4.63627e-09	2.0915	3.68552e-19	0.363254	0.644299	3.2562	1.63112e-22	3.24706	3.12768e-42	2.91195	1.32489e-278
GSN	5.55614	6.86893e-84	5.55985	5.51972e-205	5.64644	1.07691e-141	5.63916	4.84423e-161	-0.663797	0.479629	1.59186	8.29788e-13	-1.07739	0.00420453	2.66584	2.98137e-17	5.48172	2.97312e-127	1.68111	4.73884e-69
HSPB1	3.90795	1.14057e-74	4.79732	1.26798e-249	4.95997	6.2755e-187	4.12151	6.83727e-144	1.84815	2.90429e-07	-0.62021	0.00024559	2.26329	2.14832e-20	3.34436	1.55117e-48	4.14673	1.18485e-125	-0.87023	2.05294e-34
ID3	3.92747	3.95126e-62	3.47855	1.32282e-114	3.87338	1.2122e-98	3.86519	3.31247e-112	3.61733	7.36012e-21	-0.246258	0.354302	2.67291	4.73738e-22	4.12828	1.10424e-59	2.7375	8.34324e-46	2.17606	1.03344e-177
IFITM3	7.7622	0	7.43353	0	7.4903	0	7.11664	0	6.69434	2.63774e-142	-0.158913	0.300355	2.53355	1.00242e-45	2.96523	2.63133e-65	6.45542	0	1.58516	1.12539e-104
IGFBP4	3.22456	5.00692e-39	3.05862	5.94135e-91	3.17025	7.53909e-64	3.14716	2.96985e-72	3.22798	4.72458e-15	-0.0216804	1	3.02103	1.83136e-25	3.19839	3.75127e-33	3.22798	4.06859e-63	2.44062	3.40898e-257
IGFBP7	5.71626	1.0046e-75	5.62689	4.92873e-181	5.72633	3.00073e-125	5.73372	2.43402e-143	5.53968	3.65678e-28	-1.10694	7.35771e-06	5.23038	9.79552e-48	5.64946	3.3459e-64	5.72599	1.57481e-119	4.13311	0
ISLR	3.04851	7.8075e-32	3.03892	4.16023e-84	3.05597	1.15464e-54	3.0406	2.26833e-62	3.0566	2.80604e-12	2.94387	1.32702e-53	3.00349	6.0048e-23	3.00369	1.20643e-26	3.05468	7.30497e-52	2.98927	0
LAMB2	3.02133	1.95807e-40	3.06209	1.35168e-108	3.08703	1.65536e-71	3.08802	2.55871e-82	3.0865	2.81861e-16	0.567479	0.0040083	2.66663	1.69815e-23	3.08334	2.21347e-36	3.08092	1.01201e-67	2.19824	3.91598e-236
LAPTM4A	3.00593	5.58863e-41	4.40553	2.40832e-178	4.45008	3.18543e-131	4.12223	6.8085e-127	3.23026	1.65961e-19	0.54824	0.00328627	1.28526	1.29049e-06	-0.193733	0.761609	3.24583	1.11392e-69	0.686351	3.1316e-24
LGALS1	2.05031	1.104e-16	5.44806	1.29017e-218	5.25685	3.43584e-147	3.84075	1.83573e-88	1.46903	0.00100811	2.5055	2.59912e-38	0.0957899	0.973925	1.97189	3.78823e-13	3.45354	1.27155e-62	3.61198	4.41758e-244
LGALS3BP	4.34169	4.27046e-49	4.34909	1.69633e-122	4.45506	9.99357e-86	4.56762	7.90221e-104	4.07102	5.27429e-17	4.5926	2.6188e-97	1.72882	2.92093e-06	4.11723	2.10019e-38	4.0392	8.99159e-67	-1.5052	6.57663e-67
LHFP	4.10555	4.29727e-55	4.07964	5.1085e-139	4.11757	7.96085e-93	4.02384	1.99575e-101	3.67752	2.92856e-17	1.73958	1.1936e-17	4.02539	1.70785e-39	4.09017	2.4691e-47	4.12022	1.67825e-88	3.81104	0
LTBP1	3.0159	2.77097e-31	3.05801	1.16664e-85	3.05799	5.63261e-55	3.05822	2.11723e-63	2.99252	7.83537e-12	2.67767	2.47988e-44	3.04391	1.15482e-23	2.99005	1.5682e-26	3.05785	3.38923e-52	1.44515	1.30112e-68
LUM	3.89219	1.99804e-22	3.89665	8.683e-61	3.91644	3.89274e-39	3.91706	3.55051e-45	3.83533	2.42448e-08	3.82099	1.95076e-39	3.74847	1.79769e-15	3.87171	4.20321e-19	3.91934	3.85176e-37	3.081	3.5309e-180
MFAP4	3.48019	1.46189e-24	3.52054	1.05517e-67	3.51837	3.52113e-43	3.52077	7.06679e-50	3.51877	1.31856e-09	3.28966	1.10801e-39	3.39278	2.47868e-17	3.43664	1.27028e-20	3.51981	5.62476e-41	3.48231	0
MFGE8	3.23912	1.53041e-48	3.29481	5.86431e-128	3.38116	8.45926e-89	3.08374	5.28081e-84	3.30904	1.02739e-19	2.50972	2.79166e-51	3.13416	5.34153e-34	3.20042	4.69782e-41	3.14826	4.38022e-73	2.45841	8.32840754712642e-315
MGP	3.82969	1.68679e-34	3.74536	3.41763e-87	3.77907	3.06485e-57	3.83021	8.06917e-68	3.75444	9.47589e-13	0.325466	0.352302	3.82116	1.70099e-25	3.77979	5.5192e-29	3.82814	7.71871e-56	3.68667	0
MT2A	5.49975	4.38803e-68	4.79634	7.02135e-124	4.86547	3.22967e-86	3.61141	3.71688e-54	4.74272	4.0309e-20	2.95309	5.5002e-34	3.24589	2.83659e-18	2.80399	1.31452e-15	4.20897	6.91195e-62	0.595213	2.92568e-07
MYL9	3.71108	3.02479e-60	3.82808	2.78356e-161	3.85107	8.37745e-108	3.8317	4.72204e-122	3.70807	1.36737e-23	3.20972	1.56262e-79	3.65279	9.12709e-44	3.78938	2.24736e-54	3.8595	3.46266e-103	3.50603	0
NNMT	5.13397	2.09643e-75	5.06845	6.21632e-182	5.13951	1.30982e-124	5.1173	4.42278e-141	5.11801	1.1929e-29	1.23261	3.57274e-08	4.927	3.9975e-52	5.02951	7.92314e-63	5.13778	7.46831e-119	4.29387	0
NUPR1	3.25357	1.10332e-41	3.22039	1.03813e-106	3.25357	1.23824e-70	3.25357	2.80588e-81	3.1852	2.07545e-15	2.57714	3.14574e-46	1.82106	7.18019e-10	3.2165	3.54134e-35	3.25186	4.4281e-67	1.48363	1.88718e-71
PCOLCE	3.52532	8.58833e-37	3.56199	4.93658e-99	3.56053	8.47158e-64	3.54728	6.38905e-73	3.45163	1.44022e-13	3.41951	3.19046e-62	3.3812	3.63062e-25	3.56199	2.06696e-32	3.51866	3.75926e-59	3.47013	0
PDGFRB	3.17025	8.51812e-45	3.17396	7.09793e-117	3.17388	7.77632e-76	3.13826	4.23009e-85	3.18078	2.01916e-17	3.14166	1.72144e-78	3.0992	7.99732e-32	3.12943	1.08092e-37	3.18078	1.95223e-72	3.15686	0
PLS3	3.19378	1.70403e-32	3.18658	6.25417e-86	3.20311	8.25281e-56	2.82121	8.24395e-49	3.0411	2.51811e-11	0.721455	0.00175787	3.0603	3.58505e-22	3.14175	4.20586e-27	3.20239	5.59604e-53	-0.291352	0.000937525
PMP22	3.6425	6.20367e-39	3.59967	9.85113e-100	3.61009	8.45262e-65	3.5509	6.21138e-72	3.38832	5.6838e-13	0.575836	0.0231844	1.38703	0.000120321	1.52207	4.33029e-06	3.61791	6.02648e-62	3.33441	0
PRKCDBP	4.46933	1.8338e-46	4.48345	1.09473e-120	4.54841	4.23598e-81	4.46738	1.66202e-89	3.93164	5.77287e-14	0.129029	0.837684	3.89849	2.00573e-26	4.44829	1.0399e-39	4.07016	3.8235e-61	2.09268	2.07964e-96
PTRF	3.27769	2.87414e-48	3.2244	4.50681e-121	3.26349	8.7987e-81	3.28219	8.98209e-94	3.21578	5.13402e-18	-0.632343	0.000896089	3.19187	4.19517e-34	2.11086	2.73728e-17	3.25771	1.8838e-76	1.18809	7.39332e-59
RARRES2	3.68852	2.41177e-35	3.66445	4.35128e-92	3.69831	1.61717e-60	3.69719	1.04664e-69	3.43296	8.60774e-12	3.04771	8.69595e-43	3.64047	1.44278e-25	3.63699	1.26868e-29	3.69876	1.65009e-57	3.62018	0
RASD1	2.5884	8.43561e-20	2.86957	4.14598e-62	2.39503	4.37108e-28	3.07289	1.38469e-54	2.36515	1.53963e-06	3.09999	3.16473e-51	3.17083	2.49878e-22	3.20586	1.8667e-26	3.07894	2.6794e-45	2.06571	5.45862e-134
S100A4	4.43411	2.39113e-44	2.25145	1.87416e-26	3.19504	5.43503e-37	0.415228	0.157708	3.99176	3.28203e-14	4.46481	1.74549e-78	-1.20329	0.00419098	-1.18034	0.00311247	-2.14207	3.66763e-17	4.62435	0
SELM	1.31401	8.41277e-07	4.72585	7.61102e-178	4.76186	2.75207e-126	4.75065	1.33108e-141	4.36476	8.1438e-28	2.40701	7.46137e-36	4.87495	9.43664e-65	4.67907	2.90004e-68	4.60333	1.01297e-113	3.40781	0
SERPINF1	4.57286	6.99244e-46	4.56318	1.00857e-117	4.63944	1.28882e-79	4.62851	5.62439e-91	2.55387	8.33998e-06	4.56848	8.86465e-82	2.2366	1.45279e-08	4.15979	7.92014e-33	4.65163	3.75252e-76	3.95478	0
SERPING1	6.29662	2.78336e-142	6.62887	0	6.68746	2.34716e-250	6.6948	1.03146e-281	6.48133	5.26536e-64	3.93496	7.05752e-96	3.25979	2.87187e-31	6.44661	4.14529e-131	6.68964	2.82997e-240	4.83103	0
SOD2	2.93195	1.8494e-19	3.11572	6.88713e-55	3.41079	7.7918e-44	3.72079	3.55192e-60	0.0754667	1	2.32039	1.22856e-21	-0.449858	0.512744	3.63808	6.54782e-26	3.51543	1.48603e-44	1.31019	1.95223e-38
SPARC	5.55163	2.32417e-82	5.5003	1.63045e-197	5.58768	1.02247e-136	5.58618	9.12418e-156	5.57645	4.61475e-33	-0.076459	0.901836	5.01109	1.13494e-50	4.91484	2.14986e-56	5.58944	1.38326e-130	4.63258	0
SPARCL1	5.87088	3.45122e-66	5.70257	3.40499e-156	5.87125	5.83879e-110	5.87567	5.63577e-126	5.87632	4.6871e-26	0.0790771	0.929991	5.71386	6.10995e-47	5.79148	9.12817e-56	5.87476	6.14459e-105	5.42696	0
STOM	3.76543	3.76053e-54	3.20817	1.17318e-92	2.17929	6.79712e-29	3.10078	1.06026e-66	2.72407	2.06129e-11	-0.735606	0.000221535	1.26774	2.84573e-05	3.72824	4.82077e-46	3.86026	2.82568e-89	1.67426	5.87996e-97
TAGLN	5.82041	1.07501e-52	5.69557	2.86638e-129	5.77715	3.77361e-87	5.79374	1.43231e-100	5.80915	2.09545e-20	5.4377	8.79694e-82	5.59366	2.39467e-36	5.6368	1.01162e-42	5.70029	9.60794e-81	5.31216	0
THBS1	3.74705	9.30289e-43	3.50418	7.28748e-97	3.71315	5.1467e-71	3.64881	1.13161e-78	3.73016	2.37021e-16	1.31426	1.65166e-09	2.9273	2.0864e-19	3.29866	1.80269e-28	3.72907	4.22068e-68	2.98599	1.5362e-295
TIMP1	3.50625	2.80974e-34	5.16646	2.13215e-177	5.5589	1.84702e-140	5.32969	6.05595e-146	5.30916	2.11059e-31	1.32391	1.96759e-09	1.98483	6.39117e-09	0.980454	0.00653068	5.059	1.56243e-110	3.43971	1.78378e-295
TIMP3	3.8089	8.97725e-54	3.67727	4.92011e-127	3.80927	3.08368e-90	3.80971	1.41478e-103	3.80577	6.88533e-21	0.796351	0.000124117	3.69913	7.8963e-38	2.30269	2.46925e-17	3.80978	6.07167e-86	2.63023	1.27233e-247
TPM1	4.00378	7.59663e-41	4.02341	1.84809e-106	4.13089	1.94056e-73	4.08085	3.0461e-82	3.74364	8.28855e-14	2.45568	2.20936e-27	3.19424	1.69062e-19	3.44155	5.11902e-26	4.04075	1.23018e-66	1.97136	7.606e-104
TPM2	4.55556	3.30739e-50	4.48454	3.43206e-125	4.54462	6.02638e-84	4.55118	1.00716e-96	4.53609	2.52812e-19	4.32924	1.12882e-80	4.37366	1.76836e-34	4.44342	2.97146e-41	4.57087	6.53463e-81	3.40252	1.81125e-295
TSC22D1	4.98334	7.36403e-87	5.00984	9.70536e-210	5.00215	3.16614e-141	4.82637	2.07477e-148	4.65406	1.85334e-30	0.337687	0.174971	4.13839	1.6447e-45	1.02489	0.00102052	4.96136	5.14529e-133	2.11438	6.79772e-143
VIM	2.7935	1.43712e-28	4.54982	5.57461e-146	4.58079	2.60881e-108	4.81595	1.30088e-134	1.30332	0.00482436	-0.22389	0.39843	0.922365	0.00367927	0.321633	0.503146	4.03481	1.01516e-84	6.25341	0

## Sheet: Macrophages
GeneID	logFC_B.vs.Macrophages	adj.P.Val_B.vs.Macrophages	logFC_CD4naive.vs.Macrophages	adj.P.Val_CD4naive.vs.Macrophages	logFC_CD8cyto.vs.Macrophages	adj.P.Val_CD8cyto.vs.Macrophages	logFC_CD8exh.vs.Macrophages	adj.P.Val_CD8exh.vs.Macrophages	logFC_Dendritic.vs.Macrophages	adj.P.Val_Dendritic.vs.Macrophages	logFC_Endothelial.vs.Macrophages	adj.P.Val_Endothelial.vs.Macrophages	logFC_Fibroblasts.vs.Macrophages	adj.P.Val_Fibroblasts.vs.Macrophages	logFC_Mast.vs.Macrophages	adj.P.Val_Mast.vs.Macrophages	logFC_Treg.vs.Macrophages	adj.P.Val_Treg.vs.Macrophages	logFC_Tumor.vs.Macrophages	adj.P.Val_Tumor.vs.Macrophages
AIF1	6.44682	3.27445e-91	6.37232	3.01468e-187	6.38699	1.74326e-131	6.42244	7.61419e-159	5.97915	9.27163e-35	6.42843	6.34751e-150	6.42801	0	6.25482	1.07999e-69	6.41763	1.42547e-132	6.41096	0
AKR1A1	1.12639	0.0190243	3.72561	1.00715e-64	3.94744	2.74339e-68	3.13916	1.29894e-25	3.41247	5.37217e-13	1.8435	1.22301e-07	2.59653	1.20906e-22	1.8645	1.34811e-05	3.23337	1.2431e-27	0.576522	0.0373481
ALDH2	3.66834	5.71645e-34	3.91815	6.52911e-102	3.94901	1.74822e-71	3.97936	2.35475e-87	0.0944444	1	2.42176	5.71893e-14	2.43842	2.19193e-19	3.89329	5.54115e-37	3.96537	1.58209e-71	1.47228	1.34338e-08
ALOX5	3.12632	8.15298e-29	3.40243	9.25467e-79	3.52464	1.14873e-67	3.52283	1.16079e-77	2.24691	6.68869e-06	3.07883	7.61844e-38	3.51124	0	-1.18398	0.00834173	3.52464	2.70715e-64	3.47066	0
ALOX5AP	4.16829	1.29454e-26	2.05142	3.12855e-06	2.31717	6.22395e-07	-1.22758	0.0149328	4.49553	8.70171e-15	4.58553	8.67894e-64	4.6128	4.42728e-300	-2.92969	1.21236e-11	2.96626	2.24578e-12	4.58539	0
AMICA1	3.18301	3.45065e-26	1.97493	1.46476e-09	1.25305	0.00254116	-1.13026	0.0193957	2.97924	6.41084e-09	3.19058	5.53321e-47	3.18321	2.05363e-234	3.18979	1.68684e-22	1.20395	0.00478912	3.17482	0
ANXA2	3.59725	1.21118e-17	6.00779	5.83087e-57	5.48114	8.32205e-39	4.68698	1.20373e-29	3.26481	3.73105e-09	-0.228367	0.601004	1.77677	3.69546e-07	6.46453	1.77796e-53	4.17228	1.19633e-22	-1.03254	6.22807e-07
ANXA5	4.08239	2.09627e-27	5.268	1.17728e-63	5.26495	8.15995e-57	3.32309	5.98158e-18	3.84252	3.37691e-17	1.86563	6.57625e-08	1.0314	0.00289335	3.51372	1.59288e-19	3.97549	8.3119e-26	1.85385	4.42038e-14
ARHGAP18	2.87183	2.90426e-27	3.05704	1.81814e-49	2.77372	5.17164e-27	2.70886	3.4171e-28	3.1483	1.91589e-17	2.84713	7.61844e-38	3.12306	2.03479e-120	0.0035816	1	3.00536	1.85855e-40	3.12804	5.17818e-179
ARHGDIB	4.86754	2.80793e-34	-0.452162	0.240083	-0.231744	0.686108	-0.547985	0.0425407	5.93161	4.24684e-39	3.12779	3.85853e-17	6.54807	7.75537e-150	-0.439873	0.181518	-1.2298	3.30568e-12	5.90007	1.38137e-143
ARPC1B	5.34953	3.29985e-53	3.35637	6.17385e-17	3.23328	4.60793e-15	1.71257	1.06939e-05	1.99738	1.31322e-07	1.58988	6.93168e-07	4.15513	2.43511e-41	3.37987	1.972e-18	0.6188	0.206867	2.40971	1.10282e-20
ARPC3	3.78165	7.9506e-23	4.09621	1.45144e-25	4.1436	3.884e-24	3.24483	2.39321e-16	2.21295	1.02218e-07	2.71847	3.24286e-15	3.73954	3.54678e-32	2.53147	2.74867e-10	2.28131	1.89909e-08	1.22438	2.94622e-09
ASAH1	2.71055	1.18205e-14	3.52429	9.18281e-45	3.64906	1.21732e-40	3.60232	1.88275e-43	3.6755	2.83878e-14	2.19007	4.84308e-12	2.2956	3.41757e-18	0.0230963	1	3.41173	7.53702e-33	2.50656	1.1711e-40
ATP6AP1	2.89308	5.11205e-16	4.3696	2.93852e-62	3.8294	1.604e-31	3.87294	3.49482e-36	3.42246	2.94236e-16	2.25378	3.57294e-12	2.94616	2.84141e-25	1.77444	6.22085e-06	3.11675	7.38346e-20	1.75672	8.31323e-15
ATP6AP2	3.13573	2.77315e-19	3.85423	4.15172e-43	3.64228	1.03214e-29	3.34084	3.40922e-25	3.13932	9.41942e-12	2.48254	2.83765e-15	1.69281	9.89339e-08	3.67406	3.33681e-27	3.11377	1.0377e-20	1.88678	1.51844e-17
ATP6V0B	2.1433	2.31154e-07	4.9635	1.10394e-49	4.89577	3.0061e-43	4.28951	3.3197e-31	2.94861	1.54673e-11	3.18129	1.20832e-19	3.93072	1.1515e-36	3.41283	9.12191e-17	4.14751	9.81779e-29	1.50117	3.60515e-10
ATP6V1B2	4.36452	1.11062e-44	4.11063	8.18346e-56	4.25254	2.31308e-53	3.76064	9.71935e-36	2.88533	9.18725e-09	3.72157	3.87963e-39	2.94501	1.01577e-26	3.91693	1.56536e-29	3.18223	6.04655e-21	3.0749	7.22858e-52
ATP6V1F	3.05569	9.97695e-15	3.96756	7.8886e-37	4.03027	5.89933e-33	3.54222	1.40194e-24	3.3682	2.61925e-11	2.67667	9.34799e-14	3.23309	1.33172e-29	1.61227	0.000593675	3.16966	2.30556e-17	1.52038	1.01904e-09
AXL	3.34834	2.50033e-31	2.76574	9.31065e-53	2.91078	4.30501e-39	3.09438	1.08161e-50	2.94504	3.81212e-10	3.20996	5.59344e-49	-0.932218	0.00106004	3.22259	7.25593e-25	3.14325	3.2887e-44	2.76719	1.17058e-76
BCL2A1	4.07876	4.00561e-38	3.74148	6.89657e-52	3.91657	2.77864e-48	4.05721	1.10227e-68	0.527406	0.777993	4.02734	6.32003e-62	4.0892	3.8848615119227e-314	2.55256	1.01864e-08	3.96506	3.89692e-50	4.03327	0
C15orf48	3.43843	3.97561e-31	3.40101	2.77351e-75	3.43606	4.48823e-52	3.43646	6.02245e-60	3.21581	8.21428e-11	3.43161	4.27871e-55	3.38258	1.56302e-220	3.38479	3.00334e-25	3.41044	2.19931e-47	3.31921	1.3875e-211
C1orf162	4.24719	3.89115e-49	3.54737	2.03922e-35	4.16086	1.3543e-66	4.14211	7.62581e-73	4.29899	1.29892e-21	4.23341	5.81556e-81	4.24638	0	1.38582	0.00567084	4.184	3.8004e-66	4.26181	0
C1QA	5.50518	2.41019e-38	5.48843	5.79408e-97	5.48176	1.62313e-62	5.46769	6.46836e-71	5.50518	9.82471e-16	5.49074	7.76189e-67	5.48557	0	5.50438	3.25845e-33	5.50398	2.00976e-60	5.47097	0
C1QB	5.9928	1.50416e-38	5.9743	1.38506e-97	5.96472	1.26106e-62	5.93796	4.765e-70	5.87426	4.12404e-15	5.96799	1.11147e-66	5.98488	0	5.98571	2.4565e-33	5.98433	1.29021e-60	5.96402	0
C1QC	5.5957	1.04827e-36	5.57799	2.90701e-93	5.54513	1.4942e-58	5.52549	7.00781e-66	5.5957	5.48756e-15	5.5755	9.84802e-64	5.57261	3.94334904112044e-314	5.59496	9.12182e-32	5.59232	6.87102e-58	5.56553	0
C3AR1	3.72775	3.98812e-32	3.56313	1.09706e-59	3.59243	5.3961e-44	3.45123	1.3712e-39	3.73267	5.57078e-13	3.72271	1.01365e-56	3.7136	9.56811e-273	1.62134	0.00102618	3.16084	4.88451e-25	3.69501	0
CAPG	6.32931	5.3288e-67	5.63505	7.06305e-60	5.71885	5.46749e-53	3.9208	4.22076e-21	2.00949	0.000676809	6.08829	6.10933e-81	6.10823	6.8292e-153	-0.745558	0.0615626	5.63836	9.41694e-51	2.88005	8.634e-28
CCL3	2.90018	1.33048e-12	3.04598	4.82896e-36	2.38598	1.75872e-10	1.33235	0.00395182	2.76488	6.5541e-05	3.18916	2.85237e-31	3.13017	2.05436e-127	2.86905	1.97577e-10	3.13633	1.71481e-26	3.16553	6.86472e-224
CD14	5.8138	3.84348e-49	5.80608	3.17156e-119	5.84292	1.10497e-81	5.80051	1.07784e-89	5.84477	3.55863e-21	5.00499	5.12783e-47	5.65038	1.96718e-254	5.692	2.78408e-40	5.84477	8.95809e-78	5.39083	2.79441e-213
CD163	3.82023	2.55875e-33	3.81803	7.90694e-87	3.82089	1.24843e-55	3.81942	5.46771e-64	3.82089	1.81322e-13	3.82089	5.23917e-59	3.81003	3.2713e-291	3.8204	9.73443e-29	3.82029	8.85272e-53	3.80898	0
CD4	4.25721	1.19373e-58	3.22813	1.09332e-28	4.02324	1.85612e-64	3.27888	2.69869e-28	3.35965	2.68808e-14	4.26111	9.36744e-101	4.10751	4.96532e-244	2.82342	8.28624e-15	0.933998	0.0365648	4.22098	0
CD53	3.89088	4.15044e-25	2.02412	1.80985e-06	2.15702	1.75045e-07	1.4901	0.000294358	3.93852	2.21508e-19	5.98022	1.09432e-160	6.07299	0	2.88878	1.54061e-13	0.885365	0.0295804	6.05566	0
CD63	2.25831	2.83372e-08	5.52864	1.23605e-67	5.87995	2.9941e-73	4.05176	4.25053e-24	4.1379	7.23698e-16	0.915698	0.0121547	0.071846	0.973925	-0.454206	0.415924	5.16541	1.41632e-46	1.57855	3.90668e-12
CD68	5.64115	7.20918e-64	5.89493	7.26333e-180	5.86282	7.79359e-124	5.91642	4.32733e-142	5.75697	6.62583e-36	5.76059	7.81486e-111	5.21103	6.08854e-134	4.16896	7.77296e-28	5.98543	4.47702e-128	5.00538	3.06445e-150
CD74	3.99007	1.52723e-45	6.2359	4.15046e-40	4.01984	3.70436e-49	4.68594	1.31624e-40	0.7412	0.000692626	3.29528	1.21941e-28	10.4249	4.97679e-198	6.27371	3.86739e-48	3.80213	6.10592e-57	8.03662	4.81484e-88
CD83	4.84875	1.30478e-46	3.85203	5.31391e-31	4.68977	9.46287e-61	3.91479	1.10279e-30	-2.35848	7.91256e-06	4.78328	3.40512e-72	4.78428	7.80686e-190	1.30018	0.0130354	3.44558	7.07107e-21	4.57911	1.74875e-202
CD86	3.88083	1.14762e-49	3.86868	8.88868e-103	3.94367	9.89515e-83	3.6952	3.56361e-60	-0.656605	0.425782	3.97659	5.1287e-95	3.9663	0	3.97659	3.08814e-48	3.95204	5.31346e-82	3.92099	0
CECR1	0.327118	0.677677	2.67045	3.78646e-35	2.66163	3.23446e-26	2.39381	7.3138e-19	3.23902	2.98321e-16	2.80576	5.69057e-36	3.16013	7.44919e-223	3.23197	7.96425e-34	3.08642	2.98814e-50	3.23921	0
CLEC7A	3.89416	8.61403e-62	3.65951	3.43132e-131	3.61348	1.59934e-89	3.68127	3.74896e-95	3.86798	4.43645e-27	3.6702	6.59692e-77	3.90681	0	3.87781	1.78183e-54	3.15187	1.48401e-38	3.09597	1.61524e-91
CORO1A	3.61219	3.23461e-24	1.00427	0.0370829	0.538483	0.400765	-0.462352	0.488193	2.97764	1.22408e-08	4.62539	1.97988e-87	4.72328	0	3.77513	3.09013e-25	-1.09576	0.0146245	4.50161	7.10579e-306
CPVL	4.54593	8.16085e-45	4.61682	7.16642e-121	4.61708	4.58204e-78	4.61817	1.25598e-89	4.52494	4.62759e-19	4.41225	1.52393e-66	4.55962	0	4.56611	1.32579e-39	4.61538	2.94776e-74	4.3409	1.10548e-240
CSF1R	4.41864	5.14671e-54	4.41423	3.42393e-133	4.42635	2.52692e-88	4.4177	2.27545e-100	4.42762	3.1477e-23	4.42576	1.58103e-93	4.35421	0	4.42572	1.99634e-47	4.42074	6.27465e-84	4.39507	0
CSF2RA	3.7629	2.8809e-45	3.59771	1.99933e-104	3.62209	5.54913e-72	3.67484	3.5581e-84	-2.02079	0.000196292	3.75087	3.19964e-79	3.77665	0	3.75839	7.71039e-41	3.71109	1.86681e-71	3.76499	0
CST3	6.31583	4.77638e-62	7.03525	4.73291e-199	7.10955	1.96967e-159	7.16871	6.36683e-196	2.95055	1.25258e-09	2.15742	2.05129e-11	1.70786	1.86088e-09	2.74122	4.26837e-13	7.10108	1.08739e-153	2.74647	1.17612e-35
CTSB	5.96271	3.96093e-59	5.85024	5.51844e-88	6.40833	4.65872e-102	5.67076	1.64418e-66	5.11679	2.97262e-26	3.47868	8.53792e-31	3.32516	2.02633e-29	3.0866	1.75347e-17	4.81768	1.83131e-43	2.29567	6.36012e-26
CTSC	4.75088	1.84575e-40	4.68376	5.4175e-72	4.14823	2.41005e-35	3.84568	1.8131e-29	2.47459	1.09672e-05	3.73638	1.02485e-30	4.40812	2.05321e-87	4.29278	3.42876e-28	1.99052	1.0713e-06	2.66324	2.0346e-28
CTSD	3.52863	5.60531e-18	4.26304	7.29357e-45	4.06622	2.18325e-31	2.00093	9.70826e-07	4.11078	1.46733e-12	2.92773	1.22637e-16	1.98095	3.61745e-10	-0.830999	0.146195	3.33632	1.11684e-18	1.11661	4.74228e-06
CTSH	4.37894	2.09668e-30	5.22405	7.23028e-79	5.77924	1.03373e-124	5.43059	6.08796e-89	-0.314979	0.880592	2.52233	2.432e-11	5.24889	5.3693e-151	5.5723	6.08199e-58	5.42787	5.5082e-76	4.18151	2.88224e-68
CTSL1	3.65928	1.51703e-29	3.55754	4.65503e-58	3.75487	2.29027e-54	3.59177	7.63988e-48	3.65036	2.97338e-12	1.38469	0.00036467	1.17937	0.000640067	3.42896	3.38552e-21	3.66891	2.31219e-45	2.19305	1.8873e-23
CTSS	2.00605	3.2461e-10	4.33273	5.66407e-71	4.40813	1.63919e-63	4.32879	3.66083e-63	3.19079	3.54165e-16	4.06751	1.83535e-58	4.76365	3.61128e-225	4.62082	5.58387e-58	3.80531	1.72889e-39	4.96995	0
CXCL16	4.0975	4.39067e-46	3.98187	1.01993e-95	4.04485	9.0271e-72	4.1478	2.43707e-92	1.1194	0.0943257	4.01247	2.07656e-69	3.86223	2.82803e-137	2.72932	8.23342e-14	4.13205	6.00349e-76	3.07697	1.68842e-68
CXCL2	3.38556	1.89217e-20	3.29986	1.17148e-46	3.38882	8.64903e-35	3.34178	1.90283e-37	2.4386	0.000592959	1.44946	0.00239671	1.629	5.12457e-06	2.77696	6.16706e-10	3.38644	7.26363e-33	2.48904	1.89256e-25
CYBA	-0.200921	0.901729	2.66796	1.01264e-15	2.46189	9.63356e-12	2.48407	3.92476e-13	3.299	2.39211e-13	3.688	1.94178e-46	3.91035	1.11811e-122	3.4688	1.42826e-24	2.21683	2.83798e-10	3.23978	4.22097e-75
CYBB	3.96147	1.98375e-65	3.80427	2.26292e-106	4.06658	1.57857e-113	4.07492	1.22963e-130	4.07536	5.24259e-32	3.99711	6.61951e-107	4.06005	0	4.07604	1.19173e-62	4.07541	4.47848e-109	4.04883	0
F13A1	3.45821	1.07858e-25	3.45788	5.60312e-68	3.45796	2.80075e-43	3.45565	8.2326e-50	3.25045	9.74099e-09	3.45699	6.49176e-46	3.15851	1.77772e-83	3.4572	5.68849e-22	3.45821	5.18986e-41	3.44478	0
FAM26F	3.06179	7.97185e-24	3.05016	3.65109e-52	3.1606	1.25729e-44	3.13931	6.37822e-49	2.33736	2.30052e-05	2.96987	1.13765e-35	3.07837	6.71266e-164	2.93919	6.69856e-18	3.16365	2.28233e-42	2.69034	7.3691e-73
FBP1	2.97119	5.45547e-19	3.20237	2.16061e-61	3.2225	6.59996e-41	3.2225	3.86329e-47	3.20042	2.21994e-09	3.1526	1.95017e-39	3.20252	4.78118e-210	2.14655	6.06356e-07	3.13439	1.05898e-33	3.11059	1.99784e-207
FCER1G	7.88741	4.52904e-134	7.763	1.59154e-232	7.81906	2.96516e-180	7.80673	5.40988e-197	7.18813	4.37082e-49	7.79935	1.24256e-191	7.75826	0	0.882036	0.0106743	7.88741	3.70464e-198	7.81899	0
FCGR2A	5.39689	1.08752e-55	5.40312	2.07448e-131	5.44755	5.95376e-92	5.44381	2.35735e-104	5.25339	2.68055e-22	5.38698	2.68105e-91	5.3388	0	3.9172	1.26799e-19	5.44959	9.0285e-88	5.4165	0
FCGR3A	5.13686	5.10054e-40	5.08261	5.24169e-95	5.05363	1.17163e-60	5.09147	1.9804e-72	5.13686	1.79104e-16	5.12242	1.66101e-69	5.12864	0	5.13686	1.04496e-34	5.10937	9.71689e-62	5.11817	0
FCGRT	3.95839	6.81135e-29	4.64435	1.18727e-82	4.71101	1.10225e-67	4.79222	9.99903e-85	4.83017	1.73585e-25	1.19961	0.00183475	3.11754	2.69878e-28	3.82488	1.92052e-24	4.73262	2.24176e-69	3.25907	4.81967e-49
FERMT3	3.18507	5.2205e-26	3.08931	2.21652e-30	2.39557	3.06246e-12	2.51229	2.25453e-15	2.61808	2.98623e-09	3.92505	4.95447e-94	3.88652	1.59076e-297	2.50928	2.03585e-12	1.95874	3.49787e-08	3.91602	0
FGD2	2.17765	3.93206e-17	2.99899	2.13312e-63	3.2573	2.84207e-87	3.26215	1.75505e-101	0.479555	0.371579	3.36264	3.59055e-116	3.37784	0	3.37357	3.27855e-63	3.1845	5.4396e-76	3.254	0
FGL2	3.1359	7.15426e-33	3.28697	6.98444e-93	3.35973	1.1705e-73	3.09294	5.09327e-50	3.21697	1.2422e-16	3.27801	1.49114e-67	2.87605	1.74197e-66	2.80464	9.19822e-22	3.22481	2.48128e-53	3.35856	0
FTL	1.27215	2.25433e-08	3.47755	1.65821e-21	4.16584	1.76604e-24	3.68333	1.66181e-27	3.21354	5.36729e-16	3.26286	5.25535e-35	1.60049	2.72218e-21	1.2584	9.43809e-09	3.23029	1.87986e-26	1.95956	1.02736e-17
GLUL	5.63247	3.98265e-56	4.71536	6.75593e-42	4.36047	1.02118e-30	3.91353	5.86709e-26	2.7983	7.71988e-09	3.26454	1.18274e-23	2.08134	1.21232e-11	-0.358299	0.528643	6.14462	5.97926e-105	1.78428	2.2863e-10
GPNMB	3.16295	1.05205e-21	3.16994	3.47299e-58	3.1719	5.48357e-37	3.17344	1.17513e-42	3.16915	1.72446e-08	3.14591	3.70237e-38	0.292837	0.7272	2.89505	1.37195e-14	3.15698	1.53759e-34	-0.779573	0.0124583
GPR183	5.50312	9.41223e-37	1.24853	0.0185438	2.0089	5.56316e-05	3.61938	5.2643e-16	-1.73461	0.0134452	6.16774	2.24084e-91	6.19597	0	2.66245	3.8647e-07	1.5517	0.00157126	6.21741	0
GPX1	4.66341	1.27561e-35	5.75738	1.39434e-87	5.90857	1.13917e-83	5.78183	1.00077e-82	2.25491	2.30629e-07	3.26642	3.75835e-21	3.9138	2.37517e-38	3.23004	6.30281e-15	4.93199	5.00873e-43	2.68604	5.6866e-28
GRN	4.54676	2.03629e-28	6.49372	1.30278e-134	6.58339	2.59819e-113	6.4688	2.20737e-111	2.63804	3.03162e-07	2.61962	3.19128e-13	4.3729	1.36937e-45	3.66161	2.19854e-18	6.2147	4.07611e-84	2.18644	5.51941e-19
GSN	6.63353	5.32162e-92	6.63724	3.7697e-205	6.72383	6.67438e-155	6.71655	9.7797e-176	0.413593	0.781863	2.66925	1.99012e-13	1.07739	0.00420453	3.74323	1.12613e-18	6.55911	2.74972e-122	2.7585	8.61861e-23
GSTO1	3.29872	1.70618e-21	4.00805	8.936e-66	4.04882	9.61963e-54	3.17764	1.4113e-22	2.33339	5.09872e-06	1.64905	7.47893e-06	2.49555	6.6008e-18	2.51733	1.89945e-10	3.33078	1.01796e-25	0.43591	0.16451
HAVCR2	3.53829	3.25196e-42	3.1224	2.58131e-52	3.02668	4.03155e-33	0.579709	0.276598	2.87458	2.91137e-10	3.5195	3.27063e-71	3.57448	0	1.01518	0.0284139	2.51869	9.82774e-17	3.59876	0
HCK	4.43294	1.93117e-59	4.41221	2.04053e-141	4.43783	1.89571e-96	4.43783	2.07165e-110	1.04783	0.111896	4.43783	4.53875e-102	4.40831	0	4.38174	4.58573e-50	4.43783	6.75987e-92	4.2128	2.13951e-291
HCLS1	3.47501	7.5747e-25	2.33698	3.62596e-10	2.55823	2.12265e-11	1.55393	6.14846e-05	1.9123	2.31412e-05	4.07458	8.92858e-48	5.15126	0	3.45065	1.52042e-21	0.408591	0.460338	5.18826	0
HCST	3.37503	4.12977e-33	2.1856	2.61903e-11	1.44813	0.000393075	1.52904	0.000106937	3.34475	1.22813e-14	3.53281	2.01204e-67	3.56164	0	1.15891	0.0145697	1.62941	2.83801e-05	3.50734	0
HEXB	2.56894	6.86862e-11	3.97165	2.21156e-53	4.11233	4.44299e-48	3.56569	3.62041e-30	3.96666	1.64122e-16	1.76037	1.39853e-06	2.18031	4.99976e-12	2.44695	8.93014e-09	3.57031	2.22516e-28	1.9697	3.7766e-17
HLA-DMA	5.77709	3.7151e-48	6.61187	3.55371e-96	6.17906	2.16341e-63	6.01449	3.91672e-64	4.70957	1.89296e-26	4.67564	1.45169e-37	7.30593	0	6.39962	7.35368e-61	5.80255	2.17294e-54	6.2274	3.10563e-148
HLA-DMB	6.52003	4.55184e-87	6.23813	1.79145e-121	6.13978	5.68792e-87	6.17587	1.03104e-100	5.35754	2.30096e-26	5.41933	1.64512e-60	6.5217	0	6.42878	1.15778e-72	6.46219	1.5674e-120	6.12975	9.29094e-295
HLA-DPA1	7.15027	1.97906e-69	7.37619	1.01993e-95	6.00016	1.13637e-46	6.11035	3.29159e-54	2.84658	1.25215e-15	5.01834	6.02417e-43	8.35961	0	6.41375	3.76948e-52	6.17615	1.02564e-55	7.21143	6.3246e-179
HLA-DPB1	6.56805	3.49591e-139	5.55542	4.77406e-87	4.2242	1.48399e-39	4.82685	3.35653e-58	2.23177	1.90087e-11	4.43676	9.02513e-56	6.33946	0	5.25466	2.79893e-55	4.96047	1.84803e-58	6.03965	0
HLA-DQA1	6.83788	2.52256e-85	6.80188	4.93668e-154	6.75099	2.72383e-110	6.5613	7.1606e-108	3.46701	8.41043e-12	6.17415	1.16905e-82	7.09342	0	6.61152	5.7976e-66	6.8642	2.13021e-118	6.75407	0
HLA-DQB1	6.99176	1.85045e-97	6.55123	2.64945e-99	6.32441	9.16278e-77	6.16539	3.15919e-78	2.86712	6.43057e-14	5.39899	5.74652e-60	7.5653	0	6.80147	3.04869e-84	6.75013	5.34515e-103	6.56642	2.00405e-229
HLA-DRA	10.4429	4.67214e-137	9.41981	2.86701e-103	9.41644	1.89571e-96	8.3002	2.43928e-73	3.12409	7.09023e-14	6.21848	1.20261e-46	10.4564	0	8.96232	4.86272e-70	9.96979	6.76973e-126	8.45186	2.21344e-128
HLA-DRB1	8.43529	2.92606e-93	7.94683	2.88856e-95	6.2635	1.14188e-55	5.71605	1.37603e-52	2.81256	1.24168e-17	4.15	3.83487e-35	9.14468	0	6.71478	3.31913e-55	7.2938	3.08586e-73	7.4995	1.80039e-151
HLA-DRB5	7.37736	6.97197e-98	6.97284	1.15886e-112	5.8651	2.904e-73	5.17734	3.35653e-58	3.32643	8.95087e-20	3.85328	3.26762e-32	7.88857	0	6.08978	6.31519e-60	6.53608	8.57751e-87	6.86672	2.80465e-241
HLA-DRB6	4.23725	9.15756e-76	4.01388	4.3453e-87	3.24875	7.80679e-52	2.93906	3.21078e-45	1.09051	4.7529e-05	3.017	3.99117e-50	4.6465	0	3.53306	7.88155e-50	3.70639	6.31685e-65	4.09582	2.44104e-217
IFI30	6.30618	2.23101e-49	7.93726	2.20983e-199	8.0949	1.08348e-178	7.99383	1.05279e-176	3.71422	9.68959e-13	7.67236	2.34005e-130	7.51279	6.2234e-243	6.89548	9.53369e-59	8.11788	1.31845e-179	6.38773	6.37971e-146
IFITM3	5.22865	4.68864e-62	4.89999	3.88467e-76	4.95676	2.61031e-68	4.5831	2.44489e-65	4.16079	9.78827e-18	-2.69246	1.08499e-35	-2.53355	1.00242e-45	0.431686	0.541921	3.92188	4.83153e-46	-0.948388	0.000467524
IFNGR1	4.10182	2.64257e-36	3.74257	6.87857e-35	3.18735	9.36377e-20	3.98353	2.49115e-41	0.932592	0.171733	1.44572	3.39918e-05	2.3565	4.20411e-15	2.39719	5.35605e-10	3.83044	2.53842e-34	1.89203	2.33331e-15
IGSF6	5.27921	6.18562e-66	5.1817	6.09595e-134	5.27921	2.48173e-106	5.27921	1.49476e-121	4.73651	1.15106e-21	5.27354	4.62036e-112	5.271	0	5.27737	6.43938e-58	5.23841	4.52628e-96	5.24352	0
IL4I1	3.60706	3.40936e-29	3.4996	1.69439e-58	3.65688	2.09518e-51	3.5559	2.44804e-49	0.545232	0.769786	3.55549	8.92858e-48	3.53534	2.71978e-169	3.65688	2.1113e-26	3.32505	6.20253e-31	3.60473	0
IRF8	4.32305	5.14446e-45	3.51583	2.25545e-30	4.3829	1.47193e-75	4.12366	8.08679e-59	0.392254	0.879791	3.94446	2.84023e-49	3.72798	2.22442e-73	4.45716	1.03627e-44	4.39035	2.29593e-73	4.37903	0
ITGB2	5.62544	1.37245e-71	3.98866	6.43984e-30	2.45305	2.70486e-10	3.61881	5.56248e-23	5.09258	2.5742e-29	5.95337	2.42816e-152	5.90853	0	5.40394	1.82041e-57	3.02529	4.01639e-16	5.92646	0
LAPTM5	6.22963	1.10776e-59	2.98554	2.22908e-14	3.20278	2.18941e-16	2.07742	5.33353e-09	4.19588	1.42825e-23	5.80747	1.39606e-58	7.62203	0	-0.0565576	1	1.75265	1.53571e-08	7.54954	0
LAT2	2.79731	5.14153e-19	2.96872	4.11858e-36	3.38083	7.75186e-58	3.04896	1.58056e-35	3.05374	1.05503e-11	3.3573	1.23577e-59	3.40937	4.42363e-300	-0.40382	0.646312	3.19711	1.12376e-40	3.38249	0
LGALS1	1.95452	1.26847e-06	5.35227	1.66211e-54	5.16106	1.19799e-41	3.74496	4.03092e-19	1.37324	0.0358121	2.40971	8.01427e-09	-0.0957899	0.973925	1.8761	8.21449e-05	3.35775	1.46678e-14	3.51619	2.77801e-24
LGMN	3.74659	1.24334e-21	4.19353	4.38061e-62	4.46027	2.67611e-62	4.59068	5.84751e-75	2.78812	1.01871e-05	2.91447	1.70105e-17	2.75499	1.34796e-21	4.65818	5.40441e-36	4.4215	1.25568e-51	2.86029	3.3346e-39
LILRB4	2.84942	2.38517e-23	3.11647	5.04915e-84	3.12963	3.49866e-55	3.12929	1.6843e-63	3.03648	2.14326e-12	3.12963	1.51735e-58	3.1238	1.72089e-298	3.12963	1.70569e-28	3.12963	2.28963e-52	3.1247	0
LIPA	3.2973	2.67431e-25	3.19198	2.74003e-39	3.036	4.63491e-25	3.00424	1.26707e-26	3.5145	4.05539e-13	1.58418	3.2908e-06	2.81249	4.3883e-42	2.94781	2.75941e-16	2.7951	4.86232e-20	2.19664	1.07284e-30
LITAF	4.31766	9.68005e-41	3.17092	8.58209e-20	1.88329	1.25362e-06	2.9688	1.64366e-16	1.16178	0.0176447	3.95787	3.16758e-43	3.27842	2.41841e-35	2.59016	2.8699e-12	3.82134	1.27171e-31	2.7311	1.28928e-41
LST1	3.83415	3.53882e-56	3.74103	1.71028e-111	3.79593	1.89359e-85	3.70753	4.18896e-81	3.15402	1.22232e-15	3.81363	5.01589e-93	3.8207	0	3.64779	5.52451e-41	3.62721	1.10097e-62	3.81574	0
LYZ	7.0313	4.14075e-75	5.86739	5.75289e-105	6.142	2.80586e-98	6.45344	6.35953e-120	5.02774	1.5435e-18	6.73586	1.46771e-108	7.09058	0	6.59423	1.27426e-57	6.49202	5.78636e-104	6.96124	6.3947e-221
MFSD1	4.17641	1.23629e-38	4.589	1.32266e-107	4.48645	2.72028e-67	4.6134	4.26709e-92	4.18927	3.26732e-21	3.49002	7.69377e-33	3.62461	2.02412e-53	3.47117	1.01622e-21	4.36449	1.34559e-60	3.05634	6.8328e-50
MNDA	4.51076	3.80026e-53	4.41186	1.18906e-110	4.34437	3.15262e-67	4.50868	2.7378e-99	3.44754	1.03558e-11	4.50978	9.40592e-92	4.46629	0	4.50966	1.90701e-46	4.50994	1.68207e-82	4.48732	0
MRC1	3.49043	5.33696e-39	3.47476	1.8881e-98	3.49043	9.95239e-65	3.44119	1.38209e-67	3.49043	4.92214e-16	3.229	8.10961e-46	3.48645	0	3.49043	7.99746e-34	3.45001	5.74805e-57	3.48223	0
MS4A4A	3.64747	8.20845e-34	3.64391	7.25278e-88	3.64747	2.19923e-56	3.64599	7.59053e-65	3.57509	4.38515e-13	3.64747	8.17395e-60	3.63952	3.77731e-297	3.46183	8.73718e-25	3.64747	1.63302e-53	3.63697	0
MS4A6A	6.13191	1.63902e-76	6.05832	1.56209e-164	6.10323	1.86414e-118	5.96968	2.96126e-116	6.00789	1.337e-32	6.08885	1.63423e-122	6.1241	0	5.95053	7.36347e-58	6.13042	9.25684e-117	6.10506	0
MS4A7	3.72609	1.02393e-50	3.6591	3.73577e-116	3.69932	4.46457e-82	3.70196	1.36059e-89	3.59189	1.05029e-19	3.73922	4.65914e-88	3.73901	0	3.67456	1.11128e-41	3.71181	1.3812e-78	3.73936	0
MSR1	3.29745	4.13258e-29	3.28055	4.69851e-75	3.29745	7.04762e-49	3.29683	2.87138e-56	3.19146	1.11646e-10	3.28404	5.06932e-51	3.28679	4.46107e-258	3.29745	5.16105e-25	3.28593	7.60747e-46	3.26803	0
NCF2	3.46898	1.82485e-37	3.49794	8.13629e-97	3.50895	5.86961e-65	3.49776	3.1935e-73	3.08699	1.08056e-11	3.50908	8.98119e-69	3.4287	1.42178e-214	3.48673	2.54843e-33	3.51624	5.39546e-62	3.29968	9.94415e-208
NINJ1	3.67647	4.36592e-30	3.61379	2.10643e-48	3.73084	8.50586e-43	3.27264	2.24995e-27	2.3695	2.9554e-05	3.11428	2.52853e-25	2.91862	4.39823e-32	2.69506	3.48608e-11	2.24425	5.40756e-09	2.63693	1.06232e-32
NPC2	2.36837	1.64697e-08	5.66083	1.73495e-124	5.63567	1.05883e-91	5.8857	5.72573e-144	3.08893	2.13307e-09	1.99871	3.34271e-08	3.06859	4.94719e-22	2.72286	9.68347e-11	4.99729	2.18914e-52	1.94548	2.09724e-16
OLR1	3.67234	7.27132e-31	3.64664	4.51653e-77	3.67516	8.89123e-52	3.67511	1.35779e-59	3.67499	2.12801e-12	3.6741	6.46037e-55	3.67296	2.20853e-286	3.67544	1.32347e-26	3.67629	4.04864e-49	3.6162	0
PILRA	3.64683	6.53848e-39	3.61095	7.06234e-92	3.59695	2.31399e-61	3.62696	3.24991e-72	3.66398	3.3629e-16	3.64177	1.68152e-67	3.62482	3.19689e-295	3.56724	1.7031e-31	3.66608	4.50181e-62	3.62866	0
PLAUR	6.1668	3.08503e-63	6.0189	1.29914e-112	6.1241	6.28986e-90	6.30692	6.44802e-128	5.91302	1.89296e-26	5.37631	6.27948e-56	4.71833	2.24762e-57	2.66133	1.30503e-07	6.24423	1.32963e-99	5.0004	7.90542e-96
PLEK	3.71898	2.01897e-28	4.03351	1.25272e-65	3.30939	1.54598e-23	4.17193	8.08345e-68	-0.337674	0.880592	4.3784	1.36947e-88	4.3767	0	3.34518	2.34774e-19	4.29256	1.2818e-70	4.32773	0
PLSCR1	3.42473	7.78687e-39	3.39992	8.48443e-62	3.23019	3.85072e-39	2.63741	2.50629e-20	2.95475	2.55647e-13	0.630183	0.121602	1.94077	4.4436e-14	3.16113	8.27125e-27	3.49809	1.51476e-56	1.49144	1.1932e-12
PLXDC2	3.27263	1.72999e-41	3.26567	1.91528e-105	3.27088	1.58307e-68	3.24971	3.32266e-74	3.13818	9.5685e-16	2.07041	3.43496e-14	1.77844	1.18896e-11	2.19161	6.9758e-11	3.27196	3.64584e-65	1.58253	9.1744e-15
PPT1	5.02705	1.25138e-41	4.8625	1.62521e-47	4.52756	5.70386e-33	4.53707	1.23772e-35	3.5705	7.0743e-14	3.89933	4.60869e-30	4.25176	2.22627e-47	4.07837	3.66997e-24	3.44043	9.8498e-19	2.07435	1.32672e-14
PSAP	1.5514	1.40525e-05	5.51859	4.77024e-42	6.36502	2.46222e-54	4.77838	4.06657e-33	4.25736	6.36944e-17	2.64231	4.27566e-17	2.32938	2.01367e-17	1.62743	1.54109e-06	3.46498	3.28312e-20	2.42289	3.40658e-31
PTPN6	3.95644	5.26205e-45	3.7361	1.50996e-52	3.43959	4.71715e-30	3.22128	2.64608e-26	3.68954	1.20762e-18	4.09843	4.25953e-82	4.22797	0	1.20964	0.0075901	3.6417	9.27127e-40	3.1895	2.13636e-66
PYCARD	2.99689	1.74723e-22	3.54651	3.59037e-82	3.26342	1.63488e-37	3.16452	1.08574e-35	3.68154	3.2528e-20	2.71146	3.39554e-23	3.26987	1.90529e-94	2.28156	7.05937e-10	2.93835	1.10327e-25	0.772176	0.00306761
RAB31	3.37286	7.52624e-35	3.8527	2.47686e-127	3.90546	4.88099e-98	3.90164	8.27535e-109	2.76426	2.0877e-12	2.74247	2.96842e-26	1.66255	3.23909e-09	3.85671	5.4077e-52	3.8925	3.34461e-92	2.59124	4.11694e-46
RASSF4	3.56482	6.03403e-33	3.74326	1.29512e-91	3.77167	4.12657e-66	3.72768	1.60936e-68	-3.0611	5.58543e-09	3.5849	2.77699e-55	2.5728	4.63551e-25	3.72321	6.77478e-34	3.76839	1.17954e-62	3.68464	3.84111e-271
RGS2	3.49608	9.41223e-12	3.34599	6.96823e-13	2.92215	2.71154e-09	0.876887	0.127929	0.723898	0.54171	6.15582	2.50932e-78	4.99417	4.10971e-57	-1.11131	0.0315405	3.38953	1.90588e-12	5.47906	1.84529e-125
RNASE1	4.03993	1.18856e-17	3.95092	2.9425e-41	4.08525	4.4079e-31	4.02762	8.70394e-34	4.08845	4.90297e-07	-1.70267	0.00259518	4.07197	3.24669e-165	4.09426	1.35503e-15	3.99811	6.2004e-27	3.84636	3.97973e-143
RNASE6	3.49571	2.00587e-21	4.57452	2.65127e-126	4.57445	1.09142e-83	4.6374	1.01267e-106	4.63821	8.47565e-25	4.63821	1.1841e-98	4.63362	0	4.58213	2.15193e-47	4.63821	9.49094e-89	4.61329	0
RNASET2	2.56906	5.85364e-11	2.26578	1.1331e-09	3.51412	7.02169e-29	2.9295	3.5564e-18	3.06877	3.24882e-09	4.13478	9.72023e-67	3.98177	1.47973e-133	2.89426	5.70252e-13	1.67494	8.13309e-05	3.06357	2.81119e-52
RNF130	4.13664	2.98402e-48	3.93144	1.78813e-76	4.06899	3.28942e-70	4.1315	1.37412e-87	3.213	3.02454e-11	2.93156	2.56329e-23	2.97916	1.01269e-36	0.883861	0.109024	4.16993	6.52796e-78	3.30316	8.59731e-82
S100A10	4.21355	4.62608e-35	3.51215	6.29666e-26	3.38533	2.88372e-21	3.56838	1.2689e-26	0.890827	0.190773	-0.0376906	1	2.91303	3.6354e-21	3.55625	4.43006e-21	2.9944	2.30556e-17	-0.666046	0.0152293
S100A11	5.13757	1.23905e-39	4.91775	2.78072e-39	5.80023	8.42389e-57	4.42226	2.75539e-29	2.51254	5.48276e-08	2.0144	7.24885e-10	2.82092	2.06032e-19	2.48513	1.17418e-10	4.42923	3.48467e-30	-0.350622	0.103945
S100A4	5.6374	4.74215e-49	3.45474	5.22568e-15	4.39834	9.3328e-26	1.61852	0.000422278	5.19505	1.00345e-22	5.66811	3.94123e-68	1.20329	0.00419098	0.0229528	1	-0.938773	0.0258258	5.82765	4.72512e-232
S100A9	3.52119	2.84078e-27	3.40678	4.29712e-55	3.51787	1.07549e-45	3.49942	1.2769e-49	3.39667	7.18963e-10	3.45122	2.37864e-44	3.45698	1.36865e-186	3.42387	2.93032e-21	3.48213	2.47003e-41	0.221174	0.829237
SAT1	2.05167	2.30255e-07	4.88505	1.29353e-29	4.73282	1.93318e-27	5.77626	3.98683e-43	0.921375	0.115435	3.23229	9.40406e-20	3.31448	2.32799e-20	2.12473	7.03063e-11	1.69983	1.2798e-07	3.68458	2.58826e-36
SERPINA1	5.21858	1.98375e-65	5.01725	2.08947e-132	5.16679	1.04202e-103	5.17546	6.15044e-113	4.742	1.09275e-22	5.21586	2.45187e-111	5.19956	0	5.19651	3.54399e-57	5.18389	7.8275e-97	5.01463	0
SERPING1	3.03683	5.90003e-20	3.36908	7.30144e-70	3.42767	2.36862e-50	3.43501	3.35653e-58	3.22154	2.30643e-10	0.675169	0.171047	-3.25979	2.87187e-31	3.18682	4.14319e-20	3.42985	8.26246e-48	1.57124	1.41989e-10
SGK1	4.10467	1.15392e-23	5.04285	3.37513e-66	5.41529	5.32099e-75	4.97513	1.1636e-56	2.70756	3.05357e-06	2.51879	1.03521e-10	4.50589	2.11185e-64	1.88005	0.000123422	5.54467	3.82335e-86	1.66351	1.38321e-10
SLC31A2	3.7034	1.40211e-35	3.85877	2.80631e-84	3.97935	3.51066e-73	3.80611	6.86991e-62	0.791316	0.359209	3.73259	5.86648e-58	3.58144	1.96071e-101	3.91695	8.82969e-38	3.74882	3.5386e-51	2.45838	9.49762e-26
SOD2	3.3818	6.00825e-17	3.56558	1.83134e-28	3.86064	1.31351e-30	4.17065	1.08005e-44	0.525324	0.776241	2.77025	3.51032e-14	0.449858	0.512744	4.08794	1.95619e-25	3.96529	1.00601e-33	1.76005	1.55031e-09
SPINT2	2.74535	1.66527e-16	3.41591	8.84299e-60	3.64811	3.6985e-67	3.68069	9.2205e-83	-0.234217	1	3.55818	5.15014e-64	3.59234	5.41015e-237	1.31865	0.00333237	3.539	1.39665e-53	-1.96798	1.29722e-23
SPP1	3.37223	4.56092e-13	3.34059	3.29056e-33	3.4008	5.10692e-23	3.40291	1.66843e-26	3.28826	9.29728e-05	2.7876	4.80792e-12	3.38609	1.14893e-123	3.38687	3.13093e-11	3.41314	8.29228e-22	1.45829	0.00014305
TBXAS1	2.50601	1.38705e-13	3.61698	2.40021e-93	3.7378	2.71229e-80	3.55778	7.23304e-65	3.45895	4.1359e-17	3.72816	2.53866e-84	3.71853	0	2.04658	3.79663e-08	3.68015	7.80016e-70	3.69416	0
TGFBI	4.72682	7.73757e-69	4.67342	2.12356e-143	4.70803	3.6888e-107	4.55832	4.19838e-93	4.69964	2.20627e-30	4.65606	1.48331e-105	1.71824	6.83033e-07	4.69063	7.51505e-59	4.71207	1.88325e-102	1.62821	1.09958e-07
TIMP1	1.52142	0.000923639	3.18163	1.37241e-38	3.57407	4.58623e-51	3.34486	1.37175e-40	3.32433	6.18213e-11	-0.660917	0.183337	-1.98483	6.39117e-09	-1.00438	0.072681	3.07417	2.11098e-26	1.45488	7.84298e-09
TLR2	3.15973	6.88251e-37	3.11464	9.41229e-85	3.15979	2.36163e-61	3.15977	1.69777e-70	3.04821	1.33687e-13	3.14413	4.71678e-64	3.08678	1.83183e-215	3.15185	8.8605e-32	3.14412	7.75714e-57	2.52432	3.60047e-64
TMEM176A	3.21893	1.9836e-26	3.26292	1.60506e-68	3.31173	1.68848e-49	3.30995	6.28757e-57	-0.780499	0.47013	3.06038	1.20062e-36	2.29963	4.07197e-21	1.84939	2.69592e-05	3.31173	6.32341e-47	3.21727	3.08713e-249
TMEM176B	4.72403	1.24842e-36	4.71682	2.27286e-84	4.84416	6.52425e-67	4.84343	7.92129e-77	1.22228	0.1904	4.40327	8.85167e-46	3.43241	2.51321e-33	0.692128	0.406994	4.84416	1.49054e-63	4.67571	2.88522e-304
TNFSF13	3.89127	2.46708e-42	4.00298	1.59528e-115	4.00101	1.73925e-75	4.0098	2.8644e-88	3.76151	4.74337e-17	3.98586	7.64304e-80	3.84652	1.95959e-189	3.87157	1.49574e-36	4.00176	1.56726e-72	3.6005	4.13681e-151
TPP1	3.72694	4.16285e-32	3.94641	1.3051e-47	4.0036	3.53805e-44	3.39058	2.97793e-27	3.25565	2.90525e-14	2.67194	8.10275e-20	3.08429	2.2201e-34	1.63647	2.54018e-05	1.88714	3.56008e-07	3.23947	3.0318e-63
TSPO	3.88474	8.59088e-27	3.80216	1.26524e-30	4.29164	5.96245e-41	3.21547	1.86505e-18	3.32477	1.35995e-11	1.39063	0.000425192	2.55736	2.43667e-15	2.10569	1.78224e-06	2.85567	6.39813e-14	-0.327907	0.260661
TYMP	3.12677	2.18191e-18	4.21886	1.15107e-77	4.27581	1.50538e-60	3.60057	9.06256e-32	1.68687	0.00681784	3.67994	5.10663e-37	3.19204	2.58292e-37	4.02218	1.55444e-29	2.50615	1.266e-11	1.63382	3.77289e-09
TYROBP	6.80164	1.49646e-104	6.67754	1.0842e-189	6.78029	4.49517e-156	6.7092	2.27797e-156	2.52292	7.76246e-07	6.79459	1.31203e-170	6.78613	0	2.55848	8.55029e-10	6.78007	1.44577e-150	6.75058	0
UCP2	4.62684	1.89829e-36	3.54759	5.7595e-20	4.55869	1.00244e-36	3.14374	2.22623e-14	2.07027	0.000244908	5.71073	7.63986e-121	5.74421	0	3.92991	2.33009e-22	0.664663	0.270249	5.01162	2.47666e-138
VAMP8	3.59654	3.04006e-23	4.00741	5.64245e-33	3.90362	8.27759e-28	3.53989	2.91233e-23	2.83457	5.09345e-10	4.88362	7.00754e-76	5.40416	0	2.25657	9.22979e-09	2.6222	4.92809e-12	1.27595	1.91802e-08
VIM	1.87114	2.14808e-05	3.62745	1.34546e-20	3.65842	2.83209e-19	3.89358	1.83929e-24	0.380954	0.769471	-1.14625	2.88703e-05	-0.922365	0.00367927	-0.600731	0.254367	3.11244	3.68998e-15	5.33104	2.38597e-106
VSIG4	3.90548	1.03984e-26	3.88492	7.33108e-68	3.90379	6.77883e-45	3.90424	1.03663e-51	3.90548	1.52331e-10	3.90548	1.12626e-47	3.89775	6.38727e-245	3.90459	7.3245e-23	3.88016	2.36088e-41	3.88985	0

## Sheet: Mast
GeneID	logFC_B.vs.Mast	adj.P.Val_B.vs.Mast	logFC_CD4naive.vs.Mast	adj.P.Val_CD4naive.vs.Mast	logFC_CD8cyto.vs.Mast	adj.P.Val_CD8cyto.vs.Mast	logFC_CD8exh.vs.Mast	adj.P.Val_CD8exh.vs.Mast	logFC_Dendritic.vs.Mast	adj.P.Val_Dendritic.vs.Mast	logFC_Endothelial.vs.Mast	adj.P.Val_Endothelial.vs.Mast	logFC_Fibroblasts.vs.Mast	adj.P.Val_Fibroblasts.vs.Mast	logFC_Macrophages.vs.Mast	adj.P.Val_Macrophages.vs.Mast	logFC_Treg.vs.Mast	adj.P.Val_Treg.vs.Mast	logFC_Tumor.vs.Mast	adj.P.Val_Tumor.vs.Mast
ALOX5	4.3103	5.55552e-42	4.58641	1.20291e-109	4.70862	2.60784e-86	4.70681	9.16669e-99	3.43089	2.58346e-11	4.26281	2.30431e-59	4.69522	0	1.18398	0.00834173	4.70862	3.05307e-82	4.65464	0
ALOX5AP	7.09798	4.03399e-81	4.98111	2.45113e-36	5.24687	1.93316e-35	1.70211	5.42881e-05	7.42522	6.08195e-52	7.51523	3.90286e-169	7.5425	0	2.92969	1.21236e-11	5.89595	1.5255e-50	7.51508	0
ANXA1	7.85625	3.33688e-94	2.64313	3.73673e-08	2.57196	1.27327e-08	3.66581	4.38246e-16	6.39635	1.13172e-30	2.61607	3.0749e-11	3.69759	7.89993e-28	2.11513	1.13389e-08	7.82229	4.83607e-129	1.85749	1.47989e-12
AREG	4.28314	1.04386e-23	4.76562	4.53321e-52	5.22996	1.44693e-57	4.7177	2.34512e-42	4.10832	3.66229e-11	5.62528	3.29653e-87	5.66552	0	3.53718	2.33629e-12	5.48075	2.51284e-69	4.42913	4.03439e-102
ARHGAP18	2.86825	1.85457e-22	3.05346	2.69714e-46	2.77014	5.79458e-25	2.70528	1.86561e-26	3.14471	4.76602e-13	2.84355	1.23702e-33	3.11948	1.1684e-121	-0.0035816	1	3.00178	4.96005e-35	3.12446	7.58529e-185
ARHGDIB	5.30741	1.71719e-37	-0.0122892	1	0.208129	0.86227	-0.108112	1	6.37149	3.0762e-35	3.56766	2.44905e-22	6.98794	8.04585e-182	0.439873	0.181518	-0.789927	0.000602723	6.33994	9.63333e-183
ARHGEF6	3.05276	6.83199e-24	2.89231	4.89948e-36	2.99474	1.16435e-31	2.46183	2.56172e-19	3.19452	1.93082e-12	3.26801	1.75397e-52	3.05299	9.66661e-99	2.4033	7.44776e-12	1.90299	4.6815e-09	3.42904	0
ASAH1	2.68746	9.24004e-15	3.50119	5.26581e-47	3.62597	1.86668e-41	3.57922	1.03705e-44	3.65241	3.14684e-14	2.16697	1.0294e-12	2.27251	2.5092e-20	-0.0230963	1	3.38863	9.45753e-34	2.48346	7.88171e-46
BTK	2.59384	2.96073e-14	3.07504	3.83606e-54	3.15903	3.90744e-41	3.15977	1.53158e-47	2.73245	6.00437e-07	3.14011	7.3873e-43	3.14868	1.21176e-223	1.36471	0.00293958	3.15977	3.99246e-39	3.15008	0
C1orf186	4.60622	6.87029e-43	4.62043	1.26108e-104	4.66574	3.94326e-72	4.66506	7.78393e-83	4.66798	1.05214e-18	4.64202	5.03726e-75	4.66397	0	4.64314	4.38107e-33	4.66798	9.80276e-69	4.13519	2.15814e-186
CAPG	7.07487	9.99271e-85	6.38061	3.047e-81	6.4644	1.30315e-70	4.66636	2.8463e-32	2.75505	9.81259e-08	6.83385	9.42677e-104	6.85379	1.27703e-207	0.745558	0.0615626	6.38392	5.43636e-68	3.62561	1.98379e-50
CD52	4.28168	1.68809e-31	0.0669239	1	0.362963	0.790367	-0.341167	0.82482	3.87024	2.60466e-11	4.36124	1.32873e-54	4.56815	9.40433994432832e-314	1.83686	0.000372631	0.150729	1	4.5486	0
CD63	2.71251	9.04596e-12	5.98284	1.25045e-81	6.33415	1.20036e-83	4.50597	1.77933e-31	4.59211	7.50285e-19	1.3699	1.96073e-05	0.526052	0.136475	0.454206	0.415924	5.61962	6.61707e-56	2.03276	1.20206e-22
CD69	7.02052	6.88644e-56	2.09105	1.30177e-05	2.77974	3.18821e-09	2.90945	9.99589e-11	6.44485	1.86011e-23	7.13591	1.61876e-95	7.37649	0	4.6961	8.78452e-20	5.73929	1.93789e-42	7.27273	0
CD82	4.76943	8.3158e-54	3.62416	2.10659e-38	3.28631	3.95136e-24	1.93903	9.19101e-08	3.88732	2.13167e-16	4.50706	3.23281e-70	3.55474	1.4674e-48	4.10911	7.96903e-30	1.94629	1.86578e-07	2.73865	1.2919e-42
CD83	3.54858	2.29192e-24	2.55186	4.58602e-15	3.38959	1.20767e-32	2.61462	8.74549e-15	-3.65865	4.52438e-10	3.4831	2.94931e-39	3.4841	9.00751e-114	-1.30018	0.0130354	2.1454	1.25287e-08	3.27894	1.79566e-119
CD9	6.17105	1.23247e-63	6.57794	3.82095e-149	6.68605	2.62021e-119	6.09762	4.31617e-83	6.29564	4.09568e-36	1.05155	0.0039833	2.28225	1.46442e-12	3.23193	8.51378e-14	6.68145	1.06941e-118	-0.561913	0.00712504
CLU	7.12622	1.34218e-109	6.90711	2.02183e-179	7.01388	9.15202e-150	7.13186	7.94906e-193	6.3728	3.5957e-40	3.8906	2.18024e-23	4.40534	4.63306e-43	7.1141	7.5701e-86	7.118	3.62669e-161	5.2137	8.90665e-100
CPA3	10.8371	5.27851e-201	10.7395	3.0426341107229e-318	10.8604	1.17109e-302	10.8582	0	10.8609	3.47317e-112	10.8258	1.88363e-291	10.8539	0	10.862	1.68959e-164	10.8517	1.63557e-289	10.8521	0
CST3	3.57461	5.40082e-23	4.29403	2.39327e-91	4.36832	1.48643e-69	4.42748	2.6806e-85	0.209329	1	-0.583804	0.177124	-1.03337	0.000402622	-2.74122	4.26837e-13	4.35986	1.58929e-66	0.00524837	1
CTNNBL1	3.89719	5.01089e-27	3.94562	2.34683e-46	4.04148	2.81002e-40	3.68521	2.02503e-32	2.99633	1.37493e-07	3.62997	2.49561e-33	3.53449	1.93393e-53	2.61151	4.27047e-10	3.55428	2.07491e-27	2.70561	1.4795e-39
CTSD	4.35962	5.8103e-32	5.09404	1.88417e-71	4.89722	3.02181e-51	2.83193	9.52732e-15	4.94178	3.63664e-23	3.75873	1.25021e-31	2.81195	3.11205e-23	0.830999	0.146195	4.16732	3.28264e-33	1.94761	6.78645e-20
CTSG	7.32688	2.16695e-56	7.22894	3.01504e-122	7.34348	1.19257e-91	7.33238	2.02375e-104	7.31623	8.35024e-25	7.332	9.67888e-97	7.34141	0	7.29139	1.27025e-42	7.34188	2.47464e-87	7.33458	0
FCER1A	3.31204	8.2277e-22	3.29301	5.30593e-56	3.31682	5.18912e-37	3.31682	9.02644e-43	3.31682	1.16504e-08	3.29279	2.07609e-38	3.315	1.28948e-209	2.19433	1.16025e-05	3.31682	3.87636e-35	3.31013	0
FCER1G	7.00537	9.57598e-103	6.88096	3.0284e-194	6.93703	2.59625e-145	6.9247	1.82501e-160	6.30609	1.00223e-37	6.91732	6.09126e-154	6.87623	0	-0.882036	0.0106743	7.00537	4.10688e-153	6.93695	0
GATA2	4.69331	8.82565e-62	4.65163	2.5013e-140	4.69611	1.64437e-99	4.69611	1.07838e-113	4.69611	1.42099e-27	3.65862	2.74909e-45	4.64332	0	4.69611	1.44563e-47	4.69611	7.10839e-95	4.63134	0
GLUL	5.99077	1.27923e-67	5.07366	1.88736e-53	4.71877	2.52051e-39	4.27183	4.16153e-34	3.1566	1.63242e-12	3.62284	3.70699e-32	2.43964	3.59234e-18	0.358299	0.528643	6.50292	1.16864e-122	2.14258	3.59183e-17
HDC	7.70836	2.3496e-139	7.68418	1.13009e-290	7.70891	6.01676e-213	7.69066	3.47547e-233	7.7024	4.34133e-72	7.68238	1.76048e-214	7.70595	0	7.70993	2.76757e-111	7.70777	8.0239e-204	7.70366	0
HPGD	4.50712	1.10675e-50	4.36304	3.35279e-96	4.48949	1.3301e-79	4.3726	1.35261e-80	4.53316	1.7961e-22	4.5309	5.25008e-89	4.51041	0	4.29312	3.57082e-34	3.74038	4.52046e-38	4.36243	0
HPGDS	6.20333	1.96178e-83	6.18425	1.65811e-192	6.17818	3.32901e-128	6.19892	9.07218e-150	6.20333	3.67126e-39	6.18315	5.13388e-136	6.19772	0	5.74614	5.08249e-52	6.19302	3.58536e-125	6.19623	0
IFITM3	4.79697	9.89773e-48	4.4683	1.63598e-65	4.52507	5.26616e-56	4.15141	2.96695e-53	3.72911	9.7471e-13	-3.12414	5.49315e-39	-2.96523	2.63133e-65	-0.431686	0.541921	3.49019	2.25304e-35	-1.38007	8.68626e-09
IL1RL1	6.18197	1.54585e-86	6.15422	2.9065e-194	6.18399	2.02682e-136	6.18222	3.8661e-155	6.17686	7.19152e-41	6.16413	6.12073e-141	6.16448	0	6.18405	1.96604e-67	5.98854	1.63864e-104	6.12942	0
KIT	7.41732	4.83255e-148	7.3464	1.64181e-270	7.43464	4.80737e-227	7.38481	1.16969e-232	7.0576	1.05582e-67	7.17855	7.35623e-179	7.39688	0	7.40857	5.1646e-118	7.43405	2.03463e-217	7.30856	0
LAPTM4A	3.19966	4.52071e-17	4.59926	2.1472e-49	4.64382	1.00829e-42	4.31597	2.26933e-38	3.42399	2.37476e-11	0.741973	0.0360074	0.193733	0.761609	1.479	7.32695e-05	3.43956	5.28043e-22	0.880084	1.81083e-06
LAPTM5	6.28618	8.09811e-64	3.0421	2.14839e-16	3.25933	1.96392e-18	2.13398	4.01593e-10	4.25244	2.25849e-24	5.86403	1.0076e-64	7.67859	0	0.0565576	1	1.8092	1.72618e-09	7.6061	0
LAT	3.48087	2.38345e-28	1.9583	1.05995e-08	1.33239	0.00182215	1.51231	9.93719e-05	3.44297	1.42329e-11	3.38913	1.02118e-45	3.50834	4.92877e-226	3.22813	2.76035e-18	-0.282783	0.854748	3.48922	0
LAT2	3.20113	4.19978e-19	3.37254	1.07248e-40	3.78465	8.72779e-51	3.45278	2.46319e-37	3.45756	1.70085e-10	3.76112	4.77168e-53	3.81319	1.26698e-272	0.40382	0.646312	3.60093	4.53381e-39	3.78631	0
LMNA	3.63548	2.29158e-18	3.33458	8.61366e-17	3.35638	7.15857e-16	5.41997	6.96202e-59	5.16483	1.51812e-23	0.873455	0.0227738	0.945403	0.000811549	1.9632	4.85363e-07	1.53693	0.000314898	1.19366	7.83578e-09
LTC4S	5.07654	1.0854e-47	5.38203	6.65745e-139	5.42174	1.15578e-96	5.3722	1.15025e-104	5.42174	1.32508e-26	4.7852	3.09487e-60	5.39731	0	4.84259	1.83816e-34	5.38886	2.11093e-88	5.3673	0
MAOB	4.53217	2.92385e-42	4.49315	3.85057e-99	4.53509	1.47034e-69	4.53509	6.42632e-80	4.53509	7.06895e-18	4.06863	8.382e-47	4.3647	1.37942e-214	4.53509	5.05395e-32	4.53509	3.13341e-66	4.41228	0
MS4A2	6.01116	3.30019e-103	5.88826	8.51241e-210	5.96753	2.34017e-159	5.99042	9.12224e-182	6.03496	7.80254e-51	5.99119	2.95271e-167	6.02963	0	6.03954	1.06646e-81	5.99041	3.47598e-153	6.02534	0
NR4A1	2.1799	1.66864e-06	3.71586	9.53384e-26	3.37282	2.87114e-18	4.3298	1.19019e-38	1.87098	0.00115625	3.45842	7.5586e-25	0.667628	0.0891619	1.82335	4.64838e-05	4.02757	1.5472e-27	4.61814	6.19197e-111
NSMCE1	4.50429	4.7635e-35	4.3397	1.69399e-56	4.55389	1.41586e-51	3.96932	7.97913e-35	3.00891	6.55821e-07	3.59359	7.72614e-28	3.82141	3.17959e-60	3.65294	2.87038e-17	4.07333	2.13649e-34	2.88348	1.85067e-40
PLAUR	3.50547	2.65307e-22	3.35757	3.95485e-42	3.46277	2.68114e-33	3.64559	6.01624e-49	3.2517	8.64186e-08	2.71498	8.28825e-17	2.05701	3.34234e-13	-2.66133	1.30503e-07	3.5829	2.33837e-37	2.33907	1.5755e-25
PLIN2	5.05938	4.34902e-37	4.19465	1.37219e-29	4.64468	2.68785e-35	4.44753	3.69506e-33	5.95502	1.95143e-30	4.69663	1.65081e-45	4.87522	9.58897e-77	3.5219	1.04301e-15	3.79381	3.92984e-22	4.94395	1.10245e-114
PTGS1	4.80104	1.86949e-64	4.81608	2.17206e-153	4.85221	3.02134e-107	4.84968	2.59689e-122	4.85221	2.76916e-30	4.63402	4.86021e-92	4.43298	5.90117e-180	3.18199	2.12858e-20	4.85181	2.76345e-102	4.46647	0
RAC2	3.69686	1.5147e-22	3.62482	4.7593e-25	2.41331	3.30173e-09	2.5881	6.6436e-12	5.16877	8.20371e-26	5.46367	4.99278e-107	5.51621	0	3.01682	5.14087e-14	0.831484	0.10023	4.75623	3.65364e-185
RGS13	3.27962	7.39428e-28	3.26149	5.0338e-61	3.35305	1.9624e-48	3.19652	4.9776e-45	2.9541	4.08425e-09	3.38146	4.17138e-54	3.37855	2.66679e-274	3.30878	1.23843e-21	3.29486	4.43644e-43	3.37058	0
RGS2	4.60739	2.63254e-21	4.4573	2.83268e-24	4.03345	2.56156e-18	1.98819	1.02767e-05	1.83521	0.00603261	7.26712	2.2768e-106	6.10548	1.68653e-94	1.11131	0.0315405	4.50084	3.9503e-23	6.59036	1.70931e-199
RNF130	3.25277	4.16225e-26	3.04757	1.68946e-45	3.18513	1.71684e-39	3.24764	2.90253e-49	2.32914	4.50987e-05	2.0477	1.22615e-11	2.0953	1.16421e-20	-0.883861	0.109024	3.28607	4.12193e-43	2.4193	5.6282e-50
S100A4	5.61445	4.33777e-44	3.43179	1.10869e-15	4.37538	6.24833e-26	1.59557	0.000667095	5.1721	3.03253e-19	5.64515	1.25241e-64	1.18034	0.00311247	-0.0229528	1	-0.961726	0.035898	5.80469	2.36585e-249
SAMSN1	4.05441	1.23942e-26	2.73642	7.88425e-13	3.14256	5.24244e-17	-0.246655	0.87035	-0.922658	0.191233	5.82269	1.06352e-125	5.84079	0	2.84515	1.54421e-13	0.322089	0.741797	5.82769	0
SIGLEC17P	3.05193	1.19435e-26	3.03397	1.01672e-67	3.05193	8.9128e-45	3.02701	1.58778e-49	3.05193	9.64183e-11	3.05193	8.9788e-48	3.04912	6.07199e-249	3.01886	1.94122e-19	3.02194	2.24851e-40	3.04096	0
SLC18A2	6.50608	7.43533e-121	6.39722	2.13951e-221	6.29533	1.53322e-143	6.31006	7.84428e-169	6.13396	8.86101e-54	6.25385	2.01845e-159	6.30681	0	6.2522	6.28103e-84	6.3541	7.65075e-156	6.30664	0
TIMP1	2.5258	3.5153e-09	4.18601	2.40381e-62	4.57844	2.80308e-70	4.34924	3.89663e-61	4.32871	1.02525e-16	0.343459	0.570288	-0.980454	0.00653068	1.00438	0.072681	4.07855	1.94123e-42	2.45926	2.37257e-27
TMEM176B	4.03191	9.54169e-32	4.02469	1.99697e-73	4.15203	1.1086e-58	4.1513	1.47519e-67	0.530153	0.888844	3.71114	6.99355e-39	2.74028	4.02142e-25	-0.692128	0.406994	4.15203	7.1403e-56	3.98358	3.82071e-264
TPSAB1	12.9872	1.41042e-259	12.9024	0	13.0257	0	13.0323	0	12.9773	1.52134e-155	12.9658	0	13.0373	0	13.0311	6.788e-222	13.0208	0	13.0337	0
TPSB2	12.2471	2.35939e-243	12.134	0	12.2595	0	12.2611	0	12.1112	1.33454e-131	12.185	9.22775690270707e-313	12.2499	0	12.24	1.24374e-196	12.2496	0	12.2567	0
TPSD1	8.388	7.68621e-155	8.35623	0	8.38581	4.20379e-235	8.388	1.30386e-265	8.388	6.63311e-82	8.35731	1.58637e-238	8.38492	0	8.388	2.62391e-124	8.37887	8.05684e-225	8.38109	0
TSC22D1	3.95845	1.77917e-33	3.98495	3.02376e-75	3.97726	5.00161e-51	3.80148	4.46186e-47	3.62917	6.59945e-12	-0.687204	0.113295	-1.02489	0.00102052	3.1135	1.36123e-14	3.93647	9.76894e-48	1.08948	1.51288e-06
TYROBP	4.24315	7.18627e-38	4.11906	7.9518e-79	4.22181	2.39446e-60	4.15072	1.06877e-62	-0.0355644	1	4.23611	7.88028e-66	4.22764	5.77152e-308	-2.55848	8.55029e-10	4.22159	8.45316e-58	4.1921	0
VIM	2.47187	1.15631e-08	4.22818	4.04931e-29	4.25915	3.10202e-26	4.49431	5.06613e-33	0.981685	0.178112	-0.545524	0.0971381	-0.321633	0.503146	0.600731	0.254367	3.71317	1.44284e-21	5.93178	2.56924e-146
VWA5A	7.06687	7.36481e-90	7.2993	1.26338e-189	7.41113	6.69164e-162	7.36201	1.45325e-170	7.39931	1.63935e-56	6.70075	1.1997e-105	6.88374	5.48058e-259	6.24795	6.08199e-58	6.78914	1.32617e-97	6.98124	0

## Sheet: CD4_Tconv
GeneID	logFC_B.vs.CD4naive	adj.P.Val_B.vs.CD4naive	logFC_CD8cyto.vs.CD4naive	adj.P.Val_CD8cyto.vs.CD4naive	logFC_CD8exh.vs.CD4naive	adj.P.Val_CD8exh.vs.CD4naive	logFC_Dendritic.vs.CD4naive	adj.P.Val_Dendritic.vs.CD4naive	logFC_Endothelial.vs.CD4naive	adj.P.Val_Endothelial.vs.CD4naive	logFC_Fibroblasts.vs.CD4naive	adj.P.Val_Fibroblasts.vs.CD4naive	logFC_Macrophages.vs.CD4naive	adj.P.Val_Macrophages.vs.CD4naive	logFC_Mast.vs.CD4naive	adj.P.Val_Mast.vs.CD4naive	logFC_Treg.vs.CD4naive	adj.P.Val_Treg.vs.CD4naive	logFC_Tumor.vs.CD4naive	adj.P.Val_Tumor.vs.CD4naive
ARHGDIB	5.3197	2.72724e-60	0.220418	0.858546	-0.0958225	0.922652	6.38378	1.75324e-43	3.57995	2.40753e-43	7.00023	0	0.452162	0.240083	0.0122892	1	-0.777638	0.000887233	6.35223	0
CCR7	4.35939	4.72983e-27	1.74198	4.4233e-05	4.32914	2.10835e-49	-5.19911	4.28493e-15	4.49251	1.23493e-51	4.53897	3.8853e-250	4.21006	1.59479e-19	4.55232	4.82374e-26	3.864	1.28057e-30	4.55892	0
CD2	3.96159	2.93303e-29	-1.02281	0.0334517	-2.43164	3.36802e-17	3.92586	1.59012e-11	3.96375	3.95387e-52	4.03111	7.00564e-259	3.16912	2.51608e-14	3.97657	1.10144e-25	-2.71478	6.08761e-19	4.0287	0
CD3D	3.60978	1.06083e-24	-0.497905	0.801965	-2.56157	2.90813e-17	3.4055	1.13662e-08	3.58056	1.49496e-43	3.61527	2.18188e-219	3.23755	3.83022e-15	3.58148	5.23007e-21	-2.28997	1.54384e-12	3.60002	0
CD3E	3.17037	1.32238e-24	-0.862793	0.0454066	-1.87119	3.43915e-13	3.25228	2.13232e-10	3.2809	1.42676e-47	3.31342	1.48352e-235	2.95836	1.51995e-16	3.2884	3.31046e-23	-1.42305	8.2594e-07	3.30662	0
CD52	4.21475	5.07753e-30	0.296039	0.858546	-0.408091	0.566008	3.80331	5.35763e-10	4.29432	2.10376e-54	4.50123	3.34035e-285	1.76994	0.000126859	-0.0669239	1	0.0838055	1	4.48167	0
CD69	4.92947	5.88182e-34	0.688694	0.535082	0.8184	0.082209	4.3538	4.28892e-11	5.04486	6.88614e-62	5.28544	1.17024388873958e-319	2.60505	6.08865e-08	-2.09105	1.30177e-05	3.64824	3.5313e-26	5.18168	0
CXCR4	2.40604	3.90414e-12	-1.27046	6.42894e-06	-0.130836	0.86483	1.12461	0.0818544	7.40641	2.49224e-157	7.43013	0	2.89875	4.54005e-15	6.77727	4.01231e-74	3.01942	5.45842e-23	7.48288	0
IL7R	3.45459	5.04527e-28	1.72111	2.39323e-08	2.12535	7.60877e-16	0.586279	0.695589	3.53691	1.30875e-52	3.52662	1.18678e-237	2.65079	6.78603e-13	3.60222	9.37998e-27	0.383287	0.479041	3.50919	0
LCK	3.84064	1.37429e-27	-0.214121	0.890997	-1.30976	0.000117872	3.74639	1.73933e-10	3.88076	3.03868e-50	3.94305	9.36775e-252	3.54672	5.61414e-18	3.91101	6.74097e-25	-2.27491	6.46371e-13	3.90934	0
LTB	3.0993	3.05885e-18	2.3293	3.51926e-14	2.86839	1.1316e-27	2.85032	3.41146e-06	3.0986	1.65607e-32	3.27019	8.54782e-185	1.31826	0.0057711	3.20361	5.3579e-17	-2.51665	1.44533e-13	3.21702	4.73418e-284
PTPRC	5.2269	5.2684e-80	-0.417882	0.517786	-0.168513	0.711397	3.6139	8.48988e-19	5.66095	5.10373e-152	5.74794	0	1.03838	0.00036134	3.50272	3.06705e-34	-0.498954	0.045741	5.65205	0

## Sheet: Treg
GeneID	logFC_B.vs.Treg	adj.P.Val_B.vs.Treg	logFC_CD4naive.vs.Treg	adj.P.Val_CD4naive.vs.Treg	logFC_CD8cyto.vs.Treg	adj.P.Val_CD8cyto.vs.Treg	logFC_CD8exh.vs.Treg	adj.P.Val_CD8exh.vs.Treg	logFC_Dendritic.vs.Treg	adj.P.Val_Dendritic.vs.Treg	logFC_Endothelial.vs.Treg	adj.P.Val_Endothelial.vs.Treg	logFC_Fibroblasts.vs.Treg	adj.P.Val_Fibroblasts.vs.Treg	logFC_Macrophages.vs.Treg	adj.P.Val_Macrophages.vs.Treg	logFC_Mast.vs.Treg	adj.P.Val_Mast.vs.Treg	logFC_Tumor.vs.Treg	adj.P.Val_Tumor.vs.Treg
ARHGDIB	6.09734	1.30009e-78	0.777638	0.000887233	0.998056	8.6268e-06	0.681815	0.00145553	7.16141	1.49336e-72	4.35759	8.83409e-56	7.77787	0	1.2298	3.30568e-12	0.789927	0.000602723	7.12987	0
BATF	5.82375	2.50994e-69	5.09832	1.27421e-85	5.53893	2.87963e-87	4.49084	5.37539e-53	5.81041	2.27109e-32	5.68029	9.44908e-105	5.99889	0	5.42894	1.88062e-48	4.3488	2.81009e-32	5.94775	0
BTG1	4.0787	7.64455e-54	0.513607	0.0949653	-0.0209343	1	0.0513659	1	0.577011	0.317148	3.5035	8.85991e-60	3.77756	2.1429e-136	3.07773	3.48242e-28	3.05671	1.39928e-28	3.64537	1.41209e-215
CARD16	3.97808	1.22731e-28	3.87842	4.55006e-55	3.89566	3.89902e-40	2.49558	1.3413e-14	3.37339	5.18994e-09	2.11916	5.19318e-12	4.38051	2.19779e-265	1.0407	0.0313499	3.5915	5.55417e-20	3.17743	1.74243e-101
CCR8	3.8747	1.61685e-29	3.63238	9.64789e-58	3.85029	1.14843e-47	3.85072	2.27023e-54	3.8747	6.63334e-12	3.87311	2.05317e-52	3.87209	8.68466e-262	3.69267	3.53181e-20	3.87407	1.19715e-25	3.86932	0
CD2	6.67637	1.75852e-99	2.71478	6.08761e-19	1.69196	1.71295e-07	0.283138	0.807812	6.64064	1.81585e-48	6.67853	6.92916e-159	6.74589	0	5.8839	1.10088e-59	6.69135	1.89354e-90	6.74348	0
CD27	2.17733	2.48796e-09	4.02822	6.04758e-46	2.75891	1.54091e-16	2.94315	2.95835e-21	5.72667	6.07908e-32	5.97498	2.33387e-125	5.97827	0	5.72041	5.6968e-54	5.98922	3.9164e-68	5.95384	0
CD3D	5.89975	2.40713e-71	2.28997	1.54384e-12	1.79206	9.15028e-07	-0.271606	0.828323	5.69546	8.28278e-30	5.87052	4.11028e-116	5.90523	0	5.52751	4.97187e-48	5.87145	2.1464e-62	5.88998	0
CD3E	4.59342	3.75436e-60	1.42305	8.2594e-07	0.560258	0.169747	-0.44814	0.39083	4.67533	1.03138e-28	4.70395	1.65724e-107	4.73647	0	4.38141	3.91281e-43	4.71145	1.43432e-57	4.72967	0
CD3G	3.46697	7.10644e-49	1.17458	6.38025e-08	0.269684	0.665827	-0.750607	0.00492113	3.44013	4.39579e-21	3.45886	5.70745e-83	3.53979	0	3.34696	9.3401e-35	3.49122	1.94716e-44	3.55484	0
CD4	3.32321	8.86053e-28	2.29413	1.56178e-20	3.08924	3.75882e-36	2.34488	2.63067e-18	2.42565	6.71685e-06	3.32712	1.17497e-49	3.17351	2.99326e-175	-0.933998	0.0365648	1.88942	6.18567e-07	3.28699	0
CD52	4.13095	1.03106e-31	-0.0838055	1	0.212233	0.918361	-0.491896	0.669346	3.71951	6.69742e-11	4.21051	3.31903e-56	4.41742	2.17826e-304	1.68614	0.000247234	-0.150729	1	4.39787	0
CD53	3.00552	7.58444e-17	1.13876	0.00171165	1.27165	0.000924357	0.604735	0.368805	3.05316	1.02073e-08	5.09486	2.60218e-92	5.18763	0	-0.885365	0.0295804	2.00341	4.93352e-07	5.17029	0
CD7	3.07077	2.09644e-52	1.78118	1.12565e-23	2.04031	2.18999e-26	0.413232	0.22478	3.03893	3.94086e-22	3.05422	6.3037e-88	3.07933	0	3.0384	1.01774e-39	3.07732	2.66924e-46	3.07607	0
CORO1A	4.70795	2.80575e-38	2.10003	2.13744e-10	1.63424	2.11176e-05	0.633408	0.341796	4.0734	1.97852e-13	5.72115	1.176e-99	5.81904	0	1.09576	0.0146245	4.87089	3.95402e-37	5.59737	0
CTLA4	4.0844	2.1987e-35	3.09706	5.31046e-32	3.76793	6.23342e-45	-0.471347	0.685809	3.90237	3.59478e-13	4.07492	1.01467e-61	4.09139	4.96504e-307	3.72598	3.66777e-22	4.08906	6.74243e-31	4.06951	0
CXCR6	4.09392	5.11101e-28	3.61819	4.58319e-44	3.17311	1.48262e-21	0.190268	1	4.09672	2.80137e-11	4.08214	1.15629e-49	4.08071	1.98491e-245	4.01383	2.08766e-20	4.05311	8.94295e-24	4.08399	0
DUSP4	4.11752	5.78783e-49	3.29916	9.03966e-46	0.725333	0.0350124	0.0289742	1	1.20682	0.0127691	4.64598	5.24e-112	4.75312	0	4.10075	1.23724e-42	4.21587	7.33468e-49	4.78781	0
FAM46C	-1.80299	1.61847e-10	1.49451	1.2297e-08	0.91675	0.00570599	1.49503	2.90295e-08	2.50791	1.74473e-08	3.60654	6.51595e-68	3.23757	1.65516e-129	3.31771	9.28991e-27	3.32343	4.2086e-30	3.53253	1.59700364576092e-312
FOXP3	3.34864	1.11223e-40	3.23999	3.72578e-88	3.3355	2.17221e-65	3.27173	3.99604e-70	3.34582	6.23862e-17	3.34803	9.33407e-71	3.34836	0	3.27398	1.41674e-29	3.34864	1.53403e-35	3.34558	0
FYN	3.38417	2.08906e-35	0.407942	0.365755	-1.00387	0.00254522	-0.106311	1	2.99601	1.37012e-11	2.61954	4.66323e-33	3.24072	4.87704e-217	3.18908	5.67193e-24	3.13346	3.35514e-26	3.35726	0
HCLS1	3.06642	8.29171e-20	1.92839	1.14788e-10	2.14964	5.50365e-11	1.14534	0.00207437	1.50371	0.0143759	3.66598	1.26609e-44	4.74267	0	-0.408591	0.460338	3.04206	4.66807e-17	4.77967	0
ICOS	5.60918	3.19026e-66	4.27615	4.11341e-57	4.49449	2.92207e-51	2.58048	3.979e-16	5.61525	1.46549e-29	5.60053	5.8496e-110	5.61308	0	5.47214	1.20272e-48	5.60361	2.06392e-58	5.60205	0
IL1R2	3.64676	9.02077e-26	3.557	3.80321e-60	3.61245	1.66194e-41	3.64676	5.96695e-49	3.21136	5.65506e-08	3.60973	4.73278e-45	3.6192	5.15385e-222	2.70012	3.61891e-10	3.64676	2.3473e-22	3.10589	2.15325e-118
IL2RA	4.18359	6.70319e-40	3.77665	5.1434e-66	4.15667	4.84351e-64	3.70196	2.51585e-50	3.59691	4.72144e-12	4.15097	2.00838e-67	4.18191	0	2.88961	3.49444e-14	4.1411	6.35105e-34	4.17062	0
IL2RB	3.19247	1.2566e-29	2.51596	8.64944e-32	2.18979	2.01406e-16	2.00659	5.05703e-15	3.21624	3.58018e-12	3.21567	1.85723e-53	3.20397	6.69641e-261	3.1067	2.95474e-21	3.2157	3.35514e-26	3.1956	0
IL2RG	4.33655	4.08023e-40	2.94112	6.60028e-24	2.70604	1.16103e-18	1.26561	2.45832e-05	2.25043	3.18848e-08	6.78825	4.23111e-152	7.25257	0	3.36481	2.05535e-26	3.85895	3.67014e-31	7.15352	0
IL32	8.80357	9.2605e-227	3.99373	2.98742e-46	2.68655	3.29406e-31	3.15716	7.37153e-37	5.4847	1.07686e-55	6.45717	1.99118e-120	6.95056	1.64548e-227	7.75043	3.3849e-129	8.61511	5.26555e-187	7.45669	0
IL7R	3.07131	3.21974e-27	-0.383287	0.479041	1.33782	2.58123e-05	1.74207	4.04006e-10	0.202992	1	3.15363	1.10413e-51	3.14334	1.72873e-222	2.2675	2.63238e-11	3.21893	6.98253e-27	3.12591	0
ISG20	-1.75154	1.81409e-06	1.56032	1.89129e-06	0.843612	0.0574366	0.860982	0.0762271	3.32034	1.01503e-09	3.71078	2.24967e-41	4.26514	1.05593e-167	3.54469	1.04719e-19	4.7704	1.44753e-42	3.58391	2.44242e-126
LAT	3.76365	3.11765e-32	2.24108	7.85426e-16	1.61518	2.79018e-06	1.7951	1.76827e-08	3.72575	4.87195e-13	3.67192	3.31353e-53	3.79112	7.06625e-263	3.51092	1.48259e-21	0.282783	0.854748	3.77201	0
LCK	6.11556	4.2418e-79	2.27491	6.46371e-13	2.06079	2.29564e-09	0.96515	0.0163592	6.0213	6.42917e-36	6.15567	6.35041e-131	6.21796	0	5.82163	6.53852e-56	6.18593	1.06459e-72	6.18425	0
LOC541471	3.03672	8.45629e-21	3.76271	8.1572e-66	3.8547	1.4161e-51	2.61111	1.13819e-21	3.82302	6.05682e-15	2.69691	4.39672e-24	2.72283	2.19958e-47	2.7281	7.41825e-14	3.26927	2.86584e-21	3.08228	9.02728e-110
LTB	5.61595	6.97388e-51	2.51665	1.44533e-13	4.84595	4.80814e-51	5.38504	2.14553e-77	5.36696	1.21586e-20	5.61524	1.95379e-84	5.78684	0	3.83491	2.48721e-17	5.72025	2.36934e-47	5.73367	0
MAGEH1	2.79324	3.16822e-14	3.30335	3.10172e-48	3.33871	3.24062e-34	2.94104	1.96893e-26	3.50079	8.56565e-10	2.77431	3.17573e-24	2.52911	1.23969e-46	3.31909	1.20913e-16	3.08364	8.6902e-16	3.2356	2.20396e-200
PBXIP1	4.21871	1.08472e-54	2.29335	1.88148e-21	3.19756	1.0076e-37	2.74673	2.41382e-29	3.88377	4.71292e-23	4.0569	1.74872e-80	3.64206	1.48339e-121	3.95168	1.07622e-40	3.76709	6.25915e-41	4.27248	0
PIM2	-0.895867	0.00262217	1.93356	4.31498e-14	3.17799	5.45569e-31	2.85633	4.6257e-25	2.7002	2.02082e-11	5.67792	8.32376e-131	5.53224	0	4.64886	4.60522e-47	3.10699	1.30361e-22	5.67723	0
PRDM1	0.0892471	1	2.60065	9.51211e-32	2.7061	5.05099e-32	0.08291	1	2.91716	3.40734e-17	3.4594	2.5197e-64	3.67208	4.20546e-144	3.20081	1.88255e-33	4.69991	2.51792e-81	4.18228	0
PTPRC	5.72585	8.49697e-121	0.498954	0.045741	0.0810719	1	0.330441	0.384226	4.11286	9.9855e-40	6.15991	9.29324e-226	6.24689	0	1.53734	1.94417e-16	4.00168	3.77213e-57	6.151	0
PTPRCAP	2.11751	2.24929e-07	2.01685	3.88308e-10	1.13122	0.0104329	0.961262	0.0556051	4.08861	8.03636e-13	4.26785	8.02541e-59	4.35959	1.36378e-290	3.6632	1.24278e-18	4.34933	7.92608e-31	4.33138	0
S100A4	6.57618	2.32718e-71	4.39352	7.61094e-40	5.33711	6.04379e-54	2.55729	5.0664e-14	6.13383	8.45692e-32	6.60688	9.97678e-107	2.14207	3.66763e-17	0.938773	0.0258258	0.961726	0.035898	6.76642	0
SELL	2.98919	3.31801e-16	0.382375	0.571335	2.61974	3.08878e-16	3.14903	2.25028e-30	3.35234	5.79873e-09	3.03706	2.50234e-28	3.75894	6.6799e-236	1.76048	9.39974e-05	3.63583	1.08938e-22	3.68561	0
2019-09-01	3.12635	1.48306e-21	0.986026	0.00242787	0.270956	0.696096	0.647156	0.237023	3.79737	2.56047e-14	4.08285	2.47407e-69	4.08284	0	3.48848	8.21331e-22	3.64708	8.45181e-27	4.08348	0
SIRPG	4.00783	2.49966e-31	2.78139	1.68782e-23	2.70863	8.22392e-17	0.261326	0.859033	3.7702	3.83917e-11	4.0032	2.29413e-55	4.00514	1.53183e-275	3.85556	8.21331e-22	4.00245	3.43231e-27	4.00119	0
SLA	3.3999	1.31e-24	1.07352	0.00218215	-0.82344	0.0789793	-1.10428	0.00436187	3.74558	5.81127e-13	3.77754	4.33919e-56	3.82647	1.4365e-282	1.48516	0.000442972	1.92984	2.32262e-06	3.79755	0
SPOCK2	4.10159	9.82533e-55	2.34363	4.51737e-24	2.90965	6.23893e-33	2.18638	2.96615e-18	3.79599	1.59624e-20	3.78266	5.17084e-74	4.0872	0	3.94255	4.18709e-39	4.13666	1.98529e-49	4.12064	0
STK17B	3.66563	2.26981e-57	0.794165	1.17204e-05	1.45233	8.38616e-14	0.559446	0.00289143	2.7899	1.88794e-22	5.93253	2.23426e-205	5.43609	0	3.38219	3.15658e-43	2.59358	5.80073e-32	5.28906	0
TIGIT	3.93497	1.72256e-40	3.13729	7.79879e-43	2.48448	2.29916e-18	0.407283	0.692909	3.79793	1.67499e-15	3.92927	2.87987e-70	3.92457	0	3.73367	1.79191e-27	3.92942	2.74525e-35	3.92879	0
TNFAIP3	4.53278	2.2881e-48	1.0429	0.00105644	-0.14519	0.915241	-0.188728	0.828323	0.781607	0.183182	4.67222	7.46144e-74	4.77679	5.40957e-134	3.18542	1.39681e-22	0.234817	0.838003	5.03642	1.08959e-225
TNFRSF18	4.33624	1.2566e-29	5.009	1.49368e-85	5.35872	4.3899e-76	2.71728	7.79153e-15	5.3413	7.39537e-21	5.38471	2.17186e-83	5.43261	0	5.19105	3.61086e-35	4.68432	1.74525e-31	4.38954	3.20276e-188
TNFRSF1B	4.81779	1.56481e-51	3.6945	3.06253e-50	3.01654	2.98701e-23	2.01668	6.60512e-11	2.50262	3.86792e-06	3.80835	1.52338e-48	4.76715	0	2.39743	1.40697e-10	4.86497	1.95372e-46	4.85301	0
TNFRSF4	4.08232	4.42221e-30	3.92156	9.01931e-62	4.22636	5.68813e-53	3.45518	3.75205e-33	3.90368	3.13161e-11	3.70804	6.1513e-41	4.24215	4.74286e-282	4.04432	2.54546e-22	3.70365	3.1191e-21	4.24513	0
UCP2	3.96218	1.47852e-24	2.88293	1.70663e-19	3.89403	1.39256e-31	2.47908	5.04694e-12	1.40561	0.0955186	5.04606	1.22335e-72	5.07955	1.34207730033304e-314	-0.664663	0.270249	3.26524	1.43331e-14	4.34696	1.85401e-180

## Sheet: CD8_Tconv
GeneID	logFC_B.vs.CD8cyto	adj.P.Val_B.vs.CD8cyto	logFC_CD4naive.vs.CD8cyto	adj.P.Val_CD4naive.vs.CD8cyto	logFC_CD8exh.vs.CD8cyto	adj.P.Val_CD8exh.vs.CD8cyto	logFC_Dendritic.vs.CD8cyto	adj.P.Val_Dendritic.vs.CD8cyto	logFC_Endothelial.vs.CD8cyto	adj.P.Val_Endothelial.vs.CD8cyto	logFC_Fibroblasts.vs.CD8cyto	adj.P.Val_Fibroblasts.vs.CD8cyto	logFC_Macrophages.vs.CD8cyto	adj.P.Val_Macrophages.vs.CD8cyto	logFC_Mast.vs.CD8cyto	adj.P.Val_Mast.vs.CD8cyto	logFC_Treg.vs.CD8cyto	adj.P.Val_Treg.vs.CD8cyto	logFC_Tumor.vs.CD8cyto	adj.P.Val_Tumor.vs.CD8cyto
ARHGDIB	5.09928	6.53184e-48	-0.220418	0.858546	-0.316241	0.54641	6.16336	2.14906e-38	3.35953	5.46709e-31	6.77981	1.92023e-274	0.231744	0.686108	-0.208129	0.86227	-0.998056	8.6268e-06	6.13182	7.22136e-295
BTG1	4.09963	6.64374e-48	0.534541	0.302802	0.0723002	1	0.597945	0.337	3.52444	4.15966e-55	3.79849	3.73438e-137	3.09867	1.3864e-24	3.07765	2.77908e-25	0.0209343	1	3.6663	2.7523e-217
CCL4	8.27045	2.97545e-75	7.50055	8.82449e-113	2.56333	1.53478e-09	7.73053	6.21117e-30	8.22453	4.05206e-122	8.26811	0	5.95065	5.38182e-29	6.1801	2.94283e-34	8.1135	9.03746e-105	8.24105	0
CCL4L1	5.56788	7.39473e-60	5.16501	5.59149e-108	2.33389	1.626e-14	5.19638	7.33254e-23	5.57232	4.936e-101	5.56784	0	3.65403	7.85641e-19	4.41195	5.53734e-31	5.44915	2.29459e-84	5.54711	0
CCL4L2	5.56788	7.39473e-60	5.16501	5.59149e-108	2.33389	1.626e-14	5.19638	7.33254e-23	5.57232	4.936e-101	5.56784	0	3.65403	7.85641e-19	4.41195	5.53734e-31	5.44915	2.29459e-84	5.54711	0
CCL5	7.01047	1.81002e-170	4.31041	2.86506e-84	0.712294	0.00752386	6.50149	3.3012e-87	6.78645	9.1836e-236	6.88351	0	6.66314	2.60863e-122	6.64024	5.15206e-147	6.1716	2.1887e-199	7.1508	0
CD2	4.9844	4.01951e-45	1.02281	0.0334517	-1.40883	1.95609e-05	4.94868	5.0022e-19	4.98657	1.93885e-77	5.05393	0	4.19193	3.5927e-24	4.99938	6.0214e-40	-1.69196	1.71295e-07	5.05152	0
CD3D	4.10769	1.43459e-29	0.497905	0.801965	-2.06367	3.29117e-09	3.9034	8.91035e-11	4.07846	2.66606e-51	4.11317	6.72139e-260	3.73545	1.7112e-18	4.07939	2.99447e-25	-1.79206	9.15028e-07	4.09792	0
CD3E	4.03316	3.26676e-40	0.862793	0.0454066	-1.0084	0.000997484	4.11507	4.33007e-18	4.14369	2.00328e-74	4.17622	0	3.82115	3.79966e-28	4.15119	4.18677e-38	-0.560258	0.169747	4.16941	0
CD3G	3.19729	2.09145e-35	0.904901	0.000732078	-1.02029	6.28135e-05	3.17044	1.2568e-14	3.18917	1.39768e-61	3.27011	0	3.07727	4.95488e-25	3.22154	7.2685e-32	-0.269684	0.665827	3.28516	0
CD52	3.91872	6.68613e-26	-0.296039	0.858546	-0.70413	0.245515	3.50727	1.12098e-08	3.99828	1.2326e-46	4.20519	4.52272e-257	1.4739	0.00250891	-0.362963	0.790367	-0.212233	0.918361	4.18563	0
CD69	4.24078	4.57863e-27	-0.688694	0.535082	0.129706	1	3.66511	9.99827e-09	4.35617	1.36747e-49	4.59675	5.80984e-275	1.91635	7.96114e-05	-2.77974	3.18821e-09	2.95955	9.88762e-17	4.49299	0
CD8A	4.10255	1.48584e-33	3.24418	1.63777e-37	0.350716	0.75234	4.10329	9.57932e-14	4.10458	3.93068e-59	4.10781	7.29006e-292	4.03685	8.10231e-25	4.10901	2.98136e-29	4.00991	7.31469e-49	4.09254	0
CD96	3.19557	1.9345e-27	0.927327	0.0094525	-0.984386	0.00419661	3.07895	2.37336e-10	3.17979	3.53438e-48	3.2434	7.35646e-250	3.0177	1.37766e-18	3.25617	8.16172e-25	0.354825	0.592961	3.2197	0
CORO1A	3.0737	2.13443e-15	0.46579	0.842655	-1.00084	0.030066	2.43915	0.000240015	4.0869	2.18085e-50	4.1848	1.00675e-261	-0.538483	0.400765	3.23665	3.63546e-15	-1.63424	2.11176e-05	3.96313	1.78065e-293
CRTAM	3.70673	4.48814e-27	3.39717	1.19619e-50	2.59474	7.05045e-18	3.74566	3.95232e-11	3.74662	9.66622e-49	3.78252	6.20547e-248	3.66667	4.05751e-20	3.7573	4.81379e-24	3.68384	7.18828e-42	3.78038	0
CST7	5.57245	9.50493e-55	4.73331	3.80998e-70	2.19532	5.87057e-10	3.23475	5.94642e-08	5.61672	1.15715e-94	5.60589	0	3.99131	2.60572e-21	4.21215	6.23875e-26	3.10955	5.34094e-20	5.60892	0
CXCR4	3.6765	9.30819e-29	1.27046	6.42894e-06	1.13963	3.7111e-06	2.39507	4.27117e-09	8.67687	2.61251e-210	8.70059	0	4.16921	1.20529e-35	8.04773	1.48583e-106	4.28988	7.08047e-41	8.75335	0
DUSP2	4.92157	1.48615e-33	2.6374	2.69325e-13	2.90895	5.92687e-16	2.7658	2.03577e-05	6.01329	8.14022e-90	5.93587	1.22828e-304	3.17395	5.23832e-12	4.05093	1.48199e-20	2.17339	2.25911e-08	5.30631	3.53158e-249
DUSP4	3.39219	1.55956e-26	2.57383	6.44668e-25	-0.696359	0.0572098	0.481491	0.77037	3.92065	3.64846e-65	4.02778	2.6754e-294	3.37541	5.52351e-22	3.49054	8.9228e-26	-0.725333	0.0350124	4.06247	0
FYN	4.38804	1.71194e-47	1.41181	3.24753e-06	0.897555	0.0107531	3.99988	4.42442e-17	3.62341	9.63827e-52	4.24459	5.70865e-300	4.19295	1.54709e-33	4.13732	7.15101e-37	1.00387	0.00254522	4.36113	0
GZMA	6.01385	1.0997e-54	4.95013	8.43283e-64	-0.531706	0.494314	5.82853	3.13648e-22	5.9984	6.24318e-92	6.00478	0	5.92902	5.8061e-41	6.0226	3.79966e-48	5.78669	1.73829e-73	6.00873	0
GZMK	6.31296	1.57513e-61	5.47339	2.28999e-82	6.0407	3.87101e-93	6.35935	9.29736e-28	6.35419	4.09877e-105	6.35056	0	6.2681	3.2319e-47	6.35791	2.53569e-55	6.30404	1.14625e-91	6.35757	0
IL32	6.11702	3.63456e-79	1.30718	0.000338413	0.470612	0.42599	2.79815	3.50828e-08	3.77063	2.36843e-40	4.26401	3.47429e-96	5.06389	1.10596e-41	5.92856	6.08703e-65	-2.68655	3.29406e-31	4.77014	3.26696e-187
ITM2C	-1.31246	0.00227049	3.00673	2.56017e-33	2.77241	8.47226e-22	3.48916	8.67102e-10	3.46713	3.1978e-40	2.04152	5.41521e-29	3.04908	5.78476e-14	0.609634	0.363698	3.03994	2.39133e-24	2.31677	3.90122e-63
KLRK1	3.43875	1.19178e-21	2.08447	1.81476e-11	-0.790825	0.150134	3.32302	4.71666e-08	3.4205	2.05917e-38	3.43629	2.0663e-198	3.26114	8.24561e-15	3.43655	1.09383e-18	3.4056	5.7818e-33	3.40369	0
LCK	4.05477	2.58047e-29	0.214121	0.890997	-1.09564	0.0102071	3.96051	1.84448e-11	4.09488	8.70056e-53	4.15717	3.90837e-269	3.76084	3.26617e-19	4.12514	1.62374e-26	-2.06079	2.29564e-09	4.12346	0
NKG7	5.29915	1.57031e-47	4.65707	2.40191e-70	1.17706	0.00910346	5.29915	3.32722e-20	5.29915	1.15317e-81	5.29412	0	4.6388	2.8662e-27	4.78753	6.75743e-33	5.2046	8.62163e-69	5.28938	0
PIP4K2A	4.84259	2.25348e-65	1.76046	4.03395e-12	0.848536	0.000687004	2.27078	2.90879e-09	3.72142	9.59092e-57	3.97716	7.79721e-120	3.14516	5.88858e-28	2.23785	1.34569e-15	2.47036	3.40816e-23	5.22514	0
PTPRC	5.64478	1.84624e-83	0.417882	0.517786	0.249369	0.700519	4.03178	3.99417e-23	6.07883	1.48153e-157	6.16582	0	1.45626	5.64285e-08	3.92061	1.05388e-38	-0.0810719	1	6.06993	0
2019-09-01	2.8554	1.7153e-17	0.715069	0.195376	0.3762	0.670561	3.52642	1.03835e-11	3.8119	1.05039e-58	3.81188	5.21216e-285	3.21753	5.54929e-18	3.37612	4.60088e-22	-0.270956	0.696096	3.81252	0
SH2D1A	3.1796	2.65696e-28	2.47891	8.89104e-31	1.87541	9.1236e-13	3.18688	1.74123e-11	3.16864	9.08636e-50	3.18663	2.21834e-252	3.18805	9.65806e-22	3.18879	1.11465e-24	0.921312	0.00611981	3.18518	0
SLA	4.22334	6.01602e-30	1.89696	4.09232e-08	-0.280836	0.757335	4.56902	4.34502e-15	4.60098	9.15055e-64	4.64991	2.46943565021046e-315	2.3086	1.40925e-07	2.75328	1.295e-10	0.82344	0.0789793	4.62099	0
TNFAIP3	4.67797	2.41305e-44	1.18809	0.000995149	-0.0435377	1	0.926797	0.124816	4.81741	5.39161e-70	4.92198	6.41074e-141	3.33061	1.07054e-20	0.380007	0.551655	0.14519	0.915241	5.18161	4.02928e-238
TRAT1	3.34607	3.2544e-23	1.77729	5.92122e-09	1.72049	1.18899e-07	3.28541	4.37076e-09	3.37349	2.75598e-42	3.42762	8.61967e-222	3.34124	7.75053e-18	3.39582	6.49025e-21	3.07471	1.9887e-28	3.42562	0
TUBA4A	1.50267	0.000571027	2.02515	1.36103e-10	2.54445	1.86004e-16	3.62882	6.82207e-10	3.27813	8.93885e-33	3.18134	1.35124e-88	3.15666	5.14325e-14	3.71814	2.79572e-22	2.81209	5.81288e-19	0.860427	7.86421e-06

[truncated: 1 more sheets: CD8_exhausted]
