# Supplementary material for: Estimation of immune cell content in tumor using single-cell RNA-seq reference data
Source: BMC Cancer. 2019 Jul 19;19:715. doi: 10.1186/s12885-019-5927-3 (PMC6642583; doi:10.1186/s12885-019-5927-3)
Supplement: Supplementary file 6 — Table S5. The seven reference GEPs matrices constructed using scRNA-seq data, related to Additional file 1: Figure S5. (XLSX 640 kb) [file 12885_2019_5927_MOESM6_ESM.xlsx]

## Sheet: README
Supplementary Table S6: 7 referece GEPs constructed using HNSCC scRNA-seq
(1) LM22, (2) C1, (3) C2, (4) LM22+C1, (5) LM22+C1+T1, (6) LM22+C1+T1+M1, and (7) LM22+C1+C2+T1+M1
C1 (table S2)	curated gene list from previous literatures which are used in ssGSEA
C2 (table S4)	marker genes exclusive expressioned in the cell type vs. other cell types
T1 (Table S3)	marker genes selected from DE analyses for separating T cell subtypes
M1	marker genes selected from DE analyses for separating tumor and non-tumor cells

## Sheet: LM22
Gene.symbol	Malignant.cells	Fibroblasts	B.cells	Macrophages	Endothelial.cells	Dendritic.cells	Mast.cells	CD4.Tconv	Treg	CD8.Tconv	CD8.exhausted
BANK1	0.0513255	0.0057718	0.382554	0.339548	0.07517	0.086918	0	0.456624	0	0	0
CXCL13	0.11392	0.157045	0.00338232	0	0	0.00287569	0.00167686	0.205164	0.131891	0.136946	5.79905
CD160	0.00423447	0.0152651	0	0	0.031619	0	0	0.0173631	0	0.0981612	0.0716656
CST7	0.00361988	0.0108221	0.0442661	1.64182	0	2.38197	1.40456	0.883406	2.50716	5.61672	3.42139
SELL	0.0959356	0.0369363	0.806685	2.05595	0.758816	0.443531	0.160039	3.4135	3.79587	1.17613	0.646847
CCL19	0.0227775	0.608419	0.0119123	0.091898	0.0167705	2.82794	0	0.0538949	0.0133048	0	0
CD38	0.739032	0.060833	3.55649	0.781542	0.156385	0.332463	0.277286	0.127125	0.107558	0.0684882	0.100893
LINC00597	0.00419807	0.00379737	0	0	0.0517151	0.0223294	0	0	0	0.0138083	0.0175865
CHST15	0.527966	0.309522	0.951368	0.495162	0.748592	0	0.411516	0.0537276	0.0600474	0.00399045	0.00884007
NME8	0.00342356	0.0011795	0.00175688	0.136425	0	0.0859484	0.099091	0.00384629	0	0	0
BST1	0.0260801	0.246654	0	0.573441	0.146137	0	0.267959	0.0184695	0	0	0.0232947
GFI1	0.0113968	0	0.0616022	0	0.00475853	0	0.0597034	0.0728394	0.021845	0.0633231	0.156579
EMR1	0.17758	0.00301985	0	0.0736576	0	0	0	0.0395069	0.182098	0	0
CMA1	0.00444829	0	0	0	0.00392326	0	2.51089	0.0467954	0	0	0
UGT1A8	0.042405	0.000350048	0	0	0	0	0	0	0	0	0
KLRG1	0.0194435	0.0464863	0.00063871	0.115895	0.0465184	0.0135233	1.6556	0.221019	0.0646248	1.4643	0.12141
KLRC4	0.00478448	0	0	0.0565687	0	0.0868784	0	0.296405	0	0.803037	1.07729
GNLY	0.0047002	0.0437407	0.00833261	0.0392636	0.0478791	0.00737824	0	0.93477	0.919606	0.923806	5.29274
ZNF165	0.524094	0.048567	1.56544	0.366994	0.0611519	0.214543	0.361105	0.920947	0.310363	0.744371	0.245156
MAN1A1	0.147582	0.356734	0.723648	0.425337	0.462077	0.124	0.149585	0.0270774	0.177241	0.0645883	0.0849068
PTGER2	0.0338034	0.203022	0	0.321134	0.0228132	0	0.627866	0.567489	0.03391	0.0922228	0.247363
FLJ13197	0.163343	0.199402	0.216473	0.109776	0.286187	0.201963	0.224122	0.377085	0.310255	0.385719	0.293814
LAT	0.0725873	0.0616266	0.0890986	0.345287	0.180835	0.127002	3.56997	1.61167	3.85275	2.23757	2.05765
KCNA3	0.00290363	0.0366107	0.891528	0.0706863	0	0	0.000997458	0.486046	0.10269	0.78269	0.190062
CD28	0.0115233	0.017232	0.0421261	0.245596	0.0461713	0.217435	0.0220491	1.00635	2.21077	0.930239	0.408957
PTPRG	0.187513	0.908265	0.0376039	0.0301552	1.17351	0.191154	0.00040878	0.0399733	0	0	8.62411e-05
HRH1	0.341086	0.220019	0.0267987	0.105337	0.4325	0.0243728	0.0201781	0.043986	0.0205645	0.0348292	0.023113
RASGRP3	0.0174347	0.0225294	0.62579	0.573474	1.51387	0.977844	0.133765	0.20936	0.02491	0	0.043309
LRMP	0.087736	0.00791513	1.39733	0.952699	0.378915	0.618378	0.37756	0.690956	0.242794	1.2789	1.6716
P2RY10	0.00184749	0	0.258845	0.257526	0.0431218	1.0989	0.272153	0.748176	1.62338	0.845853	1.27114
P2RX1	0.00329628	0.0340023	0.713505	0.256651	0	0	2.35108	0.000902199	0.00180682	0	0
ZNF204P	0.183515	0.0985424	0.157244	0.0173985	0.128673	0.0402089	0.0548573	0.0856393	0.06612	0.0723992	0.0545772
CA8	0.0177094	0.00482387	0	0	0.238515	0	0	0.000506061	0	0	0
IGSF6	0.00850291	0.00820936	0	5.3127	0.00567287	0.542698	0.00183568	0.0975134	0.0407998	0	0
PDCD1LG2	0.128401	0.170679	0.0964333	0.665565	0.116152	1.47543	0.420382	0.0341737	0.0496406	0.00117566	0.0209989
TREM1	0.12687	0.18309	0	2.66007	0.000882713	0	0.0039978	0.0117772	0	0.00191149	0.000701667
BMP2K	0.140495	0.0887828	0.0686795	0.585795	0.199563	2.05217	1.1779	0.147531	0.0628106	0.0673695	0.0674471
GGT5	0.0199886	2.58762	0.00424246	0.556106	1.63719	0.128411	0.00452525	0.0577864	0.00126913	0.0162957	0.00099727
COLQ	0.0398743	0.174586	0.034652	0.0730717	0.106331	0.00180798	0	0.0616	0.107969	0.00518872	0.0196121
KLRB1	0.00377374	0.00307668	0	0.183416	0.00741791	0.129218	0	0.676391	0.18612	0.0617442	0.970625
CEACAM8	0.0741737	0.101957	0.160788	0.111031	0.145263	0.127741	0.118432	0.280283	0.173572	0.23121	0.183179
DUSP2	0.944026	0.319875	1.33417	3.11292	0.242451	3.48994	2.20481	3.61835	4.08236	6.25575	3.34679
CXCR2	0.0309706	0.0238986	0.0278121	0.22199	0.0287197	0.0239257	0.0159357	0.064451	0.0302999	0.048862	0.0343128
CD40	0.834581	0.892461	1.12177	2.46415	1.53077	3.87549	0.128334	0.115961	0.152333	0.00247996	0.00145801
KIR3DL2	0.000285332	0.000749609	0	0	0	0	0	0.153036	0.0312777	0.0949972	0.228133
TRAT1	0.000292401	0.00494706	0.0864928	0.0922475	0.0590767	0.147159	0.0367449	1.65527	0.357855	3.43257	1.71208
CD180	0.00670454	0.00304856	0.732566	0.886106	0.0355143	0	0.00704297	0.0995471	0.00310891	0	0
IL17A	0	0	0	0	0	0	0	0.0364299	0.000640437	0	0.0352145
LEF1	0.0750493	0.169486	0.0788223	0	0.885567	0.19272	0.0381966	1.00836	0.441525	0.0959515	0.0678952
PLA1A	0.00207263	0.0623975	0	0.191874	1.72655	0.729233	0.132955	0.0501618	0.0432193	0	0.0432305
TLR8	0.000814024	0.000681695	0	0.570891	0.00135357	0	0	0.000249645	0	0	0
AMPD1	0.000595491	0.0237096	0.682889	0	0.00289434	0.00201941	0	0	0.00243572	0	0
ARRB1	0.0429323	0.150785	0.00305254	0.550722	0.853571	0.1833	0.569407	0.0768757	0.186468	0.00816451	0.0576319
CAMP	0.0714328	0	0	0.103697	0	0	0	0.00161468	0.00127852	0	0
DENND5B	0.0727548	0.0938925	0.319826	0.0287086	0.146383	0.0207618	0.0253881	0.0687888	0.0360789	0.0563648	0.0409355
RCAN3	0.416554	0.0254475	0.0293092	0.136934	0.0912113	0	0.215002	0.464154	0.815583	0.219579	0.394623
ACHE	0.0704126	0.177268	0.183738	0	0.0668791	1.70118	0	0.0155847	0	0.0270475	0.0122948
KLRF1	0.0129252	0.00872391	0.0435239	0	0.0412326	0	0	0.0922829	0	0.153706	0.00264496
ASGR2	0.00177828	0.00367402	0	0.291991	0	0	0	0	0	0	0
SERGEF	0.728777	0.421103	0.0670094	0.533988	0.180729	0.311649	0.233493	0.271504	0.452276	0.168496	0.346967
SKAP1	0.139079	0.00765114	0.366738	0.233079	0.0236728	0.0146131	1.58727	0.972333	2.68512	1.13729	1.69962
LHCGR	0.00229788	0.0158738	0	0	0	0	0	0	0	0	0
HTR2B	0.0194284	0.0744858	0.0111884	0.0416351	0.192797	0.121161	0.0289161	0.0014357	0	0.00167314	0.0105507
PSG2	0.00161251	0.00032184	0	0	0	0	0	0	0	0	0.00348691
PAQR5	0.233056	0.0218167	0.0117548	0.0547121	0.0379429	0.0103615	0.626823	0.023856	0.0171274	0.0238684	0.0170776
MAP9	0.120535	0.254115	0.00691065	0.00248313	0.0256936	0.0709902	0.000206102	0.0643195	0.0230759	0.131469	0.101623
CD96	0.0782704	0.0803179	0.128155	0.309109	0.143934	0.244767	0.0675482	2.39639	2.9689	3.32372	4.30811
CDH12	0.0417765	0.0116722	0	0.00641475	0.0143368	0	0.0171798	0.0205315	0.0141317	0.0300095	0.0231587
RASA3	0.113147	0.70291	0.320797	0.346662	0.567672	0.0670922	0.481329	1.00005	0.325954	0.642014	0.133595
ARHGAP22	0.130231	0.0817827	0	0.391661	0.0142841	1.51569	0	0.0489473	0.00149009	0.00110182	0
PKD2L2	0.00737109	0.00667054	0.00392761	0.0322807	0.00747667	0.00287569	0.0110847	0	0.0160168	0.0149201	0.00675099
IL7	0.184142	0.105474	0.0308341	0.258491	0.243202	0.856907	0.0324017	0.0819225	0.225004	0.00166864	0.0109693
GRAP2	0.0072599	0.00394105	0	0.025026	0.00848674	0	2.46559	0.339509	0.867673	0.871294	0.804797
GZMM	0.00265791	0.00806102	0	0.126737	0	0	0	0.476341	0.650164	1.34867	1.10106
HNMT	0.0794766	0.696319	0.0485416	1.44446	0.0573622	0.357883	0.0337702	0.0671895	0.0328427	0.0296871	0.0247587
GPR19	0.0478657	0.00397244	0.0622362	0	0.0171229	0	0	0.0536949	0.276507	0.0264114	0.0730658
SLAMF1	0.00139738	0.00284128	0.429711	0.175217	0.0810597	0.674727	0.261938	0.325838	1.78855	0.142041	0.565417
CD300A	0.00405963	0.00960657	0.252954	2.71663	0.00124779	0.0785902	1.1699	0.183192	0	0.380354	0.0658394
DCSTAMP	0.00303722	0	0	0.191485	0	0	0	0	0	0	0
IL1A	0.382399	0.00514026	0	0.387077	0	0.112457	0.0490415	0	0.0226132	0	0.0198155
2019-03-03	0.112429	0.199624	0.148966	0.117306	0.796694	0.0909616	1.08678	0.170066	0.579757	0.0666875	0.0585402
GPR1	0.259676	0.207537	0.122764	0.0717725	0.201756	0.127878	0.0937352	0.255234	0.201398	0.270678	0.226945
PTGIR	0.00832347	0.952584	0.00162348	0.0902737	0.0102411	1.15333	0	0.0202126	0.680573	0.00111169	0.00120053
GPR18	0.0546546	0.0292045	0.0930188	0.171487	0.0542726	0.298012	0.0425466	0.381011	0.134388	0.459537	0.427307
CD86	0.0489617	0.0102897	0.0957587	3.97941	0	4.63319	0	0.107909	0.0245481	0.0329151	0.281385
RGS1	0.0411534	0.0280925	7.01071	7.06849	0.16301	9.76057	8.83103	5.28909	8.33589	6.566	9.75326
MS4A3	0.00311141	0	0	0	0.000713023	0	0.268298	0.0172996	0	0	0
CCR6	0.0951502	0.130817	0.17447	0.961135	0.190162	0.907129	0.171293	1.51102	3.05106	0.532509	0.585291
CHST7	0.217689	0.124665	0.0117674	0.108492	0.248273	0.509137	0	0.0413192	0.214903	0.0582264	0.000620745
CD209	0.0609555	0.100627	0.128959	1.19675	0.105758	0.118794	0.100972	0.21515	0.142888	0.187623	0.148092
BFSP1	0.196601	0.0167076	0	0	0.0700464	0	0	0	0	0.0306488	0.00079883
TNFRSF13B	0.000240599	0.00741819	0.647952	0.00188384	0.0024362	0	0	0.11382	0.133617	0.00268533	0
IL4R	0.552557	0.442203	0.0582659	0.77595	1.11867	1.38944	1.13205	0.501275	0.982551	0.404041	0.811993
PDCD1	0.00386841	0.000159497	0.00843268	0.189757	0.00362919	0	0.0543314	0.279678	0.769047	0.699444	2.2191
CD22	0.00292012	0.00867983	0.047263	0.116939	0.0416802	0	1.13065	0.216597	0	0	0
ICOS	0.00435872	0.00216718	0.00607522	0.144553	0.0147171	0	0.0116433	1.3391	5.61525	1.12076	3.03477
RPL10L	0.0194197	0.0121225	0.00770761	0.00366556	0.00898853	0.0038798	0.00765941	0.0148635	0	0.0191027	0.0044728
DHX58	0.495027	0.185558	0.0335601	0.463541	0.188858	1.48922	0.313781	0.134898	0.134797	0.147462	0.184698
BHLHE41	0.11272	0.0630232	0.673887	0.148576	0.00603023	0.0275293	0	0.00465059	0.000307376	0	0
CD1C	0.00116753	0.00658785	0	1.0912	0.0014326	0.304857	0	0.0465067	0	0	0
NFE2	0.0107095	0.00268258	0.0406819	0.0841758	0.00122984	0	0.459009	0	0	0	0
ADAMDEC1	0.0106381	0.0236028	0.0252031	0.61468	0.00440822	0.652534	0	0.0471145	0	0.00143897	0.00777163
LAIR2	0.00196348	0	0	0.130111	0.00239264	0	0.0180197	0.0394031	2.16399	0.0228426	0.216692
MROH7	0.0709905	0.0361335	0	0.0589889	0.00447211	0.0543216	0.0594172	0	0	0	0
LAG3	0.0308665	0.0714906	0.0200476	0.194224	0.00947399	0.0063349	0.0666924	0.314261	0.633213	0.858586	1.45954
RRP9	1.27597	0.419406	0.21699	0.550827	0.340476	0.0638098	0.154275	0.23225	0.273678	0.253336	0.303524
CDK6	0.655239	0.305454	0.470535	0.535067	0.314068	0.570402	0.210823	0.168151	0.332827	0.24118	0.765414
LCK	0.026719	0.0123093	0.114715	0.412769	0.0745998	0.208974	0.0443452	3.95536	6.23027	4.16948	5.26512
IL3	0.000406486	0.000767057	0	0	0	0	0	0	0	0	0
AZU1	0.00166658	0.00715749	0.00821449	0.0565287	0	0.0232275	0	0.0170981	0	0.00623306	0.00471532
CD244	7.4075e-05	0.000553749	0.152665	0.0680707	0	0.0830569	0	0.111195	0.0223127	0.206811	0.405409
ZNF286A	0.96041	0.589835	0.26485	0.186518	0.684191	0.346676	0.369603	0.603025	0.647866	0.508129	0.563649
BRSK2	0.00384408	0.0553412	0	0	0.0100731	0	0.0313631	0.000467238	0.000307376	0	0
MICAL3	0.56026	0.281034	0.263239	0.0893406	0.493961	0.0367822	0.230931	0.197493	0.226522	0.194546	0.124676
PRR5L	0.24217	0.0999924	0	0.164537	0.20149	0.00156814	0.0832356	0.045344	0.00562763	0.460784	0.25054
CD5	0.004705	0.00848125	0.041587	0.348104	0.0143631	0.266357	0.0546454	1.30717	2.98472	1.43328	0.904586
RSAD2	0.366722	0.320413	0.245615	0.510966	0.247504	0.251008	1.40433	0.165185	0.190898	0.131304	0.434557
SMPDL3B	0.204868	0.00425381	0.890973	0.14832	0.0624229	0.048518	0	0.00294435	0.000907817	0.00051376	0.000307745
ZNF222	0.141618	0.0456124	0.101746	0.147488	0.136483	0	0.0957356	0.121861	0.108872	0.0709739	0.120819
LTA	0.00545457	0.0204349	0	0	0.00378554	0.0862333	0.0479508	0.27437	0.927574	0.136514	0.171203
PAX7	0.020407	0.126045	0	0.00265687	0.0132461	0	0	0.00180274	0	0	0
NTRK1	0.00511245	0.0400216	0	0	0	0	1.84343	0.0290659	0.195333	0.00140091	0.120754
AQP9	0.00206299	0.0127308	0	0.954271	0	0.0119375	0	0.0165101	0.000571747	0	0.000958262
SLC12A8	1.1527	0.169666	0.185839	0.207493	0.242194	0.0828872	0.849347	0.17588	0.127496	0.153296	0.157832
C5AR1	0.0603324	0.0827887	0.0115734	2.42937	0.0472976	0.0935932	0.201566	0.0443992	0.0488311	0.0363445	0.0376579
CLC	0.00306959	0.00480889	0	0.00242434	0.0218171	0	0	0.0220269	0	0	0
MANEA	0.331822	0.246079	1.4331	0.201287	0.259081	0	0.111164	0.113711	0.216518	0.0738455	0.12978
ANGPT4	9.50408e-05	0.163154	0	0	0	0	0	0.0141708	0	0	0
NAALADL1	0.00598833	0.195774	0	0.404633	0.1615	0.104604	0.156557	0.0628183	0.161902	0.059812	0.350275
CCR3	0.00318214	0	0	0	0	0	0	0.0192959	0.053407	0.0255785	0
TNFAIP6	0.0248433	1.20729	0.00224043	0.3194	0.0236764	0.695292	0.0548945	0.0669198	0.0254472	0.00192442	0.000776915
EMR2	0.0452394	0.081121	0.0157817	1.04732	0.189585	0.0111142	1.51691	0.0335061	0.0102714	0.0297622	0.0253842
OSM	0.00729224	0.0139529	0.0708013	2.1513	0	0	0.901778	0.219276	0.131528	0.141234	0.435844
PPFIBP1	1.24849	0.987691	0.15395	0.184494	1.87191	0.209654	0.236031	0.299681	0.271289	0.326207	0.319874
BCL7A	0.461596	0.105659	0.0264855	0.104349	0.0188522	0.115288	0.00149724	0.0438837	0.000289349	0.000627521	0
SIGLEC1	0.00147792	0.0088371	0	1.27167	0.0002675	0.00162163	0	0.000311202	0.000198441	0	0.000180936
ITK	0.00722325	0.012759	0.0556159	0.185653	0.0150024	0.106271	1.05491	2.38804	3.1045	2.42803	2.85617
CEMP1	0.150471	0.153111	0.0374042	0.253711	0.182353	0.185798	0.151637	0.0420174	0.124418	0.0850191	0.0911553
BLK	0.000865185	6.81999e-05	0.351976	0.166682	0.032924	0.175182	0.00297592	0.30543	0.0260092	0.0520599	0.0782957
IL18RAP	0.00263809	0.00284494	0.0466919	0	0.0106415	0	0.513676	0.501022	0.446566	0.067087	0.954895
CCL18	0.000921056	0.0146854	0	1.48483	0.0187624	0	0.0579822	0.00191862	0	0.022862	0.0731837
GPR97	0.00460958	0.00520894	0	0.0729082	0.223553	0.00196667	0	0.0420074	0	0	0.0302594
HIC1	0.00318333	0.0513948	0	0.0265081	0.0591538	0	0	0	0	0.00150762	0
ABCB9	0.269062	0.0410325	0.473969	0.0135172	0.0861884	0	0	0.0556103	0.0187079	0.0109398	0
C11orf80	0.676684	0.0760916	0.971171	0.0468718	0.185086	0.0896487	0.0467206	0.0772565	0.141899	0.0976811	0.177467
RGS13	0.00628394	0.00472623	0.103658	0.0752528	0.00181721	0.42918	3.38328	0.121786	0.0884245	0.0302333	0.186761
CD247	0.0117267	0.00409534	0.0572239	0.347187	0.00114395	0.153731	0	1.27388	3.05113	1.63895	2.49347
GUSBP11	0.28368	0.365052	0.802282	0.186801	0.416271	0.0577941	0.163172	0.249704	0.390572	0.328311	0.394097
DGKA	2.08703	0.279878	0.169368	0.841127	0.872671	0.736803	0.385191	1.46482	1.20506	0.884134	0.98129
TYR	0.00155202	0.00133862	0	0	0.0133372	0	0	0	0	0.00403698	0
PBXIP1	0.665617	1.30311	0.726454	1.00352	0.888268	1.0614	1.17808	2.65181	4.94517	1.7476	2.19844
FPR2	0.000296755	0.00200124	0.00212159	0.50878	0	0	0	0.000547621	0	0.00102698	0.00190394
FZD3	0.198903	0.198421	0.3374	0.0594278	0.105852	0.074698	0.093602	0.19101	0.107609	0.190711	0.220042
FOSB	1.70482	4.16039	3.2907	2.69592	2.44356	2.4553	4.83459	2.74669	1.72539	3.67638	1.18232
HLA-DOB	0.209774	0.0691114	1.9525	1.00866	0.112289	1.18589	0	0.267285	0	0	0.000949787
ZBTB32	0.0136412	0.00749808	0.235607	0.0680592	0.0148774	0.0901039	0.54101	0.173396	1.73422	0.136527	0.474083
BRAF	0.362675	0.242397	0.385501	0.14553	0.286793	0.0733722	0.471453	0.451535	0.315095	0.413955	0.323775
PASK	0.198624	0.0454012	0.142483	0.157706	0.175986	0.00508233	0.0647959	0.600839	0.41322	0.55522	0.166194
IL26	0.001198	0.000340917	0	0	0	0	0	0.00878824	0	0.00789876	0.147701
CD4	0.0297445	0.153602	0.00390754	4.2472	0	0.901463	1.43769	1.03298	3.32712	0.237873	0.982232
SH2D1A	0.000657358	0.00216225	0.0091913	0.000752576	0.0201535	0.00191394	0	0.709885	2.26748	3.18879	1.31339
FCGR2B	0.00838198	0.0072194	1.71083	2.93873	0.0020836	0.00355724	0.0615077	0.107112	0.00433707	0.0133671	0.007469
LY86	0.00268356	0.0110283	0.0492254	2.62975	0.0175236	0.563988	0	0.157685	0	0.0305397	0
MS4A6A	0.0106914	0.00781022	0	6.18837	0.0430523	0.12402	0.181381	0.0735888	0.00149092	0.0286714	0.162231
PLEKHG3	0.714383	0.418392	0	0.0667709	0.129195	0	0.0908373	0.0498009	0	0	0
HSPA6	0.511468	0.186825	0.405096	0.730584	0.205161	0.252165	0.258887	0.00190353	0.000640437	0.127981	0
QPCT	0.282824	0.281808	0.864653	1.76549	1.09811	0.513114	1.80856	0.0788282	0.0504162	0.133339	0.293774
AIF1	0.0176878	0.0188168	0	6.51194	0.0183935	0.46768	0.192006	0.0745041	0.0291944	0.0598352	0.0243819
ASGR1	0.0607949	0.0179268	0	0.401302	0.132684	0	0	0	0	0	0.000825035
UBASH3A	0.00405476	0.00306558	0	0.0463324	0	0.00817333	0	0.208664	0.526189	0.27735	0.305323
ACAP1	0.0435955	0.0219231	0.730342	0.887035	0.0269198	0.382253	0.75165	1.66973	2.08045	1.82786	2.04472
CXCR5	0.00216085	0.0157031	0.0795055	0.0624633	0.000805775	0.0259147	0	0.296534	0.190963	0.546106	0.00243638
FASLG	0.000494755	0.00167643	0	0.0328414	0.0015519	0	0.182666	0.103409	0.0794529	0.463926	0.613676
CD37	0.00851479	0.0188872	0.937516	2.82793	0.00301306	1.46046	3.12916	1.12304	1.7447	1.03642	1.20165
GPR65	0.0384044	0.0766621	0.100282	0.895772	0.0908399	1.27098	2.56277	0.963611	0.342859	0.850551	1.41713
FAM198B	0.117625	0.9511	0.00133304	0.879848	2.49848	0.00108227	0	0.00174925	0	0.000551901	0.00083017
GPR183	0.0907454	0.144031	0.836878	6.35731	0.172253	8.07461	3.67754	5.09146	4.7883	4.3311	2.72061
TXK	0.00341248	0.004709	0.134822	0.0176485	0.0098114	0.157401	0.0633292	1.41412	0.196116	0.199582	0.369337
HIST1H2BG	0.844676	0.0444898	1.50504	0.488822	0.104419	0.339898	0.0815229	0.111858	0.129691	0.0799669	0.0790596
IL12RB2	0.261594	0.0143418	0.00971812	0.0750664	0.0190721	0.00102776	0.0438228	0.128149	0.959889	0.0424985	0.136904
CD79A	0.00386009	0.00890049	4.38455	0.210602	0.045945	0.174302	0.00100864	0.369791	0.252455	0.0226318	0.040623
SLC12A1	2.4437e-05	0.000418427	0	0	0.000409612	0	0	0	0	0	0
CYP27A1	0.305598	0.951761	0.00657159	0.579906	0.810743	0.100112	0.0169359	0.0301595	0.0255617	0	0.000970957
KLRC3	0.0192866	0.00250243	0.00486775	0	0.00194899	0.00691686	0	0.253215	0.0220157	0.184089	1.00979
TNFRSF11A	0.0543351	0.0135505	0	0.226543	0.26882	0.825851	0.162704	0.00328977	0.26114	0.00332688	0.0135685
RRP12	0.843897	0.334334	0.745037	0.432372	0.497151	0.0593428	0.270807	0.180319	0.214084	0.129658	0.108663
CD3G	0.0731517	0.113906	0.186728	0.309841	0.194843	0.213574	0.162481	2.47912	3.6537	3.38402	4.40431
IL7R	0.0886164	0.0810377	0.153067	0.921076	0.070745	3.02138	0.00544151	3.60766	3.22437	1.88655	1.4823
DPEP2	0.00563629	0.00183259	0.0890641	0.611715	0.177744	0.00215078	0.186875	0.218458	0.176504	0.0359416	0.000966738
MMP25	0.0357685	0.0594103	0.0154091	0.0548976	0.0566932	0.00436863	0.034511	0.106688	0.0272264	0.0542752	0.0628692
WNT5B	0.118835	0.159425	0.184667	0.266725	0	0.535653	0	0	0	0	0
GSTT1	1.45137	1.63588	0.783667	0.59084	1.31401	0.106492	0.751791	0.101293	0.0885738	0	0.0272774
CEACAM3	0.00164798	0.00389201	0	0.213378	0.00171531	0.022751	0	0.00289923	0.00407459	0.00134459	0
TNIP3	0.0752062	0.0310029	0.016909	0.253491	0.0939233	0.0490555	0.0164023	0.131776	0.782262	0.736419	0.945523
RYR1	0.0391726	0.0251074	0	0.0515774	0.00624472	0	0.0268541	0.0144205	0.0442382	0	0
CHI3L1	0.22881	0.616311	0.00510138	0.777991	0.00431539	0.1424	0.0117074	0.00352811	0.00153293	0.00401789	0.00125092
REPS2	0.0366326	0.0404743	0.0601044	0.20245	0.0357879	0.0288245	0.0198593	0.0503556	0.0364811	0.0521019	0.0461521
CD79B	0.00994666	0.0650808	2.24559	0.130839	0.665683	0.175384	0.519578	0.31314	1.35371	0.100108	0.392718
CLCA3P	0.00645993	0	0	0	0	0	0	0.00154251	0.0045345	0.00896653	0
BEND5	0.0690926	0.128854	0.0242696	0.0469899	0.204354	0.11158	0	0.0362164	0.0161668	0	0
CCR7	0.0139053	0.0571724	0.236755	0.389978	0.103628	9.79525	0.0438267	4.59614	0.732138	2.85416	0.266999
P2RY14	0.015574	0.133499	0	0.668593	0.00934651	0.524139	1.12143	0.0882755	0.0181078	0	0.0241126
GPC4	0.292634	0.471222	0	0.0732212	0.00297645	0.319206	0.0339949	0	0	0	0.000393723
PCDHA5	0.00162532	0.0034361	0	0	0	0	0	0.000404962	0.00240332	0	0
TEP1	0.206344	0.181968	0.159751	0.357412	0.315673	0.0428431	0.171992	0.148568	0.185529	0.198988	0.134415
CYP27B1	0.307101	0.0360076	0.0431175	0.28434	0.0111112	0.049702	0	0.0257616	0	0.00529545	0
ADAM28	0.233077	0.0150668	1.40657	1.67345	0.0790013	0.978482	0.182573	0.323395	0.00164454	0.0953139	0.108538
TCL1A	0.00142258	0.0129863	0.0563577	0.232564	0.0133725	0.127819	0	0.211929	0	0	0.00118922
PRG2	0.0468156	0.0630337	0	0.0314059	0.191524	0	1.61226	0.0289676	0.0718621	0.026588	0.020023
FCGR3B	0.00147381	0.00649057	0	1.41479	0.00227849	0	0	0.00710128	0.00076441	0.00380157	0.00112443
SMPD3	0.027229	0.0131532	0.141994	0.152262	0.0717276	0.0294275	0	0.022922	0.131288	0.0413223	0.0643356
RALGPS2	0.204134	0.0740945	0.588505	0.123102	0.0484868	0.0560863	0.00271839	0.101647	0	0.0225756	0.0175968
PLA2G7	0.0206301	0.02066	0.0110298	1.92385	0.0183663	0.0127928	0.00258492	0.0148437	0.00539213	0.0144	0.0288099
SOCS1	0.344513	0.176903	0.370857	0.565395	0.0753659	1.68253	1.27874	0.838579	0.870365	0.970994	0.493067
FFAR2	0.0602414	0.0841919	0.0867382	0.223061	0.0898536	0.115852	0.101434	0.18099	0.133067	0.149944	0.127692
IL1B	0.142751	0.0235363	0.00178333	2.04922	0.00772213	0.367353	0.0450826	0.0474606	0.00313568	0.028362	0.00587291
REN	0.000764513	0.00582218	0	0	0	0	0.00629186	0	0	0	0
SLCO5A1	0.0216066	0.034365	0.0442932	0	0.0499061	0.879927	0	0	0.00589738	0	0
IL18R1	0.0657757	0.0897511	0	0.351852	0.108402	0.0802894	1.57114	0.470028	1.30257	0.0640019	0.439243
CDA	1.29601	0.0164277	0	0.186394	1.23665	0	0.00400856	0.0184855	0	0	0
SPIB	0.203103	0.280864	0.292328	0.736092	0.358468	0.961557	0.31107	0.692989	0.479077	0.639695	0.510865
CD33	0.00935254	0.00470825	0.00151551	1.17887	0.00670155	0.106278	1.91725	0.00245159	0.0269738	0.00348302	0.00126831
DPP4	0.163318	0.0968369	0.0125732	0.0923374	0.0866255	0.211339	0.140963	0.33285	0.16422	0.10136	0.0828548
SEC31B	0.138614	0.166004	0.185412	0.0815565	0.239413	0.0998763	0.243445	0.151853	0.409295	0.160888	0.331265
PLCH2	0.108341	0.000788567	0.00331399	0	0.00020855	0	0	0.024243	0.0674122	0.0740402	0.073381
CXCL11	0.357334	0.0693555	0.00463732	0.208228	0.218238	0.112902	0	0.000979309	0	0	0
VILL	0.137825	0.108594	0.283861	0.0866172	0.171813	0.0298941	0.128294	0.0934867	0.0902035	0.0649935	0.151558
NKG7	0.004553	0.00503021	0	0.637068	0	0	0.511614	0.642074	0.0945462	5.29915	4.12209
KLRK1	0.0336916	0.004057	0.00160558	0.17568	0.0198538	0.117332	0.00379593	1.35588	0.0347484	3.44035	4.23118
ST8SIA1	0.148413	0.156631	0.0455307	0.075967	0.0919201	0.262429	0.122065	0.20562	0.140383	0.295225	0.19079
CCL20	0.549336	0.0377031	0	0.874301	0.0549988	0.672365	0.0399653	0.199888	0.598574	0.00367066	0.559951
FCRL2	0.00106057	0.00083477	0.710073	0.0410526	0	0	0.000654602	0.141199	0	0.00114624	0
SIT1	0.00340569	0.00545612	0.299969	0.215292	0.0178353	0.103455	0	0.833165	2.20661	1.10302	1.35296
TRPM4	0.688538	0.177311	0.0815839	0.368015	0.789317	0.114345	0.0316034	0.0101829	0.0108035	0	0
KIR2DS4	0.00160629	0.001193	0.0183304	0	0	0	0	0.131094	0.0300704	0.0570839	0.226248
GZMH	0.0015066	0.000569352	0.0488609	0.114331	0	0.107222	0	0.234271	0.0629539	2.61265	3.055
LIME1	0.274167	0.0801144	2.29491	0.294349	0.0947849	0	0.0793568	0.907437	1.5239	1.6422	0.863448
GZMA	0.00521154	0.0178226	0.00875043	0.0945313	0.0241987	0.194071	0	1.07247	0.235914	6.0226	6.55431
WNT7A	0.158729	0	0	0	0.0139504	0	0	0.0257645	0	0	0
CXCL9	0.195934	0.146127	0.00249877	1.22838	0.0614891	1.09606	0	0	0.000396738	0.00051376	0
CCR10	0.0371636	0.311387	0.370325	0.0221848	0.0380764	0	0.0339034	0.0375279	0.0796865	0	0
CXCL5	0.0612103	0.0486296	0	0.0506777	0.0154244	0.00215078	0.00288319	0.00229332	0.00162799	0.00164157	0.0118962
LTC4S	0.0493539	0.0244305	0.345203	0.585005	0.636543	0	5.42174	0.0397166	0.0328873	0	0.0495404
IFNA10	0.00103506	0.00129786	0	0	0	0	0	0	0	0	0
NPL	0.769832	0.0678775	0.0638567	2.05587	0.0916605	0.252671	0.0149119	0.0697594	0.0743404	0.0188971	0.084128
MMP9	0.14446	0.0642099	0	1.49176	0.0941717	0.074198	0.00255085	0	0.170461	0.039705	0.0240691
CXCL3	0.493167	0.404888	0.0030908	2.24243	0.462767	0.226463	0.209603	0.0151033	0.00106406	0.00085905	0.0862214
DHRS11	0.10473	0.0348246	0.00370261	0	0.0404615	0	0.00855339	0.0119033	0.0257118	0.0190397	0.0403706
FOXP3	0.00317018	0.000280434	0	0.0754116	0.000613721	0.00282451	0	0.108652	3.34864	0.0131413	0.0769106
ORC1	0.277889	0.0184292	0.0800377	0.00749113	0.0282973	0.0828552	0.00578835	0.0352595	0.0512537	0.0274734	0.118485
SAMSN1	0.0109457	0.0299673	1.81635	3.05617	0.0480685	6.79341	5.87076	3.13433	5.54867	2.72819	6.11741
NIPSNAP3B	0.0846032	0.147626	0.0275399	0.194247	0.123595	0.0052751	0.130052	0.0049089	0	0	0.000556879
PPBP	0.00374698	0	0	0	0	0	0	0.000460742	0	0.00152731	0
GIPR	0.0195852	0.00560007	0.0633841	0.0334027	0	0	0.0554583	0.00292251	0.000978341	0.0503029	0.00496539
HK3	0.00210414	0.00609502	0.00790942	1.42493	0.0330481	0	0	0	0.0281869	0	0
ZNF324	0.273925	0.215152	0.0332807	0.0697253	0.144428	0.00902902	0.206703	0.0627207	0.0847757	0.179356	0.189969
SIRPG	0.00405104	0.00269134	0	0.153806	0.00462752	0.237628	0.00538475	1.22644	4.00783	1.2992	3.7465
DSC1	0.0603714	0.00981994	0.0124397	0.00574864	0.0135931	0.00936149	0.00648867	0.0516011	0.0228243	0.0268418	0.0194085
NR4A3	0.0463898	0.918622	0.260871	1.74589	0.0333918	2.17829	1.70679	0.842552	0.550913	1.64544	0.424254
FPR1	0.00983821	0.0627775	0.0283188	2.59063	0.00824264	0	0.0356354	0.00384847	0	0	0.00244273
CCL23	0	0.00100655	0	0.225562	0.537765	0	0.199098	0.033601	0.0287214	0	0.0866117
CD1B	0.00113139	0.00373547	0	0.553283	0	0.753334	0	0.0419652	0	0.0297248	0
ETV3	0.248284	0.193226	0.031861	0.777106	0.189188	0.994967	0.339747	0.242108	0.100539	0.0693616	0.0766766
PADI4	0.0122161	0.00236853	0	0.0664067	0.00106593	0	0.43415	0.00501936	0	0	0
SP140	0.0322468	0.0061596	0.763991	0.521521	0.0731258	0.00501569	0.00101992	0.417442	0.774804	0.532699	0.840106
CPA3	0.00837803	0.0108497	0.027633	0.00276374	0.0389688	0.00383039	10.8648	0.125263	0.0131224	0.00440831	0.00661965
C5AR2	0.0138439	0.0148696	0	0.257036	0.0134098	0.00285	0.0288221	0.0210866	0.0129917	0.0217412	0.0118645
ZBTB10	0.0867345	0.18713	0.137326	0.124504	0.165068	1.09059	0.235393	0.145493	0.0280735	0.0433868	0.0199191
SLC15A3	0.356981	0.11441	0.212192	0.894737	0.145178	0.567486	0.0602017	0.0131124	0.000583231	0	0
GNG7	0.0366296	0.0855404	1.17725	0.180165	0.205834	0.324874	0.103985	0.177364	0.0538422	0.0645423	0.0457121
EMR3	0.00915286	0.0041249	0	0.0653926	0.00137605	0	0.0248472	0	0	0.012393	0.00156177
MAP4K2	0.404421	0.0625982	0.131926	0.0485242	0.380454	0.150537	0.190364	0.156736	0.214849	0.0747631	0.1471
CLEC2D	0.297057	0.200842	0.548043	0.680206	0.2623	0.490703	0.233966	2.73792	2.53111	2.7687	3.87364
CD8B	0.101743	0.00865216	0	0.0507485	0.0142457	0.106918	0	0.680639	0.0158962	2.14348	2.42171
MAGEA11	1.0383	0.00193418	0	0	0	0	0.0021678	0	0	0	0
KIRREL	0.187586	0.688817	0	0	0.0739957	0	0	0	0	0.000568182	0.000322174
ZNF135	0.0239144	0.166452	0.0193354	0.0511574	0.181921	0.0187899	0.049732	0.0562964	0.0332888	0.0311044	0.0329426
MARCO	0.0640638	0.00426736	0	1.91325	0	0	0.0092161	0	0	0	0
IL9	0	0	0	0	0	0	0	0	0	0	0
LY9	0.028492	0.0100473	3.07207	0.452494	0.0408912	0.0815275	0.000792881	1.0683	0.714503	1.40818	0.902526
NTN3	0.00228689	0	0	0	0	0	0	0.000733708	0	0	0
FLVCR2	0.0904616	0.052212	0	1.27582	0.227023	0.242373	0.000758458	0.0510408	0.780098	0.0237721	0.00173101
MYB	0.0347434	0.00349754	0.00445957	0.052558	0.00867876	0.141547	0.321049	0.023931	0.033569	0.0644742	0.098686
ZAP70	0.0127072	0.0516221	0.00305188	0.150175	0.0310544	0	0.0378169	1.48521	1.91527	2.03301	2.26833
PTPRCAP	0.0471836	0.0426907	2.28476	0.746542	0.134428	0.313669	0.0529466	2.38542	4.40228	3.27105	3.44101
LILRA4	0.000113624	0.00251839	0.0029892	0.381573	0.000593643	0.00827902	0	0.00617798	0	0.000961405	0.00981429
RENBP	0.00340099	0.011891	0	0.0892896	0.00500314	0	0.320295	0.0110585	0.0124663	0.0258446	0.00341784
MBL2	0.00226801	0.000729635	0	0	0.00328682	0	0	0	0	0	0
PTGDR	0.000841718	0.147742	0	0	0.0364973	0	0	0.102213	0	0.279562	0.0199643
FZD2	0.0899694	0.105931	0.10928	0.0757702	0.10166	0.0874063	0.108085	0.176318	0.12299	0.188382	0.139202
CTSW	0.00520224	0.0168627	0.291581	0.145553	0	0.193112	2.26026	1.26623	0.108942	2.93174	4.2652
RNASE2	0.000759417	0.00413287	0	0.537376	0	0	0	0	0	0	0.00162174
GALR1	0	0.00246083	0	0	0	0	0	0	0	0	0
CCL17	0.0208244	0.00444793	0	0.419093	0	2.35356	0	0.0694726	0.0206974	0	0.0211663
MAP4K1	0.028535	0.0121665	0.842685	1.18585	0.0533453	0.369434	0.473009	1.38736	2.20703	1.68449	1.4505
ST3GAL6	0.158108	0.0516139	0.310362	1.33686	0.290069	3.25762	0.449846	0.100544	0.0507778	0.043908	0.0363372
SLAMF8	0.0146021	0.181292	0.0813836	2.65656	0.0724647	0	0	0.0157518	0.0275258	0.0288207	0
DAPK2	0.210204	0.10311	0.0658195	0.00108101	0.0829236	0.00411684	0.110493	0.190633	0.0431109	0.139685	0.914447
SPAG4	0.0953742	0.0707092	2.66327	0.039597	0.0986431	0	0.0385986	0.0394302	0.0256411	0.0131841	0.0307344
SKA1	0.424571	0.353569	0.403295	0.257928	0.435858	0.419769	0.361153	0.779067	0.606278	0.741579	0.730201
MGAM	0.0023111	0.00235351	0	0.0116126	0	0	0	0.00320371	0	0	0
FAM65B	0.0762946	0.211018	0.105359	0.550348	0.220808	0.150148	0.433068	1.6156	0.967329	0.875319	0.418278
IFNG	0.00077351	0.00328054	0	0	0.00459531	0	0	0.275713	0.0148493	1.95386	2.10901
CCL8	0.00729644	0.460688	0	0.51746	0.00851279	0	0.0378195	0.000976573	0	0	0
SPOCK2	0.0121713	0.05264	0.0382499	0.199288	0.357183	0.343848	0.00318046	1.79621	4.13984	1.23019	1.95346
TRAF4	0.943473	0.161006	0.142618	0.152641	0.156994	0.044712	0.180363	0.239669	0.236392	0.213271	0.156533
APOBEC3G	0.748735	0.229885	0.920107	1.2694	0.190823	1.24788	0.329616	0.540706	1.27727	3.50111	2.95864
AIM2	0.855211	0.0440951	1.15475	0.280443	0.113272	0.109437	0	0.247357	0.288299	0.185769	0.29258
CFP	0.0163333	0.0154924	0.0293123	1.24577	0.138182	3.27023	0	0.102774	0	0	0
ANKRD55	0.00304439	0.0012267	0	0.0644717	0.0946315	0.246188	0	0.148725	0.00325336	0	0.0483649
SCN9A	0.623909	0.031101	0.00183033	0.0977296	0.0396033	0.0610217	0.0442973	0.00232408	0.00267976	0.00238266	0.00214372
BIRC3	0.525032	0.279623	2.28598	0.751671	0.500266	6.91747	3.11709	2.81306	3.62922	1.91643	2.35697
UGT2B17	0.0437527	0.00399338	0.0999657	0	0	0	0	0.0187182	0	0	0
HOXA1	0.099034	0.00346289	0	0	0	0	0.0434559	0.0214283	0.0138438	0.0303806	0
CSF3R	0.0015294	0.00631034	0	1.0355	0	0	0	0.0193341	0	0.00106202	0.00031256
MS4A2	0.0320514	0.0372672	0.0557436	0.0276338	0.0757121	0.0319359	6.0669	0.178639	0.076494	0.0993684	0.0764788
BARX2	0.137755	0.00881048	0.00255623	0.00812172	0.0112232	0	0.00229008	0.00177798	0.00269372	0.00816694	0.0315883
IL5	0.00459073	0.0129027	0.00851449	0	0.017055	0	0	0	0.0272686	0	0
PNOC	0.00425291	0.00385789	1.36154	0.0690859	0	0	0	0.0166974	0	0	0
IL5RA	0.00389564	0.000573163	0.496818	0.000274283	0.000891628	0	0.488229	0.0670494	0.000198441	0.0284963	0.0196179
FAIM3	0.0899145	0.421165	0.135531	0.185278	0.107113	0.18411	0	2.62286	2.64036	1.66118	0.645739
RASSF4	0.0985646	1.25035	0.258332	3.8164	0.238253	6.88425	0.0999407	0.0798982	0.054769	0.0514845	0.0954772
ATP8B4	0.00619593	0.0975671	0	0.813525	0.000818884	0.205535	0.935351	0.0628877	0.020857	0	0.488942
CCL14	0.00441268	0.00869035	0	0	2.93036	0	0	0.0380176	0	0	0
CD2	0.00477885	0.0171766	0.0867023	0.888053	0.0845382	0.122428	0.0717237	4.04829	6.76307	5.07111	6.47993
HPGDS	0.00454554	0.00561298	0	0.461809	0.0201891	0	6.20333	0.0190816	0.0103102	0.025153	0.00441383
PRF1	0.00186219	0.0350974	0.0711913	0.179697	0.0258138	0.120818	0	0.646584	1.79327	2.21329	4.28713
LST1	0.00834117	0.0134452	0	3.84583	0.0205179	0.680131	0.186361	0.0931174	0.206942	0.0382197	0.126617
TNFRSF10C	0.00962595	0.0179091	0	0.175257	0.429634	0	0.0306886	0.00764404	0.00101061	0.0020314	0
FRMD4A	0.0957436	0.286189	0.00664022	0.208341	0.370235	0.527147	0.022773	0.0330532	0.0221534	0.0506171	0.0360218
BCL11B	0.420156	0.00932154	0.00458533	0.0400561	0.0215734	0.0341824	0.00040878	1.26377	1.1836	1.45624	0.858306
MMP12	0.0347463	0.0100748	0.000450159	2.53809	0.018833	0	0	0.0191905	0.0152826	0.0285877	0.0239471
CD68	1.2611	1.06481	0.634681	6.28896	0.515248	0.518862	2.10687	0.380899	0.2904	0.413009	0.359411
CCDC102B	0.0802031	0.539621	0.0298898	0.0903489	0.175788	0	0.0933288	0	0	0	0
EFNA5	0.938417	0.414927	0.00160558	0	0.704486	1.18389	0	0.000367018	0.000686087	0.0783792	0.0346311
HHEX	0.386023	0.0275714	0.0672666	0.810153	1.52762	0.0851627	0.378934	0.0797631	0	0	0.0223894
CHI3L2	0.11875	0.227277	0.257225	0.0371859	0	0	0	0.169651	0.0883625	0.468427	0.0451858
ST6GALNAC4	0.411543	0.323424	1.38316	0.404997	0.639713	0.182027	0.190699	0.0271277	0.430751	0.0790345	0.103298
CLEC7A	0.985071	0.181418	0.194064	4.11883	0.41803	0.22025	0.210411	0.428719	0.936351	0.474747	0.406952
CD70	0.144078	0.0183419	0.28123	0.0755747	0	1.02706	0.0775161	0.150499	0.545484	0.104269	0.727353
C1orf54	0.0714246	0.734173	0.00860217	2.53321	2.43965	0.553233	0	0.0492964	0.00444803	0	0
ADAMTS3	0.00530945	0.0368032	0	0	0.0705332	0	0.146924	0	0	0.00168848	0.0163455
CCL5	1.2119	1.55027	1.42331	1.72845	1.64733	1.93229	1.79354	4.12337	2.26218	8.43378	7.72149
IL21	0.00508834	0.00256375	0	0	0	0	0	0.0608282	0	0	0.138795
CLEC10A	0.0011555	0.00322695	0	1.85744	0	0	0	0.000832199	0	0	0
TSHR	0.0119474	0.0300848	0.154873	0.0561953	0	0	0.0439864	0.0180179	0.0408576	0.0104744	0
BACH2	0.0338905	0.0412084	0.0271203	0.00431303	0.00969672	0.0605062	0	0.174562	0.0225144	0.0143051	0.0746957
SIK1	0.67548	0.853004	2.78918	1.42958	0.604374	1.72869	1.11151	0.777641	0.934279	1.08375	0.725301
MSC	1.30056	0.98395	0.11318	0.0385323	0.21908	0.652849	0.00114305	0.100166	0.0662374	0.371708	0.215788
FPR3	0.00318844	0.00882284	0	2.64246	0	0	0.157695	0.0013009	0.000606157	0	0.00118983
NLRP3	0.0378418	0.0317907	0.0372842	1.76161	0.0340091	0.142772	0.337137	0.248299	0.0433858	0.266689	0.139421
2019-09-05	0.482543	0.443324	0.00148833	0	0.204174	0	0	0	0	0	0
DACH1	0.0275385	0.00911469	0	0	0.0425803	0	0.0542894	0.000963913	0.00013093	0.000302211	0.000868486
NPAS1	0.0727719	0.00262599	0	0	0.0010055	0	0	0	0.00650825	0	0
CSF1	0.151119	0.902494	0	0.366514	0.593726	0.0337997	3.04697	0.0477311	0.656611	0.0681368	1.08583
RASGRP2	0.0100517	0.242234	0.14094	0.345343	0.0497507	0.221456	0.106601	0.792362	0.139583	0.376268	0.119378
IGLL3P	0.0278969	0.0333834	1.79319	0.0661068	0.0407326	0.0185853	0.00384	0.181539	0.0264162	0.0831022	0.0959451
GZMK	0.00212596	0.0126013	0.0502017	0.0960162	0.00896419	0.00380569	0.00524729	0.889772	0.0591141	6.36316	0.322455
MNDA	0.0118752	0.0444736	0	4.51023	0.000986783	1.06322	0.00109839	0.0989016	0.000825459	0.166395	0.00208684
ATHL1	0.425271	0.488632	0.823133	0.155245	0.535023	0.106356	0.304125	0.570564	0.858807	0.717596	0.740339
STEAP4	0.217824	0.582374	0.0307575	0.400818	0.0806817	0.0349789	0.0354052	0.0892141	0.0416626	0.0701732	0.0555389
FES	0.112408	0.233689	0.0196051	1.92012	0.911952	0.117957	1.05409	0.0772259	0.125344	0.0102284	0.138791
RAB27B	0.239448	0.0271267	0	0.00158626	0	0	0.948999	0.0595514	0.000112393	0.0403125	0.0132912
LILRA2	0.000134522	0.000753749	0.00487094	0.911079	0.0011712	0.00110949	0.0525827	0.00776097	0	0	0.0178937
CD7	0.00259158	0.00362511	0.0121862	0.045	0.0287381	0.0440235	0.00563119	1.30178	3.08295	1.04264	2.66972
KYNU	1.06955	0.193067	0.00490051	2.57802	0.256636	4.08705	0.037554	0.0961719	0.00177288	0.00587686	0.00166255
KCNG2	0.00145809	0.000534686	0	0	0.0210814	0	0.0250847	0	0.0104275	0	0.0058078
ADRB2	1.50724	0.266425	0.94603	0.553039	0.903827	0.222604	3.00062	0.364704	0.0563992	1.07927	0.290264
CD3D	0.00657158	0.00866014	0.0141439	0.390285	0.0433694	0.218431	0.0424481	3.62393	5.91389	4.12183	6.1855
PMCH	0.010311	0	0	0.0453859	0.0231961	0.0901	0	0.00167141	0.0871812	0.0329687	0.147434
ZBP1	0.0783438	0.0570635	2.23111	0.293483	0.0798874	0.0453795	0.380975	0.515655	0.723778	0.59196	0.789826
P2RY13	0.00749454	0.00165584	0	1.09116	0	0	0	0.00060757	0.0003849	0	0
IL2RA	0.0152801	0.0141948	0.0125169	1.31969	0.0451361	0.599198	0.0550017	0.419448	4.1961	0.0394333	0.494147
BTNL8	0.00571087	0.000435672	0	0.00184535	0.0122128	0	0	0	0.098093	0	0.0945479
STXBP6	0.119554	0.0919533	0.0588906	0.0520333	0.231322	0	0.7068	0	0	0	0
VNN1	0.048303	0.00640027	0	0.332991	0.00592152	0	0	0.00180946	0	0.0134112	0.00017105
UPK3A	0.00156812	0.013961	0.0576725	0.19069	0	0.234141	0	0	0	0	0
ATXN8OS	0.00302424	0.00504774	0	0.000655384	0.00207771	0	0.00998822	0.0107894	0.00661845	0.0244218	0.0172294
CD19	0.00133882	0.00553322	0.909194	0.108319	0.0347295	0	0	0.245445	0	0.000718058	0
ETS1	0.0990683	0.456158	0.116742	0.198457	1.45388	0.360839	0.140106	1.3527	1.86644	1.43042	2.22724
FAM124B	0.00385386	0.00229249	0	0	0.556296	0	0.289698	0.0363072	0.059348	0	0
PDK1	0.827938	0.189058	2.1262	0.208856	0.337225	0.0876538	0.196447	0.262471	0.229099	0.178126	0.156553
S1PR5	0.825227	0.018971	0.00139732	0.0787515	0.00455112	0.0177839	0.00288373	0.0710516	0.00808035	0.101786	0.0106896
CCND2	1.815	0.914469	1.15604	1.11089	0.767078	1.99815	1.1758	1.52449	3.28066	2.66738	2.56373
CCR5	0.00094788	0.00362623	0.021114	0.584111	0.00128556	0	0	0.0183685	0.490763	0.557613	0.3761
IRF8	0.0588786	0.729176	0.134113	4.46268	0.512697	4.06491	0	0.941329	0.066807	0.0742588	0.333501
CLIC2	0.0870263	0.352686	0.146618	1.33631	2.17566	4.90817	0.0719068	0.0743173	0.000875349	0.00193926	0
CD69	0.11291	0.041217	0.397185	2.7491	0.281799	0.972854	7.41771	5.32666	1.67841	4.63796	4.50826
TRIB2	0.713968	0.648381	0.185153	0.103803	1.18238	0.00186102	0.529906	0.567442	1.97512	0.243613	0.5588
MEFV	0.324785	0.445511	0.499665	0.493418	0.581552	0.535782	0.534036	1.07704	0.905773	1.09386	0.937068
NMBR	0.00219132	0	0	0	0	0	0	0	0	0	0
EPN2	0.846508	0.620184	0.178076	0.0301125	0.603152	0	0.227084	0.0393528	0.0127621	0.0714424	0.0779377
CCL22	0.225832	0.285563	0.348982	0.370241	0.3022	5.64151	0.33244	0.631533	1.16112	0.599284	0.465429
ELANE	0.000458842	0.049171	0	0.0341071	0	0	0	0	0	0	0
TRPM6	0.0389063	0.0221648	0.0375952	0.0141421	0.208228	0.0214498	0.027378	0.069675	0.0348415	0.0496031	0.0414997
CD1A	0.00263887	0.000293218	0	1.00869	0	0	0	0.00165777	0.00152066	0	0
MZB1	0.027426	0.016491	8.95108	0.430348	0.0882097	0	0	0.197372	0.611401	0.0484938	0.245477
TMEM255A	0.07955	0.0863574	0.00196688	0.0320212	0.00753845	0.114147	0	0	0	0	0.00303543
MAP3K13	2.09997	0.943849	0.843615	1.24701	1.10282	2.66425	0.347718	0.830115	0.512295	0.874643	0.615738
TMEM156	0.0408405	0.0734307	0.81956	0.274913	0.0769725	0.195218	0.0897652	0.669564	0.660106	0.314687	0.484681
FCN1	0.00514501	0.00368725	0	1.11659	0	0	0	0.000970895	0.00120092	0	0.00145897
CD6	0.0186672	0.000870023	0.0385688	0.111461	0.0280034	0.0978671	0	1.7772	1.56161	2.42748	1.83243
TBX21	0.00147417	0.000253956	0.0520362	0.0164404	0.00155359	0	0	0.0538112	0.0405796	0.2575	0.117814
CASP5	0.00330724	0.00295581	0.00972029	0.278086	0.00538461	0	0.00975305	0.0109913	0.032988	0.00490934	0.00797521
KIAA0226L	0.00884136	0.0753958	0.0421949	0.603657	0	0	0.0340881	0.11622	0	0	0
PGLYRP1	0.00649132	0.00168939	0	0.0437596	0	0	0	0	0	0	0
TNFRSF17	0.000862996	0.000669194	2.77728	0	0	0	0	0.0176197	0	0	0
CD8A	0.0100604	0.00190689	0.0071663	0.073602	0.0051406	0.00643216	0.000712407	0.865543	0.0998099	4.10972	3.759
APOBEC3A	0.306405	0.184448	0.364236	0.878953	0.29923	0.307339	0.197133	0.559522	0.377423	0.551537	0.390675
CD72	0.0298442	0.0226592	0	1.61548	0.0573424	0.190124	0.226184	0.185261	0.0419563	0.0378222	0.203238
KIR2DL1	0.0023898	0	0	0	0	0	0	0.108842	0.00600866	0.0713365	0.145753
HLA-DQA1	0.371641	0.0418141	0.297361	7.1409	0.961086	3.66823	0.523714	0.333356	0.271038	0.38425	0.573934
VNN3	0.0184464	0.0100698	0	0	0	0	0	0.000499616	0	0.0308785	0
IDO1	0.614637	0.500173	0.297981	1.00111	0.483728	4.32899	0.442401	0.693666	0.566401	0.648818	0.555556
CXCR1	0.0309369	0.00179566	0	0.0411778	0	0	0	0	0	0.0276901	0
TREM2	0.486931	0.00642325	0	2.34992	0	0	0	0	0	0	0.00178312
NOX3	6.40196e-05	0	0	0	0	0	0.0234228	0	0	0	0
GAL3ST4	0.339229	0.243613	0.0642387	1.15715	0.0577297	0.115725	0.0599248	0.099646	0.0790743	0.0968543	0.0692965
CXCL10	0.595248	0.174763	0.0527007	1.32838	0.0671716	1.20418	0	0	0.023444	0.0186178	0
PLEKHF1	0.414414	0.565589	0.116692	0.257607	0.246819	0	0.0131102	0.10067	0.316728	0.251479	0.624964
CXCR6	0.0131811	0.0160149	0.00280377	0.0837354	0.0145877	0	0.0436181	0.478537	4.09672	0.923619	3.90646
HPSE	0.539371	0.133471	0.0985203	0.546745	0.213392	0.150512	0.121073	0.356566	0.557447	0.288222	0.270238
S100A12	0.15427	0.00224052	0	0.10077	0.00426744	0	0	0	0	0	0
BPI	0.00294064	0.0222891	0	0	0	0	0	0	0.00126306	0	0
FAM174B	0.140402	0.265075	0.081632	0.077498	0.665874	0.174488	0.0386146	0.0974009	0.248829	0.0129698	0.266339
CDC25A	0.0631673	0.000370358	0.0301201	0	0.0241097	0	0	0.00140895	0	0.0216306	0.00103089
NCF2	0.212726	0.0875398	0.0472591	3.52508	0.00715891	0.429251	0.0295104	0.0182962	0	0.00729153	0.0184806
HAL	0.0104021	0.00303427	0.0264855	0.0574606	0.00680504	0	0	0.000835141	0	0.0198346	0
ALOX15	0.29742	0.00740869	0.00773333	0.0528581	0.00666647	0.10791	0.000952288	0.0102521	0.0120153	0.0286176	0.0113483
CCL7	0.00438331	0.012516	0	0.177186	0	0	0	0	0	0	0
IL1RL1	0.048338	0.0203626	0.0028787	0.000807828	0.0207172	0.00798196	6.18485	0.030623	0.196301	0.00085905	0.00262106
ZFP36L2	1.65025	2.03237	3.24086	2.59913	2.45847	0.574903	2.24495	5.13256	3.1859	5.32695	5.87702
PVRIG	0.0936649	0.0597743	0.066712	0.131678	0.0890008	0	0.0609227	0.744842	0.631511	1.94141	0.577108
EGR2	0.806224	1.17861	0.193529	1.27655	0.285036	2.01218	1.07711	0.297258	0.137913	0.595436	0.15983
CD27	0.02391	0.0217676	3.82271	0.28245	0.0250622	0.273365	0.0108153	1.97182	6.00004	3.24113	3.05689
P2RY2	0.303333	0.0376917	0.0926296	0.0430141	0.136573	0	0	0.04119	0	0	0
CRISP3	0.269444	0.000461296	0	0	0.00586841	0	0.00441746	0.00255006	0	0	0.000543121
FBXL8	0.297986	0.20813	0.165251	0.105529	0.137276	0.110659	0.0163288	0.0355133	0.0292354	0.00471653	0
MS4A1	0.00357463	0.00712657	0.0645046	0.0833901	0.0510235	0.0803039	0	0.644286	0	0.308906	0
FRMD8	1.10754	0.459543	0.143493	0.740939	1.02285	0.810793	0.48015	0.412841	0.630042	0.296469	0.427929
CTSG	0.00739779	0.00207207	0.0166012	0.0526161	0.0114807	0.0272441	7.34348	0.114536	0.00159445	0	0.0111001
CXorf57	0.126388	0.0449532	0.0858232	0.0640768	0.00912264	0.00778941	0.0549732	0.230964	0.0206555	0.376827	0.155962
IFI44L	0.809944	0.95737	0.111002	1.25531	1.16884	0.32613	0.727311	0.532814	0.465389	0.38466	0.772084
CRYBB1	0.000238263	0.00360721	0.078705	0.25819	0.0606616	0	0.0221263	0.00519327	0	0.00343417	0.0035461
TEC	0.0370062	0.0233892	0.164882	0.248065	0.0561566	0.183249	0.522563	0.0948353	0	0.000420041	0.0177078
ABCB4	0.00564894	0.0431028	0.0251778	0.118259	0.0683062	0	0	0.0151079	0	0	0
FRK	0.308414	0.0746412	0.186166	0	0.000717946	0.0924627	0	0.00568875	0	0.00286496	0
CD1E	0.000771843	0.000996003	0	0.911503	0	2.05702	0	0.0915321	0	0	0
CLEC4A	0.10137	0.116822	0.0221167	3.10786	0.197018	0.24242	0.112243	0.215395	0.0543834	0.0510128	0.0566953
MAK	0.0788624	0.101087	0.121338	0.0359269	0.101947	0.322544	0.191106	0.126012	0.0664414	0.115525	0.0872544
TCF7	0.147472	0.210745	0.212685	0.0396809	0.240074	0.287191	0.0336023	0.85501	0.067267	0.318316	0.0798944
TNFSF14	0.121775	0.199792	0.160455	0.179091	0.173481	0.19617	0.221641	0.433524	0.305154	0.662912	0.411026
HDC	0.00311856	0.00398411	0.00156964	0	0.0275513	0.00753043	7.70993	0.0257562	0.00216668	0.00102329	0.019272
TTC38	0.499974	0.300073	0.140749	0.712179	0.372338	0.20921	0.282337	0.119218	0.404829	0.174633	0.398913
CD40LG	0.000294505	0.0018401	0.00758451	0.0166788	0.00557571	0.0155104	0.000906949	0.533653	0.0858886	0.00306103	0.239685
CRTAM	0.066264	0.0772817	0.153071	0.195086	0.113176	0.114142	0.102498	0.462626	0.175964	3.8598	1.26506
LILRB2	0.00329209	0.00423024	0.0456383	1.97427	0.00138167	0.0039582	0.0945051	0.0123317	0.000940253	0.00852917	0.00970755
PDE6C	0.000410958	0.00134977	0.0116543	0	0	0	0	0.000395013	0	0	0.000283599
LAMP3	0.821743	0.0776684	0.735566	0.556415	1.05164	7.4617	0.153473	0.349313	0.423944	0.336638	0.300205
KIR2DL4	0.000282201	0	0	0	0	0	0	0.146317	0.057266	0.182365	2.04175
HESX1	0.0342979	0.0253446	0	0	0.0405436	0	0	0	0	0	0.000979433
DEPDC5	0.438305	0.165645	0.094787	0.194899	0.321907	0.163349	0.232695	0.144062	0.116693	0.195948	0.138719
GPR171	0.0252971	0.0116065	0.0433172	0.239428	0.000747403	0.591929	0	0.837385	0.20002	0.941945	1.79904
HCK	0.220367	0.0295269	0.00489261	4.44183	0	3.39	0.0560941	0.0256235	0	0	0
CDHR1	0.310942	0.000565584	0	0	0.0011712	0.193424	0.00124288	0.0174735	0	0.0309271	0
ZNF442	0.0329964	0.0603509	0	0.00147663	0.157864	0.0988739	0.00250844	0.0286869	0.00201419	0.00357521	0.00774556
CCL4	0.0124902	0.016019	0.0136729	2.35704	0.0595967	0.553597	2.10402	0.783578	0.170627	8.28413	5.72079
MEP1A	0.000969751	0.00268657	0	0	0	0	0	0.00790793	0	0	0.00420957
TREML2	0.00883425	0.00380696	0.0277438	0.103245	0.000373109	0.126	0.00105364	0.0483664	0.00484348	0	0
BCL2A1	0.0454127	0.0182957	0.0287341	4.14899	0.0801548	3.58009	1.55494	0.366015	0.142434	0.190931	0.0502896
EBI3	0.0241171	0.0055623	0.0433282	0.354828	0.0236174	3.93454	0.342089	0.0633037	0.888182	0	0.0809499
ACP5	1.13568	0.128889	0.131198	3.04143	0.0270765	0.195826	1.68982	0.363473	2.90298	0.42187	2.29887
CTLA4	0.00731063	0.000398022	0.00738123	0.369498	0.0168634	0.189414	0.00272822	0.994726	4.09178	0.323857	4.56313
TLR7	0.0450416	0.0629991	0.13234	0.680508	0.122048	0.217359	0.100096	0.177687	0.121703	0.157134	0.123253
SLC2A6	0.197489	0.301895	0.251319	0.59368	0.410734	0.688733	0.615423	0.186209	0.129683	0.28756	0.179565
IL4	0.00103335	0.00180717	0	0	0	0	0	0.00652404	0	0	0
GZMB	0.0135255	0.0103905	0.107156	0.618451	0.00672806	0.0161984	0.220891	1.04436	0.430999	2.9956	8.8297
CCL1	0.000320766	0	0.0403957	0	0	0	0	0	0	0	0
ICA1	0.25458	0.0228919	0.00244928	0.374498	2.04134	0.260776	0.347194	0.220287	1.38378	0.0414793	0.475612
GPR25	0.00433248	0.0051195	0	0	0	0	0	0.0718829	0.0622183	0.0987888	0.227511
MXD1	1.20071	0.519479	0.904344	2.9912	0.303334	2.75812	0.139777	0.433676	0.469613	0.743527	0.731767
IL12B	0.00080047	0.000904103	0	0.00178101	0.000532946	0.219463	0	0.0174969	0.000870096	0	0.000307745
NOD2	0.152034	0.0349362	0.150511	0.761616	0.0324899	0	0.0937025	0.064855	0.0524452	0.208773	0.0653541
COL8A2	0.0904762	0.13348	0	0.0944365	0.0267282	0	0	0.000297596	0.000378969	0	0
TLR2	0.642857	0.0737487	0.000794855	3.15534	0.0163923	0.112316	0.00867508	0.0458843	0.016407	0.00073845	0.000754184
VNN2	0.012603	0.0103562	0.0893507	0.319188	0.042869	0.162096	0	0.189312	0.022356	0.612085	0.280313
CD3E	0.00589534	0.0149272	0.157979	0.373728	0.0474515	0.0760706	0.0399547	3.32835	4.7514	4.19114	5.19954
CCL13	0	0.0370735	0	2.00316	0.0163919	0	0.0483483	0	0	0	0
CD1D	0.00734647	0.0205525	0.0785776	0.409504	0.0708252	0.00362227	0.0101127	0.0238369	0.00497284	0.00954439	0.00813277
ALOX5	0.0409224	0.0133931	0.398318	3.51695	0.445806	1.27773	4.70862	0.122206	0	0	0.00180372
RNASE6	0.0141674	0.00458358	1.1425	4.68506	0	0	0.0560797	0.06369	0	0.0637605	0.000803227
DEFA4	0	0	0	0.0627737	0	0	0	0	0	0	0
APOL6	0.407429	0.559715	0.736357	0.683016	0.384505	0.220201	0.252257	0.330354	0.60279	0.643075	0.484441
HIST1H2AE	0.390636	0.0168639	0.477112	0.0733758	0.00362729	0	0.0194153	0.00198816	0	0.0150946	0.00213199
FLT3LG	0.201956	0.294737	0.0533525	0.150761	0.189047	0.211602	0.108047	0.482551	0.406736	0.260741	0.215203
C3AR1	0.0181633	0.0190703	0.00492854	3.77038	0.00996151	0	2.11133	0.169542	0.571831	0.14025	0.281448
GYPE	0.0048297	0.0187749	0	0	0.134597	0.00372153	0.0352956	0.00534754	0.00252074	0.00117401	0.00683887
TGM5	0.0746605	0	0	0	0	0	0	0.000751816	0	0	0.0118476
STAP1	0.00805109	0.000861075	1.04011	0.358359	0.0254352	0.0720196	1.65941	0.196523	0.0162211	0	0.181902
TNFRSF4	0.00583727	0.0119318	0.171765	0.211882	0.546044	0.350402	0.550432	0.332524	4.25408	0.0277295	0.798905
P2RX5	0.0142535	0.0195901	0.522298	0	0	0	0.124967	0.172938	0.207982	0.160994	0.361298
NCR3	0	0.000366692	0.0380696	0	0	0	0.0902186	0.123936	0.157347	0	0.0875628
CCR2	0.00188107	0.000101075	0.141177	0.436278	0	0	0	0.0487665	0.133479	0.0582785	0.067741
FCER1A	0.00230359	0.00182336	0.00478203	1.12667	0.0240305	0	3.31682	0.0238133	0	0	0
LTB	0.0430291	0.0124911	0.18338	1.98426	0.184084	0.432364	0.0790748	3.28268	5.79933	0.953382	0.414292
FAM212B	0.0816763	0.104885	0.0421434	0.0933104	0.106836	0.0197581	0.168377	0.0507502	0.0276716	0.0339735	0.0312763
SLC7A10	0.000615778	0.000306458	0	0	0.00436822	0	0	0	0	0	0
MAST1	0.0256172	0.00459807	0.000958333	0	0.013793	0	0	0.000919118	0.000155563	0.0112455	0.00226844
EPHA1	0.580783	0.0135933	0.0815254	0.00124242	0.00941738	0.00513392	0.00905932	0.152389	0.0015111	0.627006	0.0219833
CREB5	0.394171	0.220128	0.0178996	0.359005	0.0813139	0.00158635	0.0603545	0.0160925	0.0010651	0.000141388	0.00103336
TPSAB1	0.0144769	0.0162541	0.0663601	0.00486162	0.0878246	0.0763049	13.0536	0.151185	0.0328076	0.0279249	0.0213117
EPB41	0.409019	0.161497	0.518807	0.246417	0.350488	0.230641	0.367735	1.20389	1.08758	1.19791	0.747966
CD80	0.000826781	0.00307371	0	1.13916	0.0736415	2.36856	0	0.0342437	0.300704	0	0.0493653
VPREB3	0.0187086	0.00169152	0.939008	0	0.057569	0.110416	0	0.122694	0	0	0
SSX1	0.00265468	0.00182145	0	0	0	0	0	0	0	0.000739132	0
2019-09-08	0.633381	0.829925	0.0612524	0.212816	0.892415	0.112876	0.225927	0.105105	0.126501	0.150041	0.112397
CR2	0.00169515	0.000431247	0.0730029	0	0	0	0	0.114118	0	0	0
FCER2	0.00106919	0.0041501	0.0787654	0	0.0232496	0.456702	0	0.0953893	0.0287834	0	0
LILRA3	0.00103478	0	0.00495659	1.33792	0	0.00473	0.0259913	0.0033289	0	0	0.0168023
KIAA0754	0.169323	0.122793	0.0508987	0.13417	0.280279	0.131402	0.102849	0.133705	0.170654	0.169518	0.110157
APOL3	0.658646	0.665874	0.325336	0.884026	1.29562	0.257782	0.328718	0.290278	0.601307	0.314413	0.343461
IL2RB	0.0153681	0.0122748	0.0237717	0.110647	0.000573488	0	0.000538161	0.700285	3.21624	1.02645	1.20965
KLRD1	0.322064	0.443645	0.477213	0.320952	0.545599	0.632399	0.413322	1.19525	0.671062	1.17576	2.71616
EAF2	0.366146	0.0669026	1.72986	1.06356	0.0895315	0.856251	0.103473	0.197134	0.0854808	0.151737	0.0970446
CSF2	0.082894	0.0303747	0	0	0	0	0.104083	0	0.0236007	0	0.159863
PIK3IP1	1.10935	0.67552	0.216933	2.10273	0.974508	0.401237	2.21101	3.56072	4.07611	2.40887	3.87788

## Sheet: C1
Gene.symbol	Malignant.cells	Fibroblasts	B.cells	Macrophages	Endothelial.cells	Dendritic.cells	Mast.cells	CD4.Tconv	Treg	CD8.Tconv	CD8.exhausted
TEK	0.0217939	0.00796834	0	0	2.30916	0	0	0.0457243	0	0	0.00154291
CMA1	0.00444829	0	0	0	0.00392326	0	2.51089	0.0467954	0	0	0
GPR124	0.0112433	0.431667	0.000717087	0.00705455	0.256083	0.00127222	0.000792881	0.00239606	0.000149415	0	0.00524652
CD28	0.0115233	0.017232	0.0421261	0.245596	0.0461713	0.217435	0.0220491	1.00635	2.21077	0.930239	0.408957
TAL1	0.00339035	0.00526345	0	0	0.231005	0.000945804	0.342085	0.0188728	0.000614664	0.000648926	0.00267635
KLRB1	0.00377374	0.00307668	0	0.183416	0.00741791	0.129218	0	0.676391	0.18612	0.0617442	0.970625
CEACAM8	0.0741737	0.101957	0.160788	0.111031	0.145263	0.127741	0.118432	0.280283	0.173572	0.23121	0.183179
CD40	0.834581	0.892461	1.12177	2.46415	1.53077	3.87549	0.128334	0.115961	0.152333	0.00247996	0.00145801
TRAT1	0.000292401	0.00494706	0.0864928	0.0922475	0.0590767	0.147159	0.0367449	1.65527	0.357855	3.43257	1.71208
KLRF1	0.0129252	0.00872391	0.0435239	0	0.0412326	0	0	0.0922829	0	0.153706	0.00264496
SKAP1	0.139079	0.00765114	0.366738	0.233079	0.0236728	0.0146131	1.58727	0.972333	2.68512	1.13729	1.69962
JAM2	0.0765517	0.422147	0.11809	0.0619261	2.74448	0.11958	0.122226	0.286875	0.162262	0.227604	0.175759
CD96	0.0782704	0.0803179	0.128155	0.309109	0.143934	0.244767	0.0675482	2.39639	2.9689	3.32372	4.30811
CLEC3B	0.0125624	0.257831	0	0.113624	1.22161	0	0.0268949	0.00361816	0	0	0
ZNF423	0.0105226	0.362585	0	0.00735051	0.47644	0	0	0.000165941	0	0	0.012299
PDCD1	0.00386841	0.000159497	0.00843268	0.189757	0.00362919	0	0.0543314	0.279678	0.769047	0.699444	2.2191
SLC24A3	0.134094	0.0638632	0	0.0147202	0	0	0.423838	0.01247	0	0	0
GIMAP8	0.0140421	0.00806024	0	0.487488	1.68999	0	0.127536	0.155788	0.00522402	0.0740628	0.0649184
PTPRB	0.0387658	0.0466276	0.0412079	0.0230542	2.59467	0.055281	0.140925	0.121499	0.0558508	0.0762101	0.0614029
LAG3	0.0308665	0.0714906	0.0200476	0.194224	0.00947399	0.0063349	0.0666924	0.314261	0.633213	0.858586	1.45954
LCK	0.026719	0.0123093	0.114715	0.412769	0.0745998	0.208974	0.0443452	3.95536	6.23027	4.16948	5.26512
CNRIP1	0.00985361	0.733555	0	0.437594	1.25997	0.00302843	2.35576	0.0167197	0.00096214	0	0
HPGD	0.174585	0.0239121	0.0272036	0.243637	0.00342682	0.00116382	4.53432	0.171288	0.793948	0.0448356	0.161727
FAP	0.218368	1.3152	0.00120341	0.0355343	0.614016	0.00333196	0	0.000444425	0.0019676	0	0
CALCRL	0.227146	0.407702	0.0272012	0.107531	3.03285	0.31334	0.047239	0.01327	0	0	0
MLPH	0.262324	0.137893	0	0.102054	0.341769	0.00354551	2.36365	0.00822463	0.01896	0.0023911	0.00291056
A2M	0.0637278	5.40202	0.0211672	2.8336	6.02134	0.137365	0.255627	0.158928	0.00828564	0.240655	0.00795118
NCAM1	0.0183594	0.136534	0.129985	0.00220763	0.122263	0	0	0.029535	0.0533703	0.0343455	0.046984
CD83	0.488656	0.304488	0.240011	5.11029	0.305485	7.44724	3.78859	1.23673	1.64319	0.398998	1.17397
ADCYAP1	4.7245e-05	0	0	0.00333839	0.0300943	0	2.74197	0.0708915	0.000606157	0	0
KRT16	3.55743	0.0867674	0.0630264	0.64844	0.0467116	0.0258976	0.0560525	0.0474601	0.0304515	0.000453264	0.0706181
ROBO4	0.0111001	0.0402949	0	0.0666566	2.33993	0	0.000561534	0.00482841	0	0	0.00116188
GNG11	0.0785934	1.56428	0.00173036	0.103841	5.50819	0.257204	0	0.0667582	0	0.00120983	0
SLAMF7	0.139234	0.126914	4.93999	1.6148	0.121341	0.767954	0.120296	0.453829	0.258581	1.86862	0.497577
DCN	0.481418	5.67021	0.0603176	0.226889	0.168597	0	0.0905214	0.0599986	0.0059002	0.010319	0.0145274
COL1A2	0.166592	4.88262	0.0572498	0.193311	0.103381	0.0537813	0.00741895	0.00384635	0.00497131	0.00240732	0.00455389
CD4	0.0297445	0.153602	0.00390754	4.2472	0	0.901463	1.43769	1.03298	3.32712	0.237873	0.982232
SH2D1A	0.000657358	0.00216225	0.0091913	0.000752576	0.0201535	0.00191394	0	0.709885	2.26748	3.18879	1.31339
MPO	0.0012374	0.019976	0	0.0301293	0.000476744	0	0	0.00285166	0.00752751	0.00658099	0.000398475
TM4SF18	0.00344186	0.00471397	0.00247638	0	1.73286	0	0	0.0123867	0.000674454	0	0
EBF1	0.0495311	3.63203	0.206342	0.0179865	1.59419	0.338962	0.0540135	0.202882	0.00504973	0.0168317	0.00100622
TIE1	0.00203583	0.0074216	0.00479261	0.00108101	2.6369	0	0.652184	0.0225013	0	0	0.0187691
CD163	0.00568676	0.0108569	0.000658355	3.83869	0	0	0.000491271	0.00285767	0.000594716	0	0.00146406
RGS5	0.101781	1.67818	0.0604903	0.0339109	0.317502	0.0709368	0.113701	0.0274078	0.0180434	0.0142599	0.0125424
S1PR1	0.0169649	0.048897	0.311764	0.261482	5.10254	3.84421	0.848022	2.37999	0.24979	1.18382	0.0570665
CD79A	0.00386009	0.00890049	4.38455	0.210602	0.045945	0.174302	0.00100864	0.369791	0.252455	0.0226318	0.040623
CD3G	0.0731517	0.113906	0.186728	0.309841	0.194843	0.213574	0.162481	2.47912	3.6537	3.38402	4.40431
CDH5	0.0105336	0.0227607	0.00373928	0.00856515	4.4051	0.00212471	0.000526458	0.05467	0	0	0.000403191
KIT	0.121519	0.0385493	0.0181115	0.0271357	0.256877	0.377826	7.43543	0.0890291	0.00138624	0.000794174	0.0506238
FCGR3A	0.0050729	0.0082193	0	5.16691	0.0144426	0	0	0.0542554	0.0274908	0.0832293	0.045389
CD79B	0.00994666	0.0650808	2.24559	0.130839	0.665683	0.175384	0.519578	0.31314	1.35371	0.100108	0.392718
CCR7	0.0139053	0.0571724	0.236755	0.389978	0.103628	9.79525	0.0438267	4.59614	0.732138	2.85416	0.266999
CD14	0.447224	0.194386	0.0309688	5.88124	0.839774	0	0.152771	0.0386895	0	0.00185058	0.0442536
EMCN	0.00947922	0.0329646	0.0074404	0.00581124	2.58715	0.0147507	0.0053408	0.0627291	0.0176244	0.0155987	0.0151616
BLNK	0.45537	0.00646616	3.41861	0.964825	0.0177291	0	0.00280619	0.408485	0	0.0036743	0.00216656
PRG2	0.0468156	0.0630337	0	0.0314059	0.191524	0	1.61226	0.0289676	0.0718621	0.026588	0.020023
FCGR3B	0.00147381	0.00649057	0	1.41479	0.00227849	0	0	0.00710128	0.00076441	0.00380157	0.00112443
ELTD1	0.00617439	0.0249	0	0.00133586	3.29557	0.000918431	0.0169305	0.038556	0	0	0
GPR116	0.0109239	0.233339	0	0.000605657	2.56833	0	0	0.0291823	0	0	0.00134486
COL15A1	0.00777517	1.08109	0	0.108897	3.3087	0.00210996	0	0.0676391	0.0156795	0.0173322	0.000264202
KLRK1	0.0336916	0.004057	0.00160558	0.17568	0.0198538	0.117332	0.00379593	1.35588	0.0347484	3.44035	4.23118
VWF	0.0774018	0.00607466	0.00141458	0.00680364	4.49323	0.00206255	0.0554133	0.0887468	0.000137096	0.000928426	0.000462894
SIGLEC6	4.52629e-05	0	0.00169486	0.136351	0	0	2.49492	0	0	0	0
KDR	0.0152318	0.0161351	0	0.00111372	1.341	0.000587902	0.000863678	0.00548316	0.00065476	0.000930215	0.00109093
GZMH	0.0015066	0.000569352	0.0488609	0.114331	0	0.107222	0	0.234271	0.0629539	2.61265	3.055
GZMA	0.00521154	0.0178226	0.00875043	0.0945313	0.0241987	0.194071	0	1.07247	0.235914	6.0226	6.55431
CDH1	3.23132	0.0194692	0.249197	0.438556	0.0211923	0.236912	0.0219424	0.0740807	0.269353	0.0713076	0.0264634
NCALD	0.228676	0.356279	0.0198913	0.00460096	0.117763	0	0	0.110768	0.540047	0.128369	0.658273
PTGS1	0.390309	0.419231	0.0511702	1.68709	0.218185	0	4.85221	0.0361273	0.000396738	0	0.00253113
FOXP3	0.00317018	0.000280434	0	0.0754116	0.000613721	0.00282451	0	0.108652	3.34864	0.0131413	0.0769106
VWA5A	0.539905	0.627785	0.444655	1.27634	0.810775	0.112217	7.51153	0.212226	0.722384	0.100398	0.149521
PPM1H	0.21056	0.0641793	0.0302515	0.130083	0.166334	0.154505	1.3327	0.0100927	0.000935022	0.0261614	0
LRRC32	0.0390922	1.16186	0.00613862	0.0279316	0.971117	0	0.00844398	0.0353473	0.0871138	0.000557355	0.000524681
ESAM	0.0199097	1.36171	0.0346679	0.0693869	4.45617	0.00287569	0.0530551	0.10296	0.0178238	0	0.0251845
SCG2	0.0261549	0.211926	0	0	0	0	0.109552	0.00120176	0	0	0.00292004
TPSB2	0.0130722	0.0256094	0.0284166	0.00152081	0.0905689	0.164364	12.2755	0.14148	0.0258991	0.0160321	0.0144232
CPA3	0.00837803	0.0108497	0.027633	0.00276374	0.0389688	0.00383039	10.8648	0.125263	0.0131224	0.00440831	0.00661965
FCRL5	0.00318995	0	2.81418	0.0860545	0	0	0	0.0345694	0.00183349	0.00191981	0.000254479
CD8B	0.101743	0.00865216	0	0.0507485	0.0142457	0.106918	0	0.680639	0.0158962	2.14348	2.42171
ADCY4	0.0470805	0.156855	0.00944855	0.0262222	3.38417	0	0.00297034	0.079563	0.0187611	0.0187537	0.00734656
EDNRB	0.0223036	0.859215	0.0053681	0.179461	1.52962	0.00397824	0.210512	0.0148023	0.0120162	0	0.00195197
PDPN	2.27941	1.2874	0.0175186	0.728873	0.72158	0.0247464	0.0128875	0.0545463	0.019251	0.0311403	0.032052
COL3A1	0.0631014	4.66371	0.0306166	0.171155	0.165267	0.093791	0.0171254	0.0239295	0.00305997	0.00604335	0.0446909
PECAM1	0.0552197	0.0872697	2.18197	1.3885	4.64078	1.48197	0.0719278	0.293139	0.066697	0.733854	0.239386
CLEC14A	0.00822569	0.187942	0.00255623	0.0163222	5.06847	0.003242	0	0.0647329	0	0.00145967	0.00108812
LDB2	0.00621464	0.33299	0	0	2.80611	0	0.180691	0.0438149	0	0.025905	0
ITGA9	0.011421	0.0216663	0.0520957	0.0330658	0.608577	0.00866235	0.468611	0.0113348	0.00105341	0	0.0178131
GIMAP5	0.00305579	0.0122475	0.0460732	1.30009	1.94302	0.315892	0.290064	0.663739	0.289546	0.940814	0.504657
MS4A2	0.0320514	0.0372672	0.0557436	0.0276338	0.0757121	0.0319359	6.0669	0.178639	0.076494	0.0993684	0.0764788
PDGFD	0.0145166	0.470824	0.0563514	0.00157323	0.600034	0.104504	0	0.0943997	0.019155	0.164602	0.0204559
CD2	0.00477885	0.0171766	0.0867023	0.888053	0.0845382	0.122428	0.0717237	4.04829	6.76307	5.07111	6.47993
HPGDS	0.00454554	0.00561298	0	0.461809	0.0201891	0	6.20333	0.0190816	0.0103102	0.025153	0.00441383
PRF1	0.00186219	0.0350974	0.0711913	0.179697	0.0258138	0.120818	0	0.646584	1.79327	2.21329	4.28713
BCL11B	0.420156	0.00932154	0.00458533	0.0400561	0.0215734	0.0341824	0.00040878	1.26377	1.1836	1.45624	0.858306
CD68	1.2611	1.06481	0.634681	6.28896	0.515248	0.518862	2.10687	0.380899	0.2904	0.413009	0.359411
PRKCQ	0.146118	0.0428426	0.0199233	0.0487966	0.050282	0.174973	0.162659	0.581706	0.797882	0.675084	1.00451
NR0B1	0.216675	0	0	0	0	0	0	0	0	0.000843554	0.000859752
GZMK	0.00212596	0.0126013	0.0502017	0.0960162	0.00896419	0.00380569	0.00524729	0.889772	0.0591141	6.36316	0.322455
CD3D	0.00657158	0.00866014	0.0141439	0.390285	0.0433694	0.218431	0.0424481	3.62393	5.91389	4.12183	6.1855
ENG	0.0485359	1.59147	0.0470174	2.41286	5.74503	0.43962	0.123255	0.11097	0.087577	0.139699	0.107324
IL2RA	0.0152801	0.0141948	0.0125169	1.31969	0.0451361	0.599198	0.0550017	0.419448	4.1961	0.0394333	0.494147
SLC18A2	0.212751	0.227724	0.0284515	0.285183	0.280681	0.400573	6.53453	0.137312	0.180432	0.239203	0.224465
CD19	0.00133882	0.00553322	0.909194	0.108319	0.0347295	0	0	0.245445	0	0.000718058	0
ECSCR	0.00718628	0.0225104	0.00713072	0.0310747	4.07044	0.0550627	0	0.0752078	0.0983127	0	0
CD6	0.0186672	0.000870023	0.0385688	0.111461	0.0280034	0.0978671	0	1.7772	1.56161	2.42748	1.83243
CD8A	0.0100604	0.00190689	0.0071663	0.073602	0.0051406	0.00643216	0.000712407	0.865543	0.0998099	4.10972	3.759
RHOJ	0.021906	0.420918	0.00453283	0.00649919	2.59753	0.0061092	0.24411	0.044319	0.0164614	0.0217946	0.0153363
GATA2	0.0639846	0.0527931	0.00280696	0	1.03749	0	4.69611	0.0444826	0	0	0
ACVRL1	0.00764475	0.224272	0.00969089	0.387068	1.43772	0.148094	0.0116747	0.0340111	0.0175818	0.0170326	0.0191155
ABCC4	0.390157	0.182631	0.316329	0.254724	0.586292	1.66106	1.58514	0.100399	0.138213	0.0429075	0.08104
TIGIT	0.00448809	0.0123634	0.00196688	0.205324	0.00766643	0.139003	0.00752169	0.799643	3.93694	1.45246	3.52966
KRT14	8.74975	0.275573	0.20159	1.32808	0.260725	0.626145	0.173945	0.16171	0.165982	0.0581041	0.179101
MS4A1	0.00357463	0.00712657	0.0645046	0.0833901	0.0510235	0.0803039	0	0.644286	0	0.308906	0
MAOB	0.12417	0.170391	0.00292616	0	0.466459	0	4.53509	0.0419455	0	0	0
CTSG	0.00739779	0.00207207	0.0166012	0.0526161	0.0114807	0.0272441	7.34348	0.114536	0.00159445	0	0.0111001
SPARCL1	0.44417	5.88501	0.0141264	0.172878	5.80593	0.00868892	0.0935302	0.182437	0.0102484	0.0137613	0.00933358
COL6A1	0.252577	2.83631	0.0477561	0.142511	0.492389	0	0.00661711	0.0128943	0	0	0.00318032
TCF7	0.147472	0.210745	0.212685	0.0396809	0.240074	0.287191	0.0336023	0.85501	0.067267	0.318316	0.0798944
CSF1R	0.0255325	0.0734133	0.00898116	4.40585	0.00186583	0	0.00190192	0.0133962	0.00687962	0.00127277	0.00992749
HDC	0.00311856	0.00398411	0.00156964	0	0.0275513	0.00753043	7.70993	0.0257562	0.00216668	0.00102329	0.019272
KLRC1	0.00471253	0	0	0	0	0.00649275	0	0.266404	0.00280467	0.112747	1.41058
CALB2	0.116005	0.0395327	0	0	0	0	1.64586	0	0	0	0
CTLA4	0.00731063	0.000398022	0.00738123	0.369498	0.0168634	0.189414	0.00272822	0.994726	4.09178	0.323857	4.56313
GZMB	0.0135255	0.0103905	0.107156	0.618451	0.00672806	0.0161984	0.220891	1.04436	0.430999	2.9956	8.8297
PLVAP	0.0134241	0.0285646	0.0272659	0.102004	6.06812	0.00608637	0	0.100498	0	0.00193306	0.00173188
CD3E	0.00589534	0.0149272	0.157979	0.373728	0.0474515	0.0760706	0.0399547	3.32835	4.7514	4.19114	5.19954
APLNR	0.00857767	0.0975244	0	0.00144182	1.94251	0	0	0.00240629	0.000797773	0.00142959	0.00155053
MYCT1	0.00485867	0.00693963	0	0.000317121	2.6567	0.00243575	0.000526458	0.0443455	0	0.00137058	0.000283599
TPSAB1	0.0144769	0.0162541	0.0663601	0.00486162	0.0878246	0.0763049	13.0536	0.151185	0.0328076	0.0279249	0.0213117
CD80	0.000826781	0.00307371	0	1.13916	0.0736415	2.36856	0	0.0342437	0.300704	0	0.0493653
ITM2A	0.126958	0.626751	0.934726	0.32213	3.77488	0.273677	3.44173	2.41876	3.46041	3.45759	4.39219
KLRD1	0.322064	0.443645	0.477213	0.320952	0.545599	0.632399	0.413322	1.19525	0.671062	1.17576	2.71616

## Sheet: C2
Gene.symbol	Malignant.cells	Fibroblasts	B.cells	Macrophages	Endothelial.cells	Dendritic.cells	Mast.cells	CD4.Tconv	Treg	CD8.Tconv	CD8.exhausted
CXCL13	0.11392	0.157045	0.00338232	0	0	0.00287569	0.00167686	0.205164	0.131891	0.136946	5.79905
SERPINF1	0.707629	4.65614	0.0832809	2.40661	0.0876593	2.10227	0.496353	0.0929645	0.00450783	0.0167038	0.027636
CST7	0.00361988	0.0108221	0.0442661	1.64182	0	2.38197	1.40456	0.883406	2.50716	5.61672	3.42139
SELL	0.0959356	0.0369363	0.806685	2.05595	0.758816	0.443531	0.160039	3.4135	3.79587	1.17613	0.646847
CD38	0.739032	0.060833	3.55649	0.781542	0.156385	0.332463	0.277286	0.127125	0.107558	0.0684882	0.100893
CD82	2.564	1.73891	0.524217	1.1701	0.786588	1.40633	5.29365	1.66949	3.34736	2.00734	3.35462
UQCRC1	5.60827	3.00334	2.4372	4.54193	2.72405	1.72603	2.09329	1.1442	2.34798	1.21033	2.04425
GSTP1	7.83327	4.33137	4.79141	4.45418	3.65231	6.55258	1.52072	0.853527	0.579728	1.27942	1.4323
KRT15	3.14076	0.0131278	0.0064958	0.00138889	0.00117982	0.00350725	0.00301814	0.00923161	0.00637284	0.00129963	0.00214926
FHL1	0.674462	3.0887	0.139987	0.0482664	0.642656	0.134859	1.9443	0.0717445	0.00308713	0.00738572	0.0216118
BTK	0.00519388	0.0110897	0.565932	1.77468	0.0196625	0.427323	3.15977	0.0847275	0	0.000733884	0
C1QBP	4.9378	2.22653	1.70211	2.71944	2.59865	1.39945	1.55532	0.952101	1.59558	0.690943	0.694351
GPX4	4.13895	3.06999	2.07577	4.22481	2.4757	5.44164	3.69262	1.01584	1.48985	0.732981	1.58859
BLVRB	3.6313	1.17835	1.04598	2.1787	0.950982	0.177329	0.442389	0.157267	0.205909	0.165176	0.184659
GNLY	0.0047002	0.0437407	0.00833261	0.0392636	0.0478791	0.00737824	0	0.93477	0.919606	0.923806	5.29274
ARHGDIB	1.56897	0.930775	2.6113	7.48136	4.35106	1.54723	7.91872	7.93101	8.70864	7.71059	8.02683
MFGE8	0.937382	3.39127	0.152152	0.259716	0.881556	0.0822294	0.190852	0.0964626	0.243016	0.0101095	0.307531
PDLIM1	4.13799	2.11718	0.532728	0.432079	5.26159	0.599099	0.0133563	0.144384	0.0277525	0.155316	0.00188397
ALOX5AP	0.0310107	0.0433906	0.487909	4.64614	0.0706604	0.160665	7.58589	2.60477	1.68994	2.33902	5.88378
LAT	0.0725873	0.0616266	0.0890986	0.345287	0.180835	0.127002	3.56997	1.61167	3.85275	2.23757	2.05765
TACSTD2	5.47138	0.132915	0.000843188	0.580039	0.709786	0.108546	0.0511969	0.0162286	0.00368096	0.00497322	0.00148713
SLC3A2	6.16326	3.00945	4.34327	4.3685	2.86414	2.59513	2.89635	2.47592	3.92672	2.76344	3.23965
IGSF6	0.00850291	0.00820936	0	5.3127	0.00567287	0.542698	0.00183568	0.0975134	0.0407998	0	0
ERICH1	0.721939	0.548057	0.295236	0.779355	1.35747	4.20765	0.582429	0.58741	0.357822	0.643991	0.642268
RPN2	4.8987	2.99372	6.23125	4.34238	3.56446	1.85114	2.49132	1.83434	2.79681	1.71178	2.64856
NINJ1	1.43495	1.14044	0.382588	4.04799	0.944781	1.68956	1.364	0.445267	1.81481	0.328216	0.786419
CYR61	1.60481	5.03716	0.0222631	0.0809323	4.21654	0.0692863	0.135353	0.045452	0.00242154	0.00578273	0.0249387
STARD7	2.60374	1.15042	2.05693	1.44241	2.06647	4.5472	0.949478	0.951165	2.13327	1.50681	1.2595
IL2RG	0.0810643	0.0181619	2.93418	3.94537	0.482482	5.0203	3.41178	4.32961	7.27073	4.56469	6.00512
C1QC	0.018136	0.0230888	0	5.65222	0.0202023	0	0.000746966	0.0177112	0.00338332	0.0505719	0.0702113
DSP	3.93806	0.0726831	0.0387323	0.0454685	0.461329	0.070494	0.00117928	0.0128739	0.00105538	0.000118054	0.000207532
ATP6V0B	4.9006	2.36937	4.15679	6.30216	3.1188	3.35148	2.88726	1.33659	2.15258	1.40432	2.01058
DUSP2	0.944026	0.319875	1.33417	3.11292	0.242451	3.48994	2.20481	3.61835	4.08236	6.25575	3.34679
CD40	0.834581	0.892461	1.12177	2.46415	1.53077	3.87549	0.128334	0.115961	0.152333	0.00247996	0.00145801
EGR1	3.9529	6.8894	2.25805	2.1662	3.81824	2.39687	4.92742	2.84647	1.74404	3.86203	2.09998
TRAT1	0.000292401	0.00494706	0.0864928	0.0922475	0.0590767	0.147159	0.0367449	1.65527	0.357855	3.43257	1.71208
CAPG	4.13622	0.808351	0.587264	6.90484	0.828291	4.90708	7.66214	1.28153	1.27822	1.19773	2.99578
PELI1	1.53371	0.823317	3.32202	1.49957	1.51525	5.00728	0.770115	1.11861	2.88032	0.510834	2.44762
PPT1	4.30556	2.04441	1.26912	6.3025	2.39684	2.72566	2.2178	1.43367	2.85574	1.76861	1.75909
MTUS1	1.62543	1.23969	0.296857	0.0268639	3.67357	0.00138018	0.0368347	0.0368693	0.00156168	0.052433	0.0497715
RGS2	1.19373	1.69747	3.19557	6.69567	0.53583	5.96775	7.80296	3.34565	3.30211	3.7695	5.81476
TUBA4A	3.00437	0.615762	2.29443	0.64692	0.518982	0.168284	0.0789654	1.77195	0.985013	3.79711	1.25265
IFITM3	7.07673	8.54455	0.782356	6.04863	8.70347	1.85022	5.57932	1.11102	2.08913	1.05425	1.42791
ATP6V1B2	1.65488	1.76768	0.348178	4.73091	0.991126	1.82736	0.795771	0.602063	1.53046	0.460153	0.952058
LGMN	2.04774	2.13184	1.14024	4.90721	1.97236	2.0987	0.228642	0.693296	0.465323	0.426557	0.296144
LY75	0.353949	0.124192	0.352818	0.580132	0.289875	4.64883	0.360059	0.533822	1.41117	0.606822	0.391853
GIMAP7	0.00795075	0.0166119	0.0843438	0.771224	3.97896	0.24398	0.0821288	2.16768	0.480371	2.1366	1.32853
TUBB6	2.63051	1.71397	0.0532777	1.13924	2.91036	3.20324	0.530306	0.0653593	0.00377646	0.00157847	0.0431747
CORO1A	0.221504	0.0246582	1.13575	4.74545	0.122551	1.7703	0.972802	3.74366	5.8437	4.20945	5.21029
TNFRSF1B	0.0780351	0.189466	0.138824	2.58504	1.14827	2.454	0.0916478	1.26211	4.95662	1.94007	2.93993
ISG20	1.22273	0.534856	6.55153	1.26799	1.08922	1.47965	0.0296012	3.23967	4.8	3.95638	3.93901
CXorf36	0.0621027	0.0950585	0.145373	0.0746845	3.43521	0.124529	0.101294	0.310934	0.189991	0.265628	0.213881
CD96	0.0782704	0.0803179	0.128155	0.309109	0.143934	0.244767	0.0675482	2.39639	2.9689	3.32372	4.30811
ARHGEF6	0.0352107	0.423211	0.423444	1.07134	0.208196	0.281687	3.4762	0.583899	1.57322	0.481459	1.01438
GPX3	0.394421	3.3077	0.246811	2.97419	1.21621	0.213973	0.0515034	0.0360054	0.0606469	0.0052595	0.00419631
RNF130	0.869861	1.19364	0.0361623	4.16723	1.24124	0.9598	3.28894	0.241363	0.0028686	0.103806	0.0413007
KRT5	7.60986	0.0668222	0.0467302	0.149599	0.0439474	0.181725	0.0458998	0.00970501	0.0670254	0.00904559	0.0500859
TPSD1	0.00358307	0.00308904	0	0	0.0306942	0	8.388	0.0317752	0.00913511	0.00219864	0
ATP1B3	6.00737	2.12683	1.31847	4.18364	3.52573	3.8543	2.65897	1.76202	1.7632	2.50579	2.4707
CBR1	5.17067	1.51267	0.913893	2.69453	0.393677	0.769914	0.492756	0.377012	0.610257	0.333933	0.499337
HSPB1	6.25951	5.26205	1.3541	2.99874	5.88226	3.4139	1.91769	0.464732	1.11532	0.302082	1.14054
ALDH2	2.57337	1.54094	0.311019	3.9782	1.5576	3.88491	0.0860686	0.0612089	0.0139881	0.0303463	0
SERPING1	1.89329	6.69935	0.402736	3.4696	2.7644	0.218029	0.252746	0.0704866	0.00971892	0.0118934	0.00455089
HLA-DRA	2.47445	0.483916	0.497399	10.9677	4.72183	7.81621	1.97798	1.52049	0.970515	1.52386	2.64011
CST3	4.52409	5.48937	0.881396	7.19534	5.03981	4.24667	4.456	0.161972	0.0961453	0.0876799	0.0285215
LAMB3	3.99618	0.0953602	0.0111881	0.215065	0.0642153	0.0101853	0.0860905	0.006076	0.00212965	0.0122381	0.000831784
CTSB	5.25105	4.14151	1.50395	7.46885	3.98799	2.34988	4.38007	1.61643	2.64899	1.05833	1.79591
KRT8	4.86536	0.233195	0.145626	0.201558	0.289329	0.50529	0.237511	0.171963	0.315229	0.191914	0.154716
SPP1	2.0069	0.0275757	0.0414297	3.44814	0.626058	0.125398	0.026789	0.0730738	0.000519738	0.0128629	0.0107535
CD86	0.0489617	0.0102897	0.0957587	3.97941	0	4.63319	0	0.107909	0.0245481	0.0329151	0.281385
CARD16	1.34156	0.126188	0.528617	3.48936	2.38754	1.13331	0.915202	0.628284	4.5067	0.611038	2.01112
POGLUT1	1.20258	0.707669	0.50141	0.683942	1.34139	4.99455	0.897977	0.62638	0.822262	0.577478	0.857521
SSR4	4.48155	2.92508	10.0012	3.9785	4.09281	2.10241	4.7394	1.61992	2.56425	1.97863	2.33013
RGS1	0.0411534	0.0280925	7.01071	7.06849	0.16301	9.76057	8.83103	5.28909	8.33589	6.566	9.75326
PTPRC	0.115294	0.0518426	0.572881	4.77319	0.138829	2.18588	2.29706	5.79978	6.29873	6.21766	5.96829
COL4A2	0.911524	2.76737	0.00216902	0.0692551	3.86806	0.00180916	0.00396136	0.0350637	0.013941	0.00120837	0.000651961
LUM	0.849573	3.92298	0.0307865	0.176273	0.101984	0.087649	0.0512645	0.0263271	0.00364022	0.00653459	0.00592163
FSCN1	2.34028	0.426342	0.0381109	0.217144	1.80652	4.85376	0.407451	0.0895337	0.101125	0.067814	0.00927138
LAD1	3.1366	0.00295198	0.00162348	0.00383152	0.00297244	3.33528	0.0445398	0.000294194	0.00143122	0	0
KRT18	4.88924	0.386199	0.561788	0.118885	1.56253	0.104734	0.076672	0.323802	0.422224	0.229623	0.0873581
CNIH4	4.09457	1.94002	0.568799	1.96671	2.654	0.572775	0.848287	0.409855	0.549683	0.399814	0.848198
TFPI	0.31933	2.48169	0.00400421	0.148186	3.73396	0.223417	0.00401143	0.0419566	0.0035769	0.00513106	0.00348452
TM4SF1	4.54737	0.844066	0.00434203	0	5.88079	0.00548569	0.01335	0.0803069	0.00193956	0.00752087	0.0034266
ICOS	0.00435872	0.00216718	0.00607522	0.144553	0.0147171	0	0.0116433	1.3391	5.61525	1.12076	3.03477
FCER1G	0.0380342	0.129142	0	7.91895	0.0880527	0.699279	7.00537	0.124411	0	0.0683442	0.0806712
TRAFD1	1.81039	0.804102	0.331467	1.30583	0.86633	5.02822	1.05728	0.527963	0.595165	0.565964	0.739789
HAVCR2	0.11578	0.170465	0.206655	3.73402	0.225446	0.870369	2.72977	0.622551	1.22626	0.718263	3.16524
NME1	4.85561	1.27414	2.24763	1.90883	1.77575	0.0908882	0.552953	0.307014	0.660703	0.206534	0.799365
PYCARD	3.00837	0.430541	0.703523	3.69192	0.988949	0.0188771	1.41885	0.153904	0.762061	0.436991	0.535892
TMEM176B	0.148146	1.41175	0.120122	4.85733	0.440884	3.62188	4.15203	0.127336	0	0	0.000723901
AMICA1	0.00776657	0.00935708	0.00955471	3.18876	0.00198461	0.213326	0.00277703	1.21764	1.98862	1.93951	4.32283
DPYSL2	1.13235	3.32001	0.141605	3.4931	4.29799	4.6144	1.16212	0.492969	1.15733	0.221412	0.709255
LCK	0.026719	0.0123093	0.114715	0.412769	0.0745998	0.208974	0.0443452	3.95536	6.23027	4.16948	5.26512
S100A14	3.29384	0.0708841	0	0	0.0173504	0	0.00220873	0.0104639	0.00110646	0.00408178	0.0180821
CLCA2	3.65785	0.00714679	0.023104	0.00879869	0.00379169	0.00110949	0.000829356	0.00184225	0.000638642	0.000707479	0.000796702
CCL4L1	0.00713327	0.0120278	0.0119882	1.94529	0.00754864	0.383487	1.16792	0.41486	0.130721	5.57987	3.24598
HPGD	0.174585	0.0239121	0.0272036	0.243637	0.00342682	0.00116382	4.53432	0.171288	0.793948	0.0448356	0.161727
SLC7A8	3.55352	0.408043	0.000852899	1.67818	0.0135762	0.0015949	0.134172	0.0896996	0.0256772	0.000864215	0.000709592
ANXA5	4.54404	5.30917	2.25819	6.35839	4.47495	2.49806	2.82686	1.07258	2.36508	1.07563	3.01749
BATF	0.0671724	0.0301064	0.205243	0.591901	0.348704	0.218586	1.68019	0.930672	6.02899	0.490059	1.53815
CD34	0.147425	0.476595	0	0	3.83155	0.00164831	0	0.0832541	0.00054869	0.00069157	0.00789645
TBC1D4	0.326247	0.200956	0.00596326	0.399254	0.592021	4.22918	0.16281	0.542424	2.69386	0.248374	0.632979
SERPINH1	2.48951	2.70144	0.00608182	0.505238	3.14745	0	0.288981	0.06345	0.145281	0.0320286	0.125732
MGLL	0.557159	1.10968	0.5925	0.351703	1.91732	3.6117	0.247291	0.0528575	0	0.00130054	0.0259557
HERPUD1	2.87382	3.60172	9.6933	5.19036	3.69316	4.65294	3.41549	5.16345	6.78994	6.25757	6.7085
ADAMTS1	0.59242	4.18408	0.00678341	0.0356313	2.24064	0.0034809	0.0540972	0.0387254	0.00142567	0.00235194	0.00128638
MDK	3.51857	1.16701	0.534792	0.103261	2.00347	0.108686	0.24083	0.0664044	0.0315255	0.00395372	0.00172869
RASSF2	0.0511573	0.159624	0.38703	1.97674	0.482141	3.85506	1.18031	0.711849	0.346568	0.400171	0.673079
CALCRL	0.227146	0.407702	0.0272012	0.107531	3.03285	0.31334	0.047239	0.01327	0	0	0
HSP90B1	5.63655	3.93453	7.03543	4.41634	4.55586	2.81064	4.42238	2.14464	2.60468	2.01014	3.06537
GRN	4.76759	2.4741	2.30024	6.84949	4.22738	4.20896	3.18539	0.353282	0.632297	0.263612	0.378203
RAB30	0.373634	0.548911	3.68864	0.198628	0.139648	1.77145	0.00184763	0.228678	0.753448	0.155326	0.217306
GSTO1	4.06849	1.90896	1.10579	4.41764	2.75547	2.07112	1.88719	0.396462	1.07373	0.355697	1.22688
SPCS2	3.05247	2.2403	5.31645	2.87533	2.53261	0.893145	1.53397	1.16434	1.81588	0.909711	1.96166
CCL3	0.00695923	0.063264	0.293259	3.22569	0.00428151	0.428563	0.324387	0.147461	0.05711	0.807458	1.86109
PTPN22	0.00312848	0.00586503	0.131077	1.24522	0.00365663	0.0224022	0.882039	1.28059	2.23736	1.75458	3.47905
A2M	0.0637278	5.40202	0.0211672	2.8336	6.02134	0.137365	0.255627	0.158928	0.00828564	0.240655	0.00795118
C19orf10	3.69714	2.42297	6.55158	3.81745	3.00466	1.75258	2.44981	1.3949	1.96179	0.899274	1.44142
TSPAN7	1.44251	0.132674	0	0.0664704	4.05939	0.00611824	0.956139	0.0480208	0.0010959	0	0
DAPP1	1.49729	0.0378551	1.85575	1.4425	0.0665899	5.41223	0.048708	0.604252	0.960268	0.195422	0.27287
MRPS24	3.79008	2.07109	2.7681	1.31641	1.44696	0.307667	0.655911	0.318452	0.447415	0.245187	0.616783
CPVL	0.277905	0.0585559	0.072242	4.62211	0.205919	0.0932314	0.0520627	0.00135363	0.002789	0.00109686	0
LYPD3	3.53597	0.0864855	0	0.273191	0.00867965	0.962056	0.0029944	0.245792	0	0.00175364	0.0636961
IGLL5	0.0527297	0.173098	7.57786	0.270205	0.475517	0.123177	0.0204653	0.789104	0.00645332	0.0513215	0.0348491
CD83	0.488656	0.304488	0.240011	5.11029	0.305485	7.44724	3.78859	1.23673	1.64319	0.398998	1.17397
CD93	0.0090078	0.0368852	0.000977391	1.42564	3.05909	0	0.000339771	0.0400969	0.000836314	0.00118283	0.00216605
MGP	0.13309	3.83166	0.00197551	0.0106106	3.5062	0.0772202	0.0518768	0.0863046	0.00352249	0.0525917	0.00145496
NUB1	0.903894	0.641694	0.263719	0.97281	0.918125	3.85139	0.52013	0.56858	0.48897	0.502448	0.707488
ITGB2	0.0425607	0.0905263	0.373623	5.9862	0.0456848	0.906477	0.595123	2.0104	2.97377	3.54601	2.38024
AREG	1.29276	0.0285992	1.41099	2.17196	0.0688435	1.58581	5.69412	0.928503	0.213374	0.464158	0.976421
ARHGAP10	0.485464	1.27205	0.042623	0.413035	0.176021	3.72659	0.0791778	0.103444	0.062593	0.0336788	0.0126298
BGN	0.818625	4.87706	0.0282889	0.127989	1.48161	0.0954314	0.0695412	0.0290642	0.00294205	0.00275376	0.00135922
F13A1	0.00468317	0.299705	0	3.4607	0.00122473	0.207757	0.00100864	0.000328107	0	0.000250988	0.00256052
CXCL2	0.908206	1.76229	0.00572891	3.42554	1.94183	0.952692	0.614325	0.0914287	0.004849	0.00246864	0.0495047
KRT16	3.55743	0.0867674	0.0630264	0.64844	0.0467116	0.0258976	0.0560525	0.0474601	0.0304515	0.000453264	0.0706181
THBS1	0.758917	3.75409	0.00704147	0.833611	2.43983	0.0239351	0.455434	0.249912	0.0250179	0.0409436	0.105283
RGS13	0.00628394	0.00472623	0.103658	0.0752528	0.00181721	0.42918	3.38328	0.121786	0.0884245	0.0302333	0.186761
PTPN6	1.11963	0.0675543	0.339083	4.27157	0.197093	0.60599	3.08588	0.559426	0.653831	0.855939	1.07425
GNG11	0.0785934	1.56428	0.00173036	0.103841	5.50819	0.257204	0	0.0667582	0	0.00120983	0
SLAMF7	0.139234	0.126914	4.93999	1.6148	0.121341	0.767954	0.120296	0.453829	0.258581	1.86862	0.497577
ATP6AP2	2.92245	3.06587	1.62295	4.76161	2.27614	1.61936	1.08462	0.904448	1.64491	1.1164	1.41784
MYL9	0.336716	3.8595	0.14842	0.208796	0.649785	0.151427	0.0701162	0.0314235	0	0.00842893	0.0277994
PBXIP1	0.665617	1.30311	0.726454	1.00352	0.888268	1.0614	1.17808	2.65181	4.94517	1.7476	2.19844
CDKN1A	2.69174	4.8958	4.14216	3.81677	3.42271	6.86585	3.78546	2.18422	2.42001	1.64087	1.49029
CALD1	2.08855	5.43091	0.0119681	0.077637	2.75716	0.107405	0.0746591	0.0837488	0.0141449	0.00227517	0.00108466
DCN	0.481418	5.67021	0.0603176	0.226889	0.168597	0	0.0905214	0.0599986	0.0059002	0.010319	0.0145274
COL1A2	0.166592	4.88262	0.0572498	0.193311	0.103381	0.0537813	0.00741895	0.00384635	0.00497131	0.00240732	0.00455389
CXCL14	4.4157	1.45508	0.00510486	0.220664	0.0442667	0.0896476	0.0311698	0.0715936	0.0660166	0.0185474	0.0234883
ID3	2.08924	4.2327	0.305238	1.57555	4.47896	0.61537	0.104426	0.754151	1.49521	0.359323	0.367518
CTNNBL1	1.98153	1.10825	0.745548	2.00263	1.01277	1.64641	4.64274	0.697122	1.08846	0.601263	0.957533
CD4	0.0297445	0.153602	0.00390754	4.2472	0	0.901463	1.43769	1.03298	3.32712	0.237873	0.982232
SH2D1A	0.000657358	0.00216225	0.0091913	0.000752576	0.0201535	0.00191394	0	0.709885	2.26748	3.18879	1.31339
LAPTM4A	5.10037	5.68503	2.6791	4.41376	5.13679	2.45477	5.87876	1.2795	2.4392	1.23495	1.56279
ANKRD10	2.18312	3.52332	1.98104	2.62132	3.5215	5.81104	2.20987	2.01203	3.9662	1.50675	2.78738
CRYAB	1.08438	3.04876	0	0	0.0150833	0	0.0658728	0.0424733	0	0.00165058	0
TECR	4.80404	1.81661	4.63357	2.30352	1.9041	1.54718	1.28871	1.36842	2.24673	1.45251	1.3499
RIPK2	1.00175	0.782611	0.508571	1.89926	0.495532	3.73432	1.40574	0.579293	0.350162	0.239864	0.146628
GRSF1	1.73907	0.72431	0.358827	0.916734	0.747764	4.14392	0.370537	0.379062	0.914062	0.417004	0.478995
MS4A6A	0.0106914	0.00781022	0	6.18837	0.0430523	0.12402	0.181381	0.0735888	0.00149092	0.0286714	0.162231
FTL	8.87361	9.11594	9.44428	10.7398	7.45357	7.50289	9.45803	7.23888	7.48614	6.55059	7.03311
GSN	4.02345	5.65316	0.0970215	6.72528	4.06131	6.31696	2.98732	0.0933109	0.171443	0.00672421	0.0140066
EFNA1	3.85975	0.805476	0.244793	0.0323334	4.07839	0.00525176	0.104474	0.078768	0.0103285	0.0972552	0.000898511
VIM	1.09271	7.40733	4.61383	6.44187	7.63122	6.10401	7.0857	2.85751	3.37252	2.82654	2.59139
EBF1	0.0495311	3.63203	0.206342	0.0179865	1.59419	0.338962	0.0540135	0.202882	0.00504973	0.0168317	0.00100622
CD9	7.59148	4.59662	0.707817	3.62998	5.82732	0.583232	6.87887	0.300931	0.197422	0.192822	0.78125
MFSD1	1.7868	1.17938	0.627574	4.80184	1.31397	0.61472	1.33282	0.214988	0.4395	0.317534	0.19059
AIF1	0.0176878	0.0188168	0	6.51194	0.0183935	0.46768	0.192006	0.0745041	0.0291944	0.0598352	0.0243819
KRT6A	7.23815	0.0948579	0.0422091	0.718574	0.0858831	0.251348	0.0329974	0.0891501	0.169838	0.0540238	0.0314764
CTGF	0.495521	4.3502	0.145706	0.117609	3.76776	0.0125357	0.0767502	0.0576505	0.00815457	0.00591901	0.00404014
CD163	0.00568676	0.0108569	0.000658355	3.83869	0	0	0.000491271	0.00285767	0.000594716	0	0.00146406
ELK2AP	0.020984	0.101504	8.82231	0.265681	0.265281	0.137818	0.00975085	0.569251	0.0172573	0.0180551	0.0458554
CD59	3.06145	3.1964	1.60588	1.75705	5.29569	0.696515	1.20917	0.472008	1.10713	0.220645	0.603763
NME2	5.88938	3.57224	3.1661	3.75106	3.84559	2.42993	1.88426	0.53245	0.917196	0.333459	0.761394
GPR183	0.0907454	0.144031	0.836878	6.35731	0.172253	8.07461	3.67754	5.09146	4.7883	4.3311	2.72061
S1PR1	0.0169649	0.048897	0.311764	0.261482	5.10254	3.84421	0.848022	2.37999	0.24979	1.18382	0.0570665
CD79A	0.00386009	0.00890049	4.38455	0.210602	0.045945	0.174302	0.00100864	0.369791	0.252455	0.0226318	0.040623
SDC1	4.45037	0.321573	2.91922	0.107729	0.0321152	0.107779	0.0007225	0.0398005	0.0229734	0	0.000907206
CLU	1.9562	2.73763	0.0167564	0.0291687	3.25237	0.770169	7.14297	0.235862	0.0249751	0.129091	0.0111132
CXCL12	0.218594	3.07879	0.0112275	0.238788	0.952799	0	0.0446325	0.0474622	0.00239707	0.00216554	0.000249606
PRSS23	1.49331	1.4135	0.0021805	0.0417301	3.94994	0.00544545	0.0102247	0.040744	0.00117793	0.0269945	0.0192368
PSMB5	4.99876	2.36456	1.62099	2.12959	3.43173	1.05354	1.1054	0.654319	1.12606	0.46542	0.681996
C1QB	0.0171249	0.00791599	0	6.05333	0.0248076	0.118537	0.00708305	0.0185013	0.00846948	0.0280825	0.054842
S100A10	5.91697	2.215	0.914476	5.10175	5.16571	4.2372	1.57177	1.61587	2.13362	1.74269	1.55964
CD3G	0.0731517	0.113906	0.186728	0.309841	0.194843	0.213574	0.162481	2.47912	3.6537	3.38402	4.40431
IL7R	0.0886164	0.0810377	0.153067	0.921076	0.070745	3.02138	0.00544151	3.60766	3.22437	1.88655	1.4823
MIR205HG	4.00229	0.0149558	0.00745391	0.0115599	0.00769736	0.00917588	0.00643153	0.0401743	0.0190272	0.0236811	0.0161267
HLA-DMA	1.2991	0.233036	1.76187	7.55677	2.86333	2.82939	1.13935	0.927099	1.73642	1.35991	1.52447
2019-09-01	0.015328	0.0360799	0.992565	0.636801	0.0360634	0.321545	0.471837	3.13289	4.11892	3.84796	3.47176
PDIA4	3.63972	1.58629	4.31233	2.88624	1.99032	1.07064	1.73913	0.692407	1.25883	0.739916	1.09362
RBP1	4.13564	0.378663	0.126326	0.24374	1.15762	0.187936	0.0624774	0.149506	0.12255	0.118651	0.123321
CDH5	0.0105336	0.0227607	0.00373928	0.00856515	4.4051	0.00212471	0.000526458	0.05467	0	0	0.000403191
TSC22D1	3.17348	5.2192	0.235862	1.07201	4.88152	0.565139	4.19431	0.209367	0.257845	0.217056	0.392836
FABP5	5.1647	0.937876	0.401487	2.93588	2.14826	1.66478	0.492312	0.584532	0.299258	1.21303	1.2012
PLIN2	1.38484	1.44256	1.25841	2.78314	1.62115	0.362764	6.31778	2.12313	2.52398	1.6731	1.87026
SEC11C	1.7807	0.764712	7.09893	1.93903	1.25684	0.52128	1.12305	0.604037	2.53102	0.886236	1.15748
TCF4	1.24385	2.61802	1.97952	1.27381	3.68263	1.00174	0.0211639	0.300928	0.0194596	0.00735442	0.00611565
KIT	0.121519	0.0385493	0.0181115	0.0271357	0.256877	0.377826	7.43543	0.0890291	0.00138624	0.000794174	0.0506238
TBC1D8	0.72095	0.263333	0.0470123	0.268894	0.510659	3.17964	0.0735034	0.078413	1.15394	0.014145	0.0581512
FCGR3A	0.0050729	0.0082193	0	5.16691	0.0144426	0	0	0.0542554	0.0274908	0.0832293	0.045389
CD200	0.0652751	0.278004	0.0416964	0.0148101	2.4026	3.68713	0	0.212543	0.111983	0.00069157	0.455545
MSR1	0.0231505	0.0106598	0	3.33076	0.0134126	0.105986	0	0.0168953	0.0115168	0	0.000615468
SLC31A2	1.57979	0.428394	0.306428	4.01118	0.277244	3.21851	0.0928805	0.151059	0.261011	0.0304761	0.203724
TIMP1	2.20337	5.62891	2.12266	3.64458	4.305	0.319746	4.64846	0.462448	0.569905	0.070014	0.299217
MRC1	0.00191139	0.00397695	0	3.50229	0.261427	0	0	0.0156654	0.040417	0	0.0492401
NNMT	0.845132	5.13951	0.00553507	0.214657	3.9069	0.0214998	0.109998	0.0710584	0.00172598	0	0.0222079
SLC2A1	5.38522	0.452292	0.465547	0.885013	0.335392	1.78532	0.180709	0.701886	0.591605	1.30405	0.913985
CCR7	0.0139053	0.0571724	0.236755	0.389978	0.103628	9.79525	0.0438267	4.59614	0.732138	2.85416	0.266999
EPCAM	3.94343	0.00564314	0	0.0166014	0.0349666	0.10876	0	0.00269059	0.00184004	0.00119033	0
FGD2	0.11639	0.0136808	1.21388	3.42292	0.0288898	2.91197	0.017958	0.39254	0.207028	0.134226	0.129372
CD14	0.447224	0.194386	0.0309688	5.88124	0.839774	0	0.152771	0.0386895	0	0.00185058	0.0442536
BLNK	0.45537	0.00646616	3.41861	0.964825	0.0177291	0	0.00280619	0.408485	0	0.0036743	0.00216656
ISLR	0.045708	3.0566	0.00809196	0.0536495	0.112728	0	0.0529102	0.0176851	0.00192428	0.000632893	0.0160056
HLA-DPB1	0.651503	0.376982	0.148393	6.73003	2.27968	4.48467	1.46178	1.16102	1.75597	2.49224	1.88959
EHD4	1.43503	0.297876	1.07016	1.64575	3.53889	1.73806	0.778433	0.399052	0.504205	0.406981	0.32054
PMAIP1	1.78862	0.452405	1.00752	1.48718	0.601571	5.39162	0.305793	1.79365	4.21943	2.20486	2.94634
ARPC1B	4.24503	2.45346	1.25905	6.61575	5.01871	4.6112	3.22872	3.25221	5.98978	3.3753	4.89601
LHFP	0.304558	4.1208	0.0152488	0.0963752	2.38121	0.443277	0.0306233	0.0411613	0.000577511	0.0032326	0.0969551
GLRX	0.412188	1.61852	3.98683	2.96947	0.927672	0.411769	0.800817	0.862486	3.49715	0.686424	0.920007
KRT19	4.42406	0.0570338	0.0183564	0.0104727	0.0282401	0.553828	0.880148	0.0457344	0.0699118	0.0090162	0.0520612
RNASE1	0.229432	0.022286	0.0543254	4.13561	5.79692	0.00581	0	0.143332	0.0961497	0.00901045	0.0666353
SELM	2.16673	5.54198	4.22796	0.673769	3.13497	1.17722	0.862908	0.816126	0.938648	0.780115	0.791325
SEPW1	4.87829	3.9157	0.773244	3.28811	5.41566	2.08834	2.39648	0.991425	2.1981	1.20132	1.45337
ELTD1	0.00617439	0.0249	0	0.00133586	3.29557	0.000918431	0.0169305	0.038556	0	0	0
PMP22	0.275167	3.64476	0.00225725	2.23762	3.06892	0.256439	2.12269	0.045086	0.0268535	0.0346757	0.0938645
GPX1	3.90022	2.59244	1.84282	6.49589	3.23982	4.25133	3.27619	0.748856	1.57424	0.597667	0.724407
PIM2	0.502118	0.67936	7.10747	1.57853	0.533684	3.5114	3.10461	4.27804	6.2116	3.03361	3.35527
DHCR24	3.40551	0.290849	0.0689739	0.278974	0.163343	0.117245	0.110878	0.0151404	0.360268	0.126151	0.383749
VAMP8	4.4022	0.14597	1.95358	5.55538	0.666513	2.71555	3.29356	1.54272	2.92793	1.64651	2.01024
FGL2	0.0339729	0.526369	0.266514	3.42622	0.124403	0.185451	0.597779	0.115446	0.177611	0.0426838	0.30948
CYBA	1.15369	0.483923	4.5952	4.3744	0.706281	1.09528	0.925472	1.72632	2.17745	1.93239	1.91021
ANXA1	6.32384	4.39416	0.235502	5.95907	5.47568	1.69541	8.09175	5.44862	0.269457	5.51979	4.42594
C1R	3.09243	6.73364	0.208099	0.232442	1.41405	0.0119134	0.1128	0.0682874	0.0570704	0.0311911	0.00329546
CCL4L2	0.00713327	0.0120278	0.0119882	1.94529	0.00754864	0.383487	1.16792	0.41486	0.130721	5.57987	3.24598
ATF3	2.19379	3.50236	1.21691	3.01447	1.94759	4.11562	0.679174	0.422049	0.15415	0.556368	0.377563
BTG1	1.69596	1.54962	1.24848	2.24831	1.82368	4.75017	2.27047	4.81357	5.32718	5.34811	5.27581
LGALS1	3.05309	6.65684	4.60653	6.56177	4.15134	5.18781	4.68495	1.20878	3.2033	1.39999	2.81609
COL15A1	0.00777517	1.08109	0	0.108897	3.3087	0.00210996	0	0.0676391	0.0156795	0.0173322	0.000264202
LILRB4	0.00291071	0.00583164	0.280214	3.11761	0	0.0931498	0	0.0131576	0	0	0.000346138
CNN3	2.47993	5.87774	0.0926528	0.154274	5.90623	0.892627	0.0792242	0.183812	0.00289913	0.00565897	0.0267544
LITAF	2.62353	2.03531	0.99607	5.3674	1.35586	4.15195	2.72357	2.1428	1.49239	3.43043	2.34492
NKG7	0.004553	0.00503021	0	0.637068	0	0	0.511614	0.642074	0.0945462	5.29915	4.12209
EMP1	1.8585	1.82406	0.050368	0.683405	3.3762	0.0309051	0.00777	0.149867	0.0173416	0.000945165	0.0395072
KLRK1	0.0336916	0.004057	0.00160558	0.17568	0.0198538	0.117332	0.00379593	1.35588	0.0347484	3.44035	4.23118
BZW1	4.0446	2.36901	1.35335	3.46881	3.17156	5.64418	2.9262	1.98321	2.85882	2.5419	2.39214
VWF	0.0774018	0.00607466	0.00141458	0.00680364	4.49323	0.00206255	0.0554133	0.0887468	0.000137096	0.000928426	0.000462894
IL15	0.326932	0.151513	0.109554	0.450246	0.60358	3.34127	0.0836358	0.111249	0.0712789	0.068779	0.0678845
LAT2	0.0439776	0.0263274	0.638386	3.43005	0.0783947	0.381951	3.83952	0.466976	0.238583	0.0548607	0.386732
PRDX5	6.05554	3.0968	4.35702	3.78824	3.22155	1.84395	1.726	1.01944	2.79771	1.18296	2.12548
TXNDC5	0.669565	0.511629	4.17891	0.173223	1.06159	0	0.178026	0.0724534	0.111852	0.00111465	0.0692177
RAB31	1.34165	2.26592	0.555604	3.92257	1.186	1.16421	0.0717556	0.0757662	0.0359669	0.0230066	0.0268217
S100A11	7.61678	4.29081	1.97416	7.12138	5.09733	4.59919	4.62661	2.19398	2.6825	1.3115	2.68947
FAM26F	0.477597	0.0852737	0.101853	3.16101	0.193775	0.82629	0.224461	0.113485	0	0.00304649	0.0243376
MFAP4	0.0301789	3.52215	0.0419659	0.130685	0.232493	0.00338216	0.0855103	0.00161882	0.00234258	0.00378764	0.00138422
GZMH	0.0015066	0.000569352	0.0488609	0.114331	0	0.107222	0	0.234271	0.0629539	2.61265	3.055
S100A4	0.605848	5.27042	0.836314	6.46347	0.805612	1.27866	6.45076	3.01897	7.41249	2.07538	4.8552
SDPR	0.254778	0.272531	0.00695712	0.00274172	3.10364	0.159226	2.47299	0.0171979	0	0	0.000807589
LAMB1	0.824231	1.7348	0.0138309	0.0396098	3.13422	0.769591	0.00617941	0.0427343	0.0164768	0.0201626	0.00488663
CTSL1	1.58666	2.57691	0.0969904	3.72435	2.37158	0.105914	0.327309	0.198734	0.087363	0.00140612	0.164501
GZMA	0.00521154	0.0178226	0.00875043	0.0945313	0.0241987	0.194071	0	1.07247	0.235914	6.0226	6.55431
TSPO	5.61782	2.59435	1.26697	5.12892	3.76108	1.82694	3.04602	1.34955	2.29604	0.860074	1.93624
CDH1	3.23132	0.0194692	0.249197	0.438556	0.0211923	0.236912	0.0219424	0.0740807	0.269353	0.0713076	0.0264634
CALML3	4.29731	0.0111494	0.0185705	0	0.0216126	0.0718431	0.00260042	0	0.00175384	0	0
CD52	0.0169878	0.033885	0.320361	2.79311	0.2408	0.731803	4.60204	4.53512	4.45131	4.23908	4.94321
DNAJB9	0.776903	1.23286	4.9324	1.42516	1.14692	2.72857	1.47794	1.39533	1.65459	1.49375	1.24834
DSG3	3.65981	0.074754	0.0663645	0.0484968	0.114833	0.168964	0.106213	0.192073	0.14242	0.1855	0.158803
MS4A7	0.0248735	0.037458	0.0503819	3.81462	0.0372465	0.184577	0.101913	0.117372	0.0646611	0.077147	0.0745057
ABP1	0.0266522	0	0.120991	0.160152	0	3.71293	0.124487	0.0159643	0	0	0
LTC4S	0.0493539	0.0244305	0.345203	0.585005	0.636543	0	5.42174	0.0397166	0.0328873	0	0.0495404
TXN	5.92269	2.52936	2.06724	3.53136	3.76899	7.07061	2.29498	1.32835	2.6237	1.43823	2.27982
ACTA2	0.25982	5.26343	0.0581353	0.118967	0.17575	0.0555343	0.167818	0.139004	0.299649	0.297232	0.319755
PTGS1	0.390309	0.419231	0.0511702	1.68709	0.218185	0	4.85221	0.0361273	0.000396738	0	0.00253113
FXYD3	4.993	0.0601307	0.00252341	0	0.00977508	0	0.00455746	0.000672711	0.02601	0	0.00211394
TP63	3.90271	0.0354924	0.00160558	0.0258934	0.0354051	0.216498	0.004268	0.0310577	0.0103612	0.0089186	0.0743134
FSTL1	1.42581	3.80976	0.0128309	0.114014	3.64206	0.247217	0.0620749	0.0356543	0.000525546	0.00149194	0.00175696
CXCR4	0.188265	0.282218	5.30631	4.86223	0.305943	6.58774	0.93508	7.71235	4.69293	8.98281	7.84318
SOD2	3.02259	4.29664	1.36469	4.75556	1.97625	4.22117	0.658557	1.18091	0.781204	0.885849	0.575846
COL1A1	0.732411	4.13805	0.0878443	0.24465	0.0960702	0.244097	0.0591584	0.00506531	0.00384307	0.00915923	0.00506296
FOXP3	0.00317018	0.000280434	0	0.0754116	0.000613721	0.00282451	0	0.108652	3.34864	0.0131413	0.0769106
VWA5A	0.539905	0.627785	0.444655	1.27634	0.810775	0.112217	7.51153	0.212226	0.722384	0.100398	0.149521
DUSP4	0.0761708	0.12687	0.762463	0.787112	0.234008	3.67316	0.664117	1.58083	4.87999	4.15465	4.85101
SAMSN1	0.0109457	0.0299673	1.81635	3.05617	0.0480685	6.79341	5.87076	3.13433	5.54867	2.72819	6.11741
ID1	3.75291	2.49915	0.757269	0.250859	3.48938	0.117152	0.229536	0.201746	0.0498185	0.374186	0.0669915
CD53	0.007706	0.0191743	2.20128	6.09331	0.111945	2.15365	3.20339	4.06805	5.2068	3.93515	4.60207
ASAH1	1.55647	1.75634	1.34139	4.05842	1.86188	0.376443	4.02885	0.527655	0.640216	0.402884	0.449627
LGALS7B	3.5744	0.0326237	0	0.0219812	0.00599419	0.107431	0.0187461	0.0162841	0	0	0.022273
PDGFRB	0.020018	3.18078	0.0105303	0.082407	0.0391193	0	0.0513511	0.00681789	0	0.00690376	0.0425236
SIRPG	0.00405104	0.00269134	0	0.153806	0.00462752	0.237628	0.00538475	1.22644	4.00783	1.2992	3.7465
FAM49A	0.0928221	0.343035	1.85614	1.8765	0.485727	4.03326	0.134693	0.27544	0.000355197	0.00243661	0.00611565
PPAPDC1B	1.58917	0.788902	4.66368	0.829852	1.1953	0.735953	0.78971	0.608374	1.09071	0.315112	0.509875
ANXA2	9.02303	6.05837	4.23789	7.82353	8.06351	4.57033	1.37061	1.82736	3.66286	2.354	3.14816
LGALS2	0.0121434	0.0193697	0	1.08083	0.00642326	3.14532	0.0564008	0.0449005	0	0	0
FCGR2A	0.0336781	0.131836	0.0737446	5.49556	0.0836621	0.217244	1.55343	0.0675158	0.0210512	0.0230876	0.0268251
AXL	0.929926	4.68212	0.401568	3.78778	0.539949	0.804861	0.527314	0.984164	0.606659	0.839121	0.655527
ESAM	0.0199097	1.36171	0.0346679	0.0693869	4.45617	0.00287569	0.0530551	0.10296	0.0178238	0	0.0251845
TPSB2	0.0130722	0.0256094	0.0284166	0.00152081	0.0905689	0.164364	12.2755	0.14148	0.0258991	0.0160321	0.0144232
VIMP	2.87792	2.30799	5.2744	2.53723	2.4808	2.57311	1.81974	0.557211	1.21233	0.642484	0.91423
CPA3	0.00837803	0.0108497	0.027633	0.00276374	0.0389688	0.00383039	10.8648	0.125263	0.0131224	0.00440831	0.00661965
ADIRF	2.41571	4.26734	0.0571408	0.0583203	4.04111	0.0568725	0.143579	0.0794318	0.030072	0.0032088	0.00920638
TNFRSF18	1.10807	0.0387066	1.13508	0.283103	0.0866109	0.13002	0.786999	0.462323	5.47132	0.112601	2.75404
CRIP1	1.90812	3.26541	1.59296	3.50887	2.49088	5.96786	2.282	2.3946	3.69821	2.65793	3.22831
CLEC2D	0.297057	0.200842	0.548043	0.680206	0.2623	0.490703	0.233966	2.73792	2.53111	2.7687	3.87364
ADCY4	0.0470805	0.156855	0.00944855	0.0262222	3.38417	0	0.00297034	0.079563	0.0187611	0.0187537	0.00734656
SDF2L1	1.86204	0.766922	5.47473	1.75255	1.0436	0.312653	1.01479	0.508909	0.859472	0.679053	0.971512
C1QA	0.0203307	0.019615	0	5.56079	0.0144403	0	0.000804339	0.0167537	0.00120092	0.0234227	0.0374883
FKBP11	1.24979	0.71354	7.51943	0.434948	1.35322	0.122237	0.17649	0.866101	0.201989	0.367196	0.888209
TYMP	2.93412	1.32874	1.39402	4.49402	0.840846	2.83392	0.498601	0.301925	2.01464	0.244971	0.920219
FKBP2	3.12126	1.59308	6.31353	2.66266	2.37562	1.12701	1.413	0.629492	0.807706	0.497811	0.705912
SAT1	5.13325	5.46943	6.73224	8.82238	5.55162	7.86254	6.65918	3.89886	7.08408	4.05109	3.00765
PTPRCAP	0.0471836	0.0426907	2.28476	0.746542	0.134428	0.313669	0.0529466	2.38542	4.40228	3.27105	3.44101
GPNMB	4.07249	2.8819	0.0117932	3.20681	0.028833	0.00559188	0.279689	0.00480159	0.0177624	0.0028381	0.00130127
CTSW	0.00520224	0.0168627	0.291581	0.145553	0	0.193112	2.26026	1.26623	0.108942	2.93174	4.2652
LOC541471	1.28966	1.6431	1.32921	1.6255	1.66902	0.54291	1.09666	0.603215	4.36593	0.511225	1.75482
IGFBP7	1.62781	5.73372	0.0174641	0.471963	6.84066	0.194049	0.0842671	0.106833	0.00773799	0.00739603	0
SERPINA1	0.19132	0.0215365	0.00250987	5.27383	0.00523682	0.479097	0.024579	0.20384	0.0372028	0.0542988	0.0456319
ANXA6	0.171483	2.67618	2.17665	1.73729	0.863276	4.94764	1.46479	1.08144	2.12136	1.76666	1.95619
COL6A2	0.254005	3.12024	0.0131786	0.0670057	1.18548	0	0.0151031	0.0376804	0.00153511	0	0.000561489
STOM	2.82604	4.50041	0.734982	3.22847	5.23602	1.77634	0.772177	1.29224	0.640157	2.32113	1.39964
HLA-DMB	0.444818	0.0675862	0.0692529	6.61296	1.16996	1.23175	0.160502	0.351153	0.127095	0.449502	0.413414
ST3GAL6	0.158108	0.0516139	0.310362	1.33686	0.290069	3.25762	0.449846	0.100544	0.0507778	0.043908	0.0363372
HEXB	2.62615	2.36264	1.97401	4.52638	2.78258	0.576288	2.096	0.571303	0.972638	0.430622	0.977264
ITM2C	1.49271	1.74543	5.09941	0.740888	0.319825	0.29779	3.17732	0.780225	0.747011	3.78695	1.01455
PPIB	5.97068	4.79799	6.29254	5.49288	4.90633	2.39865	3.71804	1.8597	2.79642	2.10331	3.136
SFN	4.29917	0.0200362	0.0250029	0.102249	0.0152785	0.0668206	0.0235492	0.0125864	0.000967555	0.00148562	0.0222695
MT1X	4.84263	3.54321	0.415541	0.878678	1.25011	0.262594	1.09213	0.402797	1.00257	0.887107	0.674456
IGJ	0.0164053	0.121533	6.604	0.682721	0.0775521	0.149751	0.0618553	0.308635	0.0373703	0.00470471	0.00572309
MAGEH1	0.344242	1.0503	0.786172	0.262949	0.805095	0.0786137	0.49577	0.276058	3.57941	0.240695	0.638366
IRF4	0.0112412	0.0319874	1.65676	0.767075	0.0329826	3.79349	0.00307214	0.738201	1.57818	1.22942	1.64039
COL3A1	0.0631014	4.66371	0.0306166	0.171155	0.165267	0.093791	0.0171254	0.0239295	0.00305997	0.00604335	0.0446909
PECAM1	0.0552197	0.0872697	2.18197	1.3885	4.64078	1.48197	0.0719278	0.293139	0.066697	0.733854	0.239386
CCR8	0.000902792	0.00261041	0	0.183874	0.00158674	0	0.000631398	0.242317	3.8747	0.0244135	0.0239792
CLDN5	0.403253	0.105494	0.0200053	0.0155722	5.08246	0.00228157	0.00127593	0.053014	0	0	0
PSAP	6.01432	6.0116	6.78958	8.33966	5.69867	4.08362	6.71355	2.8224	4.876	1.97596	3.56261
NUCB2	1.74303	1.2076	4.43744	0.932607	1.95284	0.179827	1.08138	0.846263	0.0664546	1.01373	0.944413
CLEC14A	0.00822569	0.187942	0.00255623	0.0163222	5.06847	0.003242	0	0.0647329	0	0.00145967	0.00108812
TPP1	1.5981	1.74668	1.10404	4.82746	2.15903	1.57533	3.1945	0.884563	2.94383	0.827369	1.4404
TP53INP1	0.317241	0.300334	3.66849	0.305663	0.401212	0.330262	0.79286	0.799928	0.83989	0.273248	0.863604
SPOCK2	0.0121713	0.05264	0.0382499	0.199288	0.357183	0.343848	0.00318046	1.79621	4.13984	1.23019	1.95346
RNF144B	0.974388	0.143821	0.21574	2.15978	1.06346	4.44104	0.0385538	0.227622	0.0674858	0.0333522	0.0692163
AEBP1	0.206293	3.12589	0.0980081	0.0702713	0.554186	0.00273112	0.194379	0.0180309	0.00105679	0.000330475	0.00115511
RASD1	1.38264	3.42069	0.832293	0.252386	0.320704	1.05554	0.214832	0.551125	0.341751	1.02567	0.347805
RAB13	2.05595	1.94778	0.221638	1.3447	3.42286	0.820669	0.37924	0.0242926	0.00334961	0.00161434	0.0237372
PRDX2	5.12003	2.92372	3.98735	1.71583	3.04342	0.867475	0.966537	2.06923	3.51024	1.24465	1.69421
AQP1	0.0446324	1.10293	0.0088242	0.103057	6.46845	0.0125171	0.0258955	0.158837	0.00208683	0.00158281	0.0068716
IFNGR1	3.06122	2.55262	0.807305	4.93892	3.4634	3.97653	2.51193	1.16655	1.07868	1.72177	0.925586
WWTR1	1.40745	1.5391	0.0587928	0.0434127	3.56681	0.11105	0.0857254	0.146205	0.122402	0.076675	0.136658
HLA-DRB1	2.08294	0.458781	1.16818	9.61991	5.45346	6.79091	2.88868	1.65664	2.30967	3.33997	3.88742
TNFAIP2	0.97809	0.981332	0.708643	1.55716	1.08864	3.96629	0.256936	0.139037	0.0136612	0.00208294	0.00742722
KRT6B	3.46162	0.0509309	0.0202052	0.306468	0.03207	0.298878	0	0.0694312	0.00209692	0.0025695	0.0214532
CTSH	1.62635	0.546733	1.41667	5.78409	3.27329	6.1106	0.223322	0.571569	0.367743	0.0163827	0.365023
CFP	0.0163333	0.0154924	0.0293123	1.24577	0.138182	3.27023	0	0.102774	0	0	0
LMNA	5.56303	5.71991	3.02984	4.66905	5.79186	1.50049	6.66532	3.33074	5.12838	3.30894	1.24535
BIRC3	0.525032	0.279623	2.28598	0.751671	0.500266	6.91747	3.11709	2.81306	3.62922	1.91643	2.35697
C16orf54	0.078082	0.0274909	3.95193	1.39246	0.122171	0.292891	2.20002	2.81158	0.867202	3.28525	2.99411
HLA-DRB5	1.22898	0.227859	0.73907	8.12873	4.26315	4.79	2.02665	1.14359	1.58035	2.25133	2.93909
HCST	0.0493559	0.01479	0.201397	3.61255	0.0436147	0.231673	2.41752	1.39083	1.94701	2.1283	2.04739
MS4A2	0.0320514	0.0372672	0.0557436	0.0276338	0.0757121	0.0319359	6.0669	0.178639	0.076494	0.0993684	0.0764788
PERP	5.58364	0.897158	0.283119	0.0386761	0.927492	0.29085	0.151242	0.26701	0.39696	0.261412	0.294846
FN1	0.392569	4.01045	0.0185775	2.23778	2.06805	0.0101028	0.0873673	0.0151376	0.00500307	0.00283561	0.00257429
RASSF4	0.0985646	1.25035	0.258332	3.8164	0.238253	6.88425	0.0999407	0.0798982	0.054769	0.0514845	0.0954772
SGK1	4.19064	1.28881	1.69003	5.77167	3.27591	3.08713	3.91465	0.75185	0.250028	0.379409	0.819563
CD2	0.00477885	0.0171766	0.0867023	0.888053	0.0845382	0.122428	0.0717237	4.04829	6.76307	5.07111	6.47993
HPGDS	0.00454554	0.00561298	0	0.461809	0.0201891	0	6.20333	0.0190816	0.0103102	0.025153	0.00441383
IL4I1	0.0451471	0.121539	0.0498254	3.65564	0.101391	3.11165	0	0.157286	0.331833	0	0.100985
PRF1	0.00186219	0.0350974	0.0711913	0.179697	0.0258138	0.120818	0	0.646584	1.79327	2.21329	4.28713
LST1	0.00834117	0.0134452	0	3.84583	0.0205179	0.680131	0.186361	0.0931174	0.206942	0.0382197	0.126617
RAMP3	0.0483574	0.0815823	0.00630428	0.0157545	5.36543	0.00261882	0.00335729	0.0942661	0	0	0.000996312
S100A16	5.61376	1.17253	0.0045479	0.125472	4.11445	0	0.0562804	0.0289109	0.00303677	0.00669603	0.0227783
PLS3	3.58249	3.20494	0.011157	0.146099	2.48349	0.163839	0.0631924	0.0183645	0.00255388	0.00182835	0.383727
TNFSF13	0.431938	0.179053	0.134306	4.06624	0.0397112	0.264063	0.154001	0.0225895	0.0238151	0.0245645	0.0157762
CD68	1.2611	1.06481	0.634681	6.28896	0.515248	0.518862	2.10687	0.380899	0.2904	0.413009	0.359411
C1S	3.84183	6.21615	0.0415998	0.230635	1.00109	0.00830831	0.0825193	0.0358385	0.00596479	0.00891145	0.00459383
PKIG	0.883773	3.14138	0.197725	0.176334	3.2294	0.254281	1.79454	0.368617	0.108688	0.0113934	0.0719039
FCGRT	1.75698	1.87847	1.03762	5.03742	3.7964	0.165831	1.17112	0.35165	0.263382	0.284997	0.203788
LGALS7	3.30067	0.0160069	0	0.0189434	0	0.0735941	0	0.00160752	0	0.00293095	0.0107801
GADD45A	1.11631	0.887867	1.54501	0.481748	0.926683	3.6483	0.209281	0.303696	1.21909	0.453482	0.344796
CLEC7A	0.985071	0.181418	0.194064	4.11883	0.41803	0.22025	0.210411	0.428719	0.936351	0.474747	0.406952
CD74	4.02796	1.66089	8.09572	12.1032	8.79051	11.3446	5.81207	5.84988	8.28365	8.06594	7.39985
PLSCR1	2.33355	1.83546	0.351503	3.78397	3.14605	0.82148	0.615099	0.376308	0.278143	0.546043	1.13882
VAMP5	0.729008	1.7765	0.604191	2.83815	4.36891	1.80873	0.705968	0.389697	1.13009	0.252495	0.750623
TUBA1C	3.95435	1.50729	0.695391	2.09585	0.855897	3.91257	0.7794	0.470496	0.49847	0.770211	0.332922
CYBB	0.00988715	0.0161657	0.114753	4.07369	0.0791136	0.000863608	0.000182034	0.271953	0.00081441	0.00963975	0.00130217
NSMCE1	2.07708	1.08921	0.406328	1.27038	1.31702	1.90171	4.91062	0.570919	0.837288	0.356728	0.941294
CCL5	1.2119	1.55027	1.42331	1.72845	1.64733	1.93229	1.79354	4.12337	2.26218	8.43378	7.72149
AKR1C1	3.1186	0.452902	0	0.0298506	0.397538	0.0120612	0	0.000344962	0.0136168	0.00142021	0.00369266
IL32	1.40993	1.91073	0.0577254	1.12208	2.40412	3.3766	0.246185	4.86756	8.86129	6.17474	5.70413
LYZ	0.937941	0.879107	0.938384	7.98786	1.23382	2.94195	1.37546	2.10229	1.47766	1.82768	1.51625
TPM2	1.19283	4.58256	0.0270009	0.211008	0.253317	0.046462	0.139133	0.0980178	0.0116907	0.0379406	0.0313804
RUFY3	1.30669	1.4081	0.314922	1.21641	1.59147	3.55322	0.699322	0.414616	0.0578328	0.319664	0.330708
RAB9A	1.03183	0.605733	0.866605	1.22388	0.623256	3.85973	0.769437	0.46457	1.12863	0.642	0.650817
TSPAN4	1.06864	2.07795	0.197461	1.9666	3.61547	0.355907	1.4011	0.0670864	0.022361	0.00245355	0.00342635
EPAS1	1.28356	2.94176	0.146293	0.389457	4.22964	0.137194	1.81452	0.108144	0.314162	0.067914	0.382678
AKR1A1	3.5262	1.43224	2.90238	4.01912	2.18528	0.616306	2.16428	0.30316	0.795401	0.0813276	0.889616
PLAUR	1.30723	1.60887	0.16041	6.34444	0.950898	0.414184	3.66588	0.308308	0.0829767	0.203109	0.0202872
PRCP	1.44884	1.00731	1.11546	2.32835	5.08616	1.5639	0.406264	0.287807	0.502558	0.0665129	0.362615
NRP1	0.915621	2.61836	0.00363735	2.46108	3.7029	0.175692	0.136837	0.0390609	0.000295367	0.00212397	0.000992106
PLEK	0.0307181	0.0121613	0.669887	4.4332	0.0104637	4.72654	1.04369	0.355355	0.096301	1.07947	0.216931
RAB8B	0.335964	0.577256	0.540698	1.31961	0.789818	4.50572	1.0233	0.951048	1.80602	0.926147	1.16045
UBE2F	1.58091	0.589619	0.612423	1.59971	0.847382	3.71288	0.493895	0.222548	0.389248	0.208839	0.486387
GZMK	0.00212596	0.0126013	0.0502017	0.0960162	0.00896419	0.00380569	0.00524729	0.889772	0.0591141	6.36316	0.322455
MNDA	0.0118752	0.0444736	0	4.51023	0.000986783	1.06322	0.00109839	0.0989016	0.000825459	0.166395	0.00208684
EGFL7	0.741805	0.128408	0.00269449	0.0231886	3.7659	0	0.645636	0.00152302	0	0	0.0112202
CTSS	0.255468	0.501009	3.25862	5.28173	1.19715	2.07387	0.643846	0.931929	1.45935	0.856534	0.935878
CD7	0.00259158	0.00362511	0.0121862	0.045	0.0287381	0.0440235	0.00563119	1.30178	3.08295	1.04264	2.66972
KYNU	1.06955	0.193067	0.00490051	2.57802	0.256636	4.08705	0.037554	0.0961719	0.00177288	0.00587686	0.00166255
TBXAS1	0.0341393	0.0207794	1.23329	3.72717	0.0111514	0.280355	1.69273	0.122324	0.0591552	0.0015088	0.181525
PFKFB3	1.00801	1.06325	0.933624	2.09305	0.693045	4.1195	0.996133	2.42421	3.61029	2.33131	3.33821
CD3D	0.00657158	0.00866014	0.0141439	0.390285	0.0433694	0.218431	0.0424481	3.62393	5.91389	4.12183	6.1855
CTSD	4.07046	3.11808	1.5704	5.092	2.17129	0.988248	5.93002	0.835988	1.76271	1.03281	3.09809
ENG	0.0485359	1.59147	0.0470174	2.41286	5.74503	0.43962	0.123255	0.11097	0.087577	0.139699	0.107324
TYROBP	0.0275734	0.0237594	0.00824783	6.82047	0.0152969	4.28697	4.2514	0.132346	0.0298159	0.0295959	0.100686
IL2RA	0.0152801	0.0141948	0.0125169	1.31969	0.0451361	0.599198	0.0550017	0.419448	4.1961	0.0394333	0.494147
SCPEP1	3.91769	2.28618	1.03658	3.31689	0.980771	0.370628	0.461064	0.19296	0.193678	0.1314	0.472218
RARRES2	0.0693823	3.69959	0.0110659	0.0597169	0.651874	0.266627	0.0625949	0.0351406	0.000825459	0.0012776	0.00239812
CFI	0.529232	0.501368	0	0.0972401	4.103	0	0	0.0554278	0	0	0.00118642
FLT3	0.00100956	0.00118665	0.374208	0.405298	0	5.26827	0	0.106188	0.000842052	0.000420041	0.00175254
ALDH3A1	3.16782	0.00940775	0.00334377	0.0104818	0.0236206	0.00825804	0.01161	0.000663478	0	0.0013255	0.00181927
LIMCH1	0.326472	0.332964	0.000349536	0.0415646	0.995304	3.22083	0.0401077	0.0460505	0.000890943	0	0
SLC18A2	0.212751	0.227724	0.0284515	0.285183	0.280681	0.400573	6.53453	0.137312	0.180432	0.239203	0.224465
IFI30	1.77624	0.651038	1.85765	8.15986	0.491477	4.44961	1.26835	0.226569	0.0459471	0.0689285	0.17
GLUL	4.76658	4.40355	0.852414	6.5319	3.22034	3.68659	6.84319	1.76953	0.340267	2.12441	2.57136
GJB2	3.31162	0.124419	0.240697	0.0344606	0.00175806	0.307908	0.00786443	0.00173895	0.0338603	0	0.0178957
TRAF1	0.0969511	0.103324	0.088452	0.562268	0.0327169	3.5285	0.298127	0.352426	0.963886	0.271532	0.345828
RNASET2	1.28902	0.356855	1.76957	4.34354	0.203844	1.26985	1.44436	2.07284	2.66368	0.8245	1.40912
NDUFS5	5.3607	2.84098	1.86967	3.17891	3.55418	1.09256	2.10199	1.52983	1.89625	1.39182	1.72891
CSF2RA	0.150754	0.175354	0.189102	3.98612	0.201133	5.97279	0.193607	0.35429	0.240906	0.329914	0.277165
IRF8	0.0588786	0.729176	0.134113	4.46268	0.512697	4.06491	0	0.941329	0.066807	0.0742588	0.333501
C1orf186	0.545482	0.00400178	0.0617602	0.0250841	0.0259583	0	4.66798	0.0475465	0	0.00223153	0.00291128
IGFBP4	0.8011	3.22798	0.00342514	0.209042	3.24966	0	0.0295966	0.169363	0	0.0577314	0.080822
CLIC2	0.0870263	0.352686	0.146618	1.33631	2.17566	4.90817	0.0719068	0.0743173	0.000875349	0.00193926	0
CD69	0.11291	0.041217	0.397185	2.7491	0.281799	0.972854	7.41771	5.32666	1.67841	4.63796	4.50826
GEM	0.744665	3.60354	0.159957	0.529845	0.0746342	1.35221	0.68468	0.187151	2.12958	0.0290245	1.35182
TGFBI	3.16716	3.01906	0.010477	4.70886	0.0812345	0.0376576	0.0466616	0.0638709	0.0252271	0.0292614	0.178971
SPINT2	5.81066	0.0892339	0.936227	3.68148	0.123399	3.91579	2.36293	0.265662	0.142574	0.0334682	0.000889929
ECSCR	0.00718628	0.0225104	0.00713072	0.0310747	4.07044	0.0550627	0	0.0752078	0.0983127	0	0
KRTCAP2	3.81569	2.6648	4.69177	2.81036	3.43536	1.31771	2.11759	1.04204	1.52742	1.0742	0.912702
ITGA5	1.32117	1.32572	0.00165256	1.78511	4.22494	0.388099	0.357342	0.28192	0.208129	0.898397	0.0730225
CCL22	0.225832	0.285563	0.348982	0.370241	0.3022	5.64151	0.33244	0.631533	1.16112	0.599284	0.465429
DSTN	5.04534	5.91343	1.61036	2.12407	4.56473	1.23399	1.47044	0.741676	0.46762	0.579748	0.617509
MZB1	0.027426	0.016491	8.95108	0.430348	0.0882097	0	0	0.197372	0.611401	0.0484938	0.245477
TUBB	4.81764	3.4039	0.703676	3.63156	3.60073	4.50396	2.11815	0.777308	1.04798	0.613852	1.11594
PTRF	2.15473	3.32229	0.0445947	0.131733	3.95463	0.106512	1.21143	0.0978864	0.064578	0.0587993	0.0400963
PRDX4	3.77215	2.0758	6.97848	2.04098	2.50405	0.463837	1.07134	0.229024	0.648337	0.233722	0.437773
FERMT3	0.0480537	0.0959971	0.797449	3.97424	0.0574673	1.36444	1.47323	0.893205	2.02378	1.58695	1.47023
PILRA	0.0331432	0.0425413	0.020534	3.70441	0.0255951	0.00338216	0.100118	0.0564079	0.00127852	0.0704161	0.0403996
IFI27	8.38261	2.41091	0.78091	1.74821	6.87224	0.363224	0.237495	0.240563	0.176733	0.0428547	0.11452
SLA	0.0147125	0.0176595	0.444232	2.34697	0.0665941	0.0985472	1.91429	2.77061	3.84413	4.66757	4.94841
CD8A	0.0100604	0.00190689	0.0071663	0.073602	0.0051406	0.00643216	0.000712407	0.865543	0.0998099	4.10972	3.759
OLR1	0.0464104	0.0033294	0.00394196	3.71342	0.00218351	0.00129924	0.00085	0.0296459	0	0.00112161	0.0011717
RABAC1	3.3933	3.68443	5.65279	3.02571	3.86933	1.2122	1.73013	0.837124	2.20546	1.68298	2.10385
FAM213A	3.79794	0.861065	0.242286	0.89736	2.13012	0.253119	0.467121	0.39862	0.180882	0.27075	0.212229
TNFAIP3	1.39303	1.66667	1.91068	3.23467	1.77125	5.66186	6.20865	5.40056	6.44346	6.58865	6.63219
HLA-DQA1	0.371641	0.0418141	0.297361	7.1409	0.961086	3.66823	0.523714	0.333356	0.271038	0.38425	0.573934
UCP2	0.859271	0.120885	1.23826	5.88858	0.154369	3.79482	1.93519	2.31751	5.20043	1.30641	2.72136
ATP6V1F	3.59071	1.81184	1.98923	5.04309	2.36826	1.67673	3.43266	1.07736	1.87527	1.01466	1.50271
IDO1	0.614637	0.500173	0.297981	1.00111	0.483728	4.32899	0.442401	0.693666	0.566401	0.648818	0.555556
RPS10	6.10586	4.39044	3.68162	3.84535	4.04611	2.89788	2.86811	2.61502	2.13449	1.99268	2.10909
NR4A1	1.24116	5.21216	3.69988	4.05511	2.42137	4.00881	5.87979	2.16393	1.85222	2.50697	1.54999
GIMAP4	0.00519476	0.0158978	0.0584942	1.95161	3.69717	0.0213235	0	1.01922	0.429584	1.7177	0.486262
HM13	3.44761	2.28275	4.85572	3.92626	2.32125	1.14016	1.55683	1.64293	2.31046	1.43994	1.71307
CRIP2	1.88839	4.26681	0.0345864	0.137239	7.12573	0.875022	0.171993	0.275871	0.121188	0.0567577	0.0341967
ID2	1.99209	3.48742	0.533138	3.92856	2.19536	7.87443	4.96374	2.75043	2.22662	4.32848	5.97546
JUP	4.57206	0.314474	0.0339141	0.920958	1.37643	0.301379	0.533589	0.0155751	0.00395582	0.000453264	0.00063883
MARCKSL1	1.25081	0.315134	0.465264	0.399259	1.95476	4.62381	0.114094	0.347447	0.121046	0.535119	0.223511
GATA2	0.0639846	0.0527931	0.00280696	0	1.03749	0	4.69611	0.0444826	0	0	0
FAM46C	0.310966	0.623301	5.66386	0.548651	0.254336	1.35296	0.53744	2.36636	3.86087	2.94412	2.36584
CXCR6	0.0131811	0.0160149	0.00280377	0.0837354	0.0145877	0	0.0436181	0.478537	4.09672	0.923619	3.90646
ST6GAL1	0.253046	0.216842	4.38951	1.17824	1.51436	0.160557	0.75585	0.603404	0.482928	0.182035	0.191006
ACTN1	3.30192	3.53817	0.0197389	2.34096	3.91722	1.69397	0.168794	0.201917	0.164937	0.0300198	0.0897909
MT2A	5.33794	5.81425	0.314492	2.5943	2.86116	1.07153	3.01025	1.01791	1.60528	0.948777	2.20284
CTTN	5.51611	4.61637	0.892329	0.136727	5.74332	0.777382	0.101811	0.279863	0.214835	0.0155349	0.218733
C1orf162	0.0212247	0.0526068	0.0517993	4.32792	0.0655764	0	2.91316	0.751621	0.114985	0.138128	0.15688
SIGLEC17P	0.00982298	0.00281558	0	0.0334087	0	0	3.05193	0.0179587	0.0299882	0	0.0249199
TIMP3	1.18315	3.81049	0.00158969	0.112489	3.01414	0.00472371	1.5078	0.133227	0.000716345	0.0012266	0.000777415
RAC2	0.769453	0.0121107	1.83146	2.53687	0.0646521	0.359553	5.52832	1.9035	4.69684	3.11501	2.94022
ITGB4	3.12225	0.0447795	0.0397759	0.00271747	1.70667	0	0.00136695	0.00570949	0.00132894	0.000796264	0.0146727
NCF2	0.212726	0.0875398	0.0472591	3.52508	0.00715891	0.429251	0.0295104	0.0182962	0	0.00729153	0.0184806
NUPR1	1.81614	3.25357	0	1.44698	0.676428	0.0683667	0.0370725	0.0331801	0.00171079	0	0
IL1RL1	0.048338	0.0203626	0.0028787	0.000807828	0.0207172	0.00798196	6.18485	0.030623	0.196301	0.00085905	0.00262106
ZFP36L2	1.65025	2.03237	3.24086	2.59913	2.45847	0.574903	2.24495	5.13256	3.1859	5.32695	5.87702
IFITM2	1.19774	6.43068	2.00665	5.07755	7.12348	1.33517	6.67081	3.77052	5.11518	3.19847	4.22072
SYNGR2	4.88132	1.66198	3.3899	5.99713	3.89353	6.80825	3.97261	1.84633	4.29697	1.20202	2.71116
TIGIT	0.00448809	0.0123634	0.00196688	0.205324	0.00766643	0.139003	0.00752169	0.799643	3.93694	1.45246	3.52966
LGALS3BP	6.39066	4.76369	0.422002	3.06553	0.17109	0.692676	0.64646	0.414603	0.724499	0.308634	0.19607
CD27	0.02391	0.0217676	3.82271	0.28245	0.0250622	0.273365	0.0108153	1.97182	6.00004	3.24113	3.05689
ATP6AP1	3.4287	2.16894	2.22201	5.10976	2.86132	1.69264	3.34066	0.745502	1.99835	1.2857	1.24216
H2AFZ	6.05429	4.03771	4.56458	4.65669	4.60027	7.69655	2.97539	4.31165	4.65445	4.45153	5.03029
DARC	0.0154156	0.0150908	0.00503804	0.0341791	4.60781	0.0143237	0.00115415	0.109011	0	0.00346459	0
CREB3L2	0.6918	1.46144	4.04672	0.580189	1.15469	0.0530804	0.982315	0.294151	0.943619	0.179803	0.394952
KRT14	8.74975	0.275573	0.20159	1.32808	0.260725	0.626145	0.173945	0.16171	0.165982	0.0581041	0.179101
SELK	2.54923	2.58595	6.4211	3.9416	2.71935	2.91097	4.76802	3.08765	3.88341	3.54907	3.12938
LSP1	0.3609	1.2156	2.84428	4.72328	0.145182	7.73934	0.392218	2.56746	4.36109	2.98716	4.94018
ARHGAP18	0.321582	0.334064	0.585295	3.4637	0.609993	0.308828	3.45354	0.400084	0.451759	0.683404	0.748262
MAOB	0.12417	0.170391	0.00292616	0	0.466459	0	4.53509	0.0419455	0	0	0
CTSG	0.00739779	0.00207207	0.0166012	0.0526161	0.0114807	0.0272441	7.34348	0.114536	0.00159445	0	0.0111001
IL1R2	0.545754	0.0275569	0	0.956197	0.0370279	0.4354	0	0.0897562	3.64676	0.0343114	0
CD63	5.04254	6.47217	4.28571	6.54895	5.62832	2.40612	6.99822	1.01538	1.3786	0.664071	2.49225
CAV1	3.00309	3.57658	1.39539	0.0849008	3.82771	0.169162	0.0608453	0.0578894	0.00323838	0.00286993	0.00394206
SPARCL1	0.44417	5.88501	0.0141264	0.172878	5.80593	0.00868892	0.0935302	0.182437	0.0102484	0.0137613	0.00933358
XBP1	1.70362	1.41878	6.51637	2.05389	0.941709	0.958216	1.65572	0.854057	0.579199	0.469212	0.589433
INSR	0.656024	1.37801	2.24431	0.438637	4.11496	2.14546	0.283034	0.183704	9.37991e-05	0.0193489	0.0152764
CSRP2	2.11272	3.07146	0.0298778	0.185903	1.69708	0.306065	0.0793992	0.0184089	0.00864031	0	0.0037383
PON2	2.36742	1.58944	0.110865	1.69292	3.9304	1.26315	0.941767	0.127707	0.183766	0.337492	0.784414
VOPP1	0.961924	0.613289	2.41171	1.95704	1.0875	4.33078	0.391498	0.496142	1.26759	0.482027	0.728459
SPARC	0.918648	5.59254	0.0409099	0.556506	5.669	0.0160922	0.677703	0.0922379	0.00310361	0.00486377	0.00635917
CSF1R	0.0255325	0.0734133	0.00898116	4.40585	0.00186583	0	0.00190192	0.0133962	0.00687962	0.00127277	0.00992749
CRISPLD2	0.299991	4.0445	0.0181011	0.415393	0.128841	0.0155332	0.324667	0.0886398	0.0194635	0.0310767	0.0276594
HDC	0.00311856	0.00398411	0.00156964	0	0.0275513	0.00753043	7.70993	0.0257562	0.00216668	0.00102329	0.019272
STK17B	0.94848	0.837987	2.60845	2.91535	0.341554	3.48418	3.6805	5.47992	6.27408	4.82175	5.71463
NDUFB9	5.28246	2.44861	1.21815	2.31243	2.63424	1.42911	1.43655	0.696857	1.54438	0.651085	1.35652
S100A9	3.40606	0.0800451	0.0158316	3.55187	0.0858046	0.140349	0.113151	0.130237	0.0548877	0.0191534	0.0375995
TKT	3.93526	1.08176	0.645634	2.4402	1.3732	0.330835	0.622966	0.250559	0.498589	0.14157	0.338354
CRTAM	0.066264	0.0772817	0.153071	0.195086	0.113176	0.114142	0.102498	0.462626	0.175964	3.8598	1.26506
C15orf48	0.109062	0.0558533	0	3.47316	0.00681791	0.222625	0.0536445	0.0374228	0.0279874	0.00237331	0.00197099
PCOLCE	0.0822757	3.56199	0.0366713	0.18262	0.142477	0.110361	0	0	0.0433335	0.00145769	0.0147089
NPC2	4.05892	2.84713	3.54735	5.91014	3.91701	2.82679	3.19286	0.254886	0.918428	0.280046	0.0300211
SLCO2A1	0.351431	0.0110759	0	0	3.41992	0	0	0.0492448	0	0.0253903	0.000629787
LAMP3	0.821743	0.0776684	0.735566	0.556415	1.05164	7.4617	0.153473	0.349313	0.423944	0.336638	0.300205
TRIM29	3.71746	0.0120536	0.0011192	0.068797	0.00075	0.209157	0.00447737	0.00672946	0.000951712	0	0.00100472
LTBP1	1.65929	3.05925	0.0433444	0.0154909	0.381574	0.0667235	0.0691964	0.00123969	0.00140077	0.00125496	0.00102596
ARPC3	5.5144	2.8801	2.838	6.62524	3.90118	4.4067	4.08818	2.52343	4.33834	2.47605	3.37481
KRT17	9.04014	0.136904	0.0716962	0.502692	0.0914912	0.286707	0.0680047	0.119768	0.198323	0.043879	0.082929
HCK	0.220367	0.0295269	0.00489261	4.44183	0	3.39	0.0560941	0.0256235	0	0	0
FYN	0.055335	0.186592	0.0431442	0.240643	0.807776	0.431304	0.293861	3.01937	3.42732	4.43118	3.53363
TMEM176A	0.0843239	1.0121	0.092807	3.31311	0.251352	4.09223	1.46234	0.0488138	0	0	0.00178312
CCL4	0.0124902	0.016019	0.0136729	2.35704	0.0595967	0.553597	2.10402	0.783578	0.170627	8.28413	5.72079
HYAL2	0.752852	0.278907	0.0660618	0.158492	6.40808	0.00238588	0.00207534	0.0889268	0.0552717	0.00711764	0.0242858
BCL2A1	0.0454127	0.0182957	0.0287341	4.14899	0.0801548	3.58009	1.55494	0.366015	0.142434	0.190931	0.0502896
PRDM1	0.499299	1.02911	4.61193	1.51553	1.24178	1.78402	0.00127338	2.10053	4.70118	1.99508	4.61827
DUSP23	2.5095	0.919867	0.414378	1.47707	3.95929	0.372396	0.804046	0.332303	0.74979	0.451914	0.573577
CDH3	3.62561	0.0241889	0.00354167	0	0.106871	0.0102955	0.00676025	0.00159151	0.0242653	0.00105871	0.0228696
CECR1	0.0878579	0.187956	3.02097	3.36302	0.542321	0.109066	0.116116	0.677631	0.261665	0.686451	0.954271
EBI3	0.0241171	0.0055623	0.0433282	0.354828	0.0236174	3.93454	0.342089	0.0633037	0.888182	0	0.0809499
MS4A4A	0.00371411	0.00794913	0	3.66772	0	0.0723765	0.185644	0.00356087	0	0	0.00148202
PIP4K2A	0.764521	2.06159	1.19615	2.90507	2.31733	3.76797	3.8009	4.27828	3.56839	6.03874	5.19021
CTLA4	0.00731063	0.000398022	0.00738123	0.369498	0.0168634	0.189414	0.00272822	0.994726	4.09178	0.323857	4.56313
GZMB	0.0135255	0.0103905	0.107156	0.618451	0.00672806	0.0161984	0.220891	1.04436	0.430999	2.9956	8.8297
S100A2	5.21633	0.126782	0.0193964	0.0957519	0.115206	0.123414	0.0911459	0.0308695	0.0417073	0.01185	0.0124421
FBP1	0.106865	0.0199868	0.251317	3.20132	0.0699039	0.0220855	1.07595	0.0201335	0.0881176	0	0
COL4A1	0.691817	2.33034	0.00249333	0.0520009	3.52948	0.000615588	0.00916035	0.0250396	0.000666913	0.000501707	0.0202522
ZFAND5	2.15118	3.37543	1.59971	2.85686	2.48618	5.97025	2.54677	1.7479	3.74691	1.81551	2.08191
LAMB2	0.89482	3.08802	0.0666884	0.425642	2.52054	0.00151457	0.0046797	0.0259263	0.00710349	0.000987624	0
PLVAP	0.0134241	0.0285646	0.0272659	0.102004	6.06812	0.00608637	0	0.100498	0	0.00193306	0.00173188
TLR2	0.642857	0.0737487	0.000794855	3.15534	0.0163923	0.112316	0.00867508	0.0458843	0.016407	0.00073845	0.000754184
CD3E	0.00589534	0.0149272	0.157979	0.373728	0.0474515	0.0760706	0.0399547	3.32835	4.7514	4.19114	5.19954
MAGEA4	3.44575	0.0021251	0	0	0.00212605	0	0	0.00165752	0.000742052	0.000712769	0
DERL3	0.0357603	0.155683	7.24857	0.369891	0.0345676	0	0.146675	0.059568	0.0251252	0	0.0230637
NPDC1	0.372864	0.625632	0	0.230095	3.58926	0.133753	0	0.170139	0.241279	0.12995	0.188249
SERPINB5	4.47632	0.0116038	0.00384109	0.034024	0.0225993	0.00848431	0.00155898	0.000996343	0.00353812	0.000895091	0.000785709
PRKCDBP	2.48739	4.55061	0.0812877	0.598641	4.42158	0.618971	0.102328	0.0671675	0.480449	0.00219864	0.0832334
ALOX5	0.0409224	0.0133931	0.398318	3.51695	0.445806	1.27773	4.70862	0.122206	0	0	0.00180372
RNASE6	0.0141674	0.00458358	1.1425	4.68506	0	0	0.0560797	0.06369	0	0.0637605	0.000803227
TGM2	0.294633	1.1003	0.00122203	1.07406	3.35171	0.15835	0.0500153	0.0391718	0.000437991	0	0.000510816
C3AR1	0.0181633	0.0190703	0.00492854	3.77038	0.00996151	0	2.11133	0.169542	0.571831	0.14025	0.281448
HLA-DQB1	1.07172	0.0911218	0.664667	7.67267	2.25744	4.7893	0.854951	1.10519	0.906297	1.33202	1.49103
TNFRSF4	0.00583727	0.0119318	0.171765	0.211882	0.546044	0.350402	0.550432	0.332524	4.25408	0.0277295	0.798905
HLA-DPA1	1.45953	0.333847	1.54319	8.70804	3.67512	5.84688	2.27971	1.31726	2.51731	2.6933	2.58311
FCER1A	0.00230359	0.00182336	0.00478203	1.12667	0.0240305	0	3.31682	0.0238133	0	0	0
LTB	0.0430291	0.0124911	0.18338	1.98426	0.184084	0.432364	0.0790748	3.28268	5.79933	0.953382	0.414292
LIPA	1.43753	0.805591	0.320783	3.65463	2.0339	0.103581	0.670269	0.426099	0.82298	0.582086	0.613839
TPM1	2.2382	4.15678	0.153006	0.97227	1.7011	0.413143	0.715232	0.133374	0.116035	0.0258973	0.0759275
VSIG4	0.00632293	0.00773078	0	3.94493	0	0	0.000884237	0.0205615	0.0253166	0.00168665	0.00124291
CYYR1	0.306303	0.0386789	0.00254586	0.0230818	3.24265	0.00215078	0	0.0518064	0	0	0
HLA-DRB6	0.661064	0.131219	0.540462	4.80075	1.76072	3.68721	1.24466	0.763838	1.07133	1.52897	1.83866
TPD52	1.98873	0.163663	3.53462	0.683584	0.213709	0.650183	0.0823186	0.399321	0.356186	0.237929	0.483771
TAGLN	0.523486	5.83963	0.0192199	0.248461	0.401939	0.0304863	0.202834	0.144063	0.139341	0.0624883	0.0458901
TPSAB1	0.0144769	0.0162541	0.0663601	0.00486162	0.0878246	0.0763049	13.0536	0.151185	0.0328076	0.0279249	0.0213117
COTL1	1.23877	0.452748	0.0965558	4.81249	1.88123	5.25563	2.0588	1.79019	2.64265	3.20889	2.75951
PLXDC2	1.69209	1.49419	0	3.27138	1.20223	0.134453	1.08102	0.00696488	0.000671629	0.00175413	0.02292
NFIB	0.986896	1.91309	0.0168356	0.00655485	3.05638	0.000393294	0.0131339	0.0736145	0.000790297	0.000711128	0.000521291
ANXA8L1	3.57196	0.0158088	0	0	0.00208159	0	0.138361	0.0169192	0	0	0
KRT19P2	0.0191581	0.150044	0	0.0331303	0.0559233	3.08633	0	0	0	0	0.00155801
ITM2A	0.126958	0.626751	0.934726	0.32213	3.77488	0.273677	3.44173	2.41876	3.46041	3.45759	4.39219
LAPTM5	0.0530298	0.0391563	1.43156	7.66046	1.85372	3.46531	7.71775	4.67565	5.90854	4.45841	5.58377
CCT5	4.34275	1.64285	0.342461	1.67424	2.05179	0.974952	0.961751	0.630121	0.68253	0.679624	0.932196
RAMP2	0.0819467	0.43512	0.147647	0	5.05784	0	0	0.0414356	0.00216013	0	0.00869894
FKBP9	3.38859	2.82379	0.22984	0.51722	4.46036	0.147577	0.566582	0.251705	0.140207	0.14621	0.13731
CXCL16	1.24685	0.446746	0.211474	4.3525	0.296499	3.18958	1.57965	0.327102	0.176919	0.26412	0.161175
IL2RB	0.0153681	0.0122748	0.0237717	0.110647	0.000573488	0	0.000538161	0.700285	3.21624	1.02645	1.20965
FKBP1A	5.05129	3.12405	1.11872	5.03681	7.00873	2.85557	2.95145	1.41347	3.77902	1.19706	3.32126
HCLS1	0.0943773	0.164665	1.84091	5.31469	1.24135	3.40362	1.86528	2.97895	4.90734	2.7577	3.76199
CTSC	3.05653	1.2709	0.928129	5.68735	1.94264	3.20442	1.38623	0.995254	3.68849	1.53078	1.83334

## Sheet: LM22_C1
Gene.symbol	Malignant.cells	Fibroblasts	B.cells	Macrophages	Endothelial.cells	Dendritic.cells	Mast.cells	CD4.Tconv	Treg	CD8.Tconv	CD8.exhausted
BANK1	0.0513255	0.0057718	0.382554	0.339548	0.07517	0.086918	0	0.456624	0	0	0
CXCL13	0.11392	0.157045	0.00338232	0	0	0.00287569	0.00167686	0.205164	0.131891	0.136946	5.79905
TEK	0.0217939	0.00796834	0	0	2.30916	0	0	0.0457243	0	0	0.00154291
CD160	0.00423447	0.0152651	0	0	0.031619	0	0	0.0173631	0	0.0981612	0.0716656
CST7	0.00361988	0.0108221	0.0442661	1.64182	0	2.38197	1.40456	0.883406	2.50716	5.61672	3.42139
SELL	0.0959356	0.0369363	0.806685	2.05595	0.758816	0.443531	0.160039	3.4135	3.79587	1.17613	0.646847
CCL19	0.0227775	0.608419	0.0119123	0.091898	0.0167705	2.82794	0	0.0538949	0.0133048	0	0
CD38	0.739032	0.060833	3.55649	0.781542	0.156385	0.332463	0.277286	0.127125	0.107558	0.0684882	0.100893
LINC00597	0.00419807	0.00379737	0	0	0.0517151	0.0223294	0	0	0	0.0138083	0.0175865
CHST15	0.527966	0.309522	0.951368	0.495162	0.748592	0	0.411516	0.0537276	0.0600474	0.00399045	0.00884007
NME8	0.00342356	0.0011795	0.00175688	0.136425	0	0.0859484	0.099091	0.00384629	0	0	0
BST1	0.0260801	0.246654	0	0.573441	0.146137	0	0.267959	0.0184695	0	0	0.0232947
GFI1	0.0113968	0	0.0616022	0	0.00475853	0	0.0597034	0.0728394	0.021845	0.0633231	0.156579
EMR1	0.17758	0.00301985	0	0.0736576	0	0	0	0.0395069	0.182098	0	0
CMA1	0.00444829	0	0	0	0.00392326	0	2.51089	0.0467954	0	0	0
UGT1A8	0.042405	0.000350048	0	0	0	0	0	0	0	0	0
KLRG1	0.0194435	0.0464863	0.00063871	0.115895	0.0465184	0.0135233	1.6556	0.221019	0.0646248	1.4643	0.12141
KLRC4	0.00478448	0	0	0.0565687	0	0.0868784	0	0.296405	0	0.803037	1.07729
GPR124	0.0112433	0.431667	0.000717087	0.00705455	0.256083	0.00127222	0.000792881	0.00239606	0.000149415	0	0.00524652
GNLY	0.0047002	0.0437407	0.00833261	0.0392636	0.0478791	0.00737824	0	0.93477	0.919606	0.923806	5.29274
ZNF165	0.524094	0.048567	1.56544	0.366994	0.0611519	0.214543	0.361105	0.920947	0.310363	0.744371	0.245156
MAN1A1	0.147582	0.356734	0.723648	0.425337	0.462077	0.124	0.149585	0.0270774	0.177241	0.0645883	0.0849068
PTGER2	0.0338034	0.203022	0	0.321134	0.0228132	0	0.627866	0.567489	0.03391	0.0922228	0.247363
FLJ13197	0.163343	0.199402	0.216473	0.109776	0.286187	0.201963	0.224122	0.377085	0.310255	0.385719	0.293814
LAT	0.0725873	0.0616266	0.0890986	0.345287	0.180835	0.127002	3.56997	1.61167	3.85275	2.23757	2.05765
KCNA3	0.00290363	0.0366107	0.891528	0.0706863	0	0	0.000997458	0.486046	0.10269	0.78269	0.190062
CD28	0.0115233	0.017232	0.0421261	0.245596	0.0461713	0.217435	0.0220491	1.00635	2.21077	0.930239	0.408957
TAL1	0.00339035	0.00526345	0	0	0.231005	0.000945804	0.342085	0.0188728	0.000614664	0.000648926	0.00267635
PTPRG	0.187513	0.908265	0.0376039	0.0301552	1.17351	0.191154	0.00040878	0.0399733	0	0	8.62411e-05
HRH1	0.341086	0.220019	0.0267987	0.105337	0.4325	0.0243728	0.0201781	0.043986	0.0205645	0.0348292	0.023113
RASGRP3	0.0174347	0.0225294	0.62579	0.573474	1.51387	0.977844	0.133765	0.20936	0.02491	0	0.043309
LRMP	0.087736	0.00791513	1.39733	0.952699	0.378915	0.618378	0.37756	0.690956	0.242794	1.2789	1.6716
P2RY10	0.00184749	0	0.258845	0.257526	0.0431218	1.0989	0.272153	0.748176	1.62338	0.845853	1.27114
P2RX1	0.00329628	0.0340023	0.713505	0.256651	0	0	2.35108	0.000902199	0.00180682	0	0
ZNF204P	0.183515	0.0985424	0.157244	0.0173985	0.128673	0.0402089	0.0548573	0.0856393	0.06612	0.0723992	0.0545772
CA8	0.0177094	0.00482387	0	0	0.238515	0	0	0.000506061	0	0	0
IGSF6	0.00850291	0.00820936	0	5.3127	0.00567287	0.542698	0.00183568	0.0975134	0.0407998	0	0
PDCD1LG2	0.128401	0.170679	0.0964333	0.665565	0.116152	1.47543	0.420382	0.0341737	0.0496406	0.00117566	0.0209989
TREM1	0.12687	0.18309	0	2.66007	0.000882713	0	0.0039978	0.0117772	0	0.00191149	0.000701667
BMP2K	0.140495	0.0887828	0.0686795	0.585795	0.199563	2.05217	1.1779	0.147531	0.0628106	0.0673695	0.0674471
GGT5	0.0199886	2.58762	0.00424246	0.556106	1.63719	0.128411	0.00452525	0.0577864	0.00126913	0.0162957	0.00099727
COLQ	0.0398743	0.174586	0.034652	0.0730717	0.106331	0.00180798	0	0.0616	0.107969	0.00518872	0.0196121
KLRB1	0.00377374	0.00307668	0	0.183416	0.00741791	0.129218	0	0.676391	0.18612	0.0617442	0.970625
CEACAM8	0.0741737	0.101957	0.160788	0.111031	0.145263	0.127741	0.118432	0.280283	0.173572	0.23121	0.183179
DUSP2	0.944026	0.319875	1.33417	3.11292	0.242451	3.48994	2.20481	3.61835	4.08236	6.25575	3.34679
CXCR2	0.0309706	0.0238986	0.0278121	0.22199	0.0287197	0.0239257	0.0159357	0.064451	0.0302999	0.048862	0.0343128
CD40	0.834581	0.892461	1.12177	2.46415	1.53077	3.87549	0.128334	0.115961	0.152333	0.00247996	0.00145801
KIR3DL2	0.000285332	0.000749609	0	0	0	0	0	0.153036	0.0312777	0.0949972	0.228133
TRAT1	0.000292401	0.00494706	0.0864928	0.0922475	0.0590767	0.147159	0.0367449	1.65527	0.357855	3.43257	1.71208
CD180	0.00670454	0.00304856	0.732566	0.886106	0.0355143	0	0.00704297	0.0995471	0.00310891	0	0
IL17A	0	0	0	0	0	0	0	0.0364299	0.000640437	0	0.0352145
LEF1	0.0750493	0.169486	0.0788223	0	0.885567	0.19272	0.0381966	1.00836	0.441525	0.0959515	0.0678952
PLA1A	0.00207263	0.0623975	0	0.191874	1.72655	0.729233	0.132955	0.0501618	0.0432193	0	0.0432305
TLR8	0.000814024	0.000681695	0	0.570891	0.00135357	0	0	0.000249645	0	0	0
AMPD1	0.000595491	0.0237096	0.682889	0	0.00289434	0.00201941	0	0	0.00243572	0	0
ARRB1	0.0429323	0.150785	0.00305254	0.550722	0.853571	0.1833	0.569407	0.0768757	0.186468	0.00816451	0.0576319
CAMP	0.0714328	0	0	0.103697	0	0	0	0.00161468	0.00127852	0	0
DENND5B	0.0727548	0.0938925	0.319826	0.0287086	0.146383	0.0207618	0.0253881	0.0687888	0.0360789	0.0563648	0.0409355
RCAN3	0.416554	0.0254475	0.0293092	0.136934	0.0912113	0	0.215002	0.464154	0.815583	0.219579	0.394623
ACHE	0.0704126	0.177268	0.183738	0	0.0668791	1.70118	0	0.0155847	0	0.0270475	0.0122948
KLRF1	0.0129252	0.00872391	0.0435239	0	0.0412326	0	0	0.0922829	0	0.153706	0.00264496
ASGR2	0.00177828	0.00367402	0	0.291991	0	0	0	0	0	0	0
SERGEF	0.728777	0.421103	0.0670094	0.533988	0.180729	0.311649	0.233493	0.271504	0.452276	0.168496	0.346967
SKAP1	0.139079	0.00765114	0.366738	0.233079	0.0236728	0.0146131	1.58727	0.972333	2.68512	1.13729	1.69962
LHCGR	0.00229788	0.0158738	0	0	0	0	0	0	0	0	0
HTR2B	0.0194284	0.0744858	0.0111884	0.0416351	0.192797	0.121161	0.0289161	0.0014357	0	0.00167314	0.0105507
PSG2	0.00161251	0.00032184	0	0	0	0	0	0	0	0	0.00348691
PAQR5	0.233056	0.0218167	0.0117548	0.0547121	0.0379429	0.0103615	0.626823	0.023856	0.0171274	0.0238684	0.0170776
JAM2	0.0765517	0.422147	0.11809	0.0619261	2.74448	0.11958	0.122226	0.286875	0.162262	0.227604	0.175759
MAP9	0.120535	0.254115	0.00691065	0.00248313	0.0256936	0.0709902	0.000206102	0.0643195	0.0230759	0.131469	0.101623
CD96	0.0782704	0.0803179	0.128155	0.309109	0.143934	0.244767	0.0675482	2.39639	2.9689	3.32372	4.30811
CDH12	0.0417765	0.0116722	0	0.00641475	0.0143368	0	0.0171798	0.0205315	0.0141317	0.0300095	0.0231587
RASA3	0.113147	0.70291	0.320797	0.346662	0.567672	0.0670922	0.481329	1.00005	0.325954	0.642014	0.133595
ARHGAP22	0.130231	0.0817827	0	0.391661	0.0142841	1.51569	0	0.0489473	0.00149009	0.00110182	0
PKD2L2	0.00737109	0.00667054	0.00392761	0.0322807	0.00747667	0.00287569	0.0110847	0	0.0160168	0.0149201	0.00675099
IL7	0.184142	0.105474	0.0308341	0.258491	0.243202	0.856907	0.0324017	0.0819225	0.225004	0.00166864	0.0109693
GRAP2	0.0072599	0.00394105	0	0.025026	0.00848674	0	2.46559	0.339509	0.867673	0.871294	0.804797
GZMM	0.00265791	0.00806102	0	0.126737	0	0	0	0.476341	0.650164	1.34867	1.10106
HNMT	0.0794766	0.696319	0.0485416	1.44446	0.0573622	0.357883	0.0337702	0.0671895	0.0328427	0.0296871	0.0247587
GPR19	0.0478657	0.00397244	0.0622362	0	0.0171229	0	0	0.0536949	0.276507	0.0264114	0.0730658
SLAMF1	0.00139738	0.00284128	0.429711	0.175217	0.0810597	0.674727	0.261938	0.325838	1.78855	0.142041	0.565417
CD300A	0.00405963	0.00960657	0.252954	2.71663	0.00124779	0.0785902	1.1699	0.183192	0	0.380354	0.0658394
CLEC3B	0.0125624	0.257831	0	0.113624	1.22161	0	0.0268949	0.00361816	0	0	0
DCSTAMP	0.00303722	0	0	0.191485	0	0	0	0	0	0	0
IL1A	0.382399	0.00514026	0	0.387077	0	0.112457	0.0490415	0	0.0226132	0	0.0198155
2019-03-03	0.112429	0.199624	0.148966	0.117306	0.796694	0.0909616	1.08678	0.170066	0.579757	0.0666875	0.0585402
GPR1	0.259676	0.207537	0.122764	0.0717725	0.201756	0.127878	0.0937352	0.255234	0.201398	0.270678	0.226945
PTGIR	0.00832347	0.952584	0.00162348	0.0902737	0.0102411	1.15333	0	0.0202126	0.680573	0.00111169	0.00120053
GPR18	0.0546546	0.0292045	0.0930188	0.171487	0.0542726	0.298012	0.0425466	0.381011	0.134388	0.459537	0.427307
CD86	0.0489617	0.0102897	0.0957587	3.97941	0	4.63319	0	0.107909	0.0245481	0.0329151	0.281385
RGS1	0.0411534	0.0280925	7.01071	7.06849	0.16301	9.76057	8.83103	5.28909	8.33589	6.566	9.75326
MS4A3	0.00311141	0	0	0	0.000713023	0	0.268298	0.0172996	0	0	0
CCR6	0.0951502	0.130817	0.17447	0.961135	0.190162	0.907129	0.171293	1.51102	3.05106	0.532509	0.585291
ZNF423	0.0105226	0.362585	0	0.00735051	0.47644	0	0	0.000165941	0	0	0.012299
CHST7	0.217689	0.124665	0.0117674	0.108492	0.248273	0.509137	0	0.0413192	0.214903	0.0582264	0.000620745
CD209	0.0609555	0.100627	0.128959	1.19675	0.105758	0.118794	0.100972	0.21515	0.142888	0.187623	0.148092
BFSP1	0.196601	0.0167076	0	0	0.0700464	0	0	0	0	0.0306488	0.00079883
TNFRSF13B	0.000240599	0.00741819	0.647952	0.00188384	0.0024362	0	0	0.11382	0.133617	0.00268533	0
IL4R	0.552557	0.442203	0.0582659	0.77595	1.11867	1.38944	1.13205	0.501275	0.982551	0.404041	0.811993
PDCD1	0.00386841	0.000159497	0.00843268	0.189757	0.00362919	0	0.0543314	0.279678	0.769047	0.699444	2.2191
CD22	0.00292012	0.00867983	0.047263	0.116939	0.0416802	0	1.13065	0.216597	0	0	0
ICOS	0.00435872	0.00216718	0.00607522	0.144553	0.0147171	0	0.0116433	1.3391	5.61525	1.12076	3.03477
SLC24A3	0.134094	0.0638632	0	0.0147202	0	0	0.423838	0.01247	0	0	0
RPL10L	0.0194197	0.0121225	0.00770761	0.00366556	0.00898853	0.0038798	0.00765941	0.0148635	0	0.0191027	0.0044728
DHX58	0.495027	0.185558	0.0335601	0.463541	0.188858	1.48922	0.313781	0.134898	0.134797	0.147462	0.184698
BHLHE41	0.11272	0.0630232	0.673887	0.148576	0.00603023	0.0275293	0	0.00465059	0.000307376	0	0
CD1C	0.00116753	0.00658785	0	1.0912	0.0014326	0.304857	0	0.0465067	0	0	0
NFE2	0.0107095	0.00268258	0.0406819	0.0841758	0.00122984	0	0.459009	0	0	0	0
GIMAP8	0.0140421	0.00806024	0	0.487488	1.68999	0	0.127536	0.155788	0.00522402	0.0740628	0.0649184
ADAMDEC1	0.0106381	0.0236028	0.0252031	0.61468	0.00440822	0.652534	0	0.0471145	0	0.00143897	0.00777163
LAIR2	0.00196348	0	0	0.130111	0.00239264	0	0.0180197	0.0394031	2.16399	0.0228426	0.216692
PTPRB	0.0387658	0.0466276	0.0412079	0.0230542	2.59467	0.055281	0.140925	0.121499	0.0558508	0.0762101	0.0614029
MROH7	0.0709905	0.0361335	0	0.0589889	0.00447211	0.0543216	0.0594172	0	0	0	0
LAG3	0.0308665	0.0714906	0.0200476	0.194224	0.00947399	0.0063349	0.0666924	0.314261	0.633213	0.858586	1.45954
RRP9	1.27597	0.419406	0.21699	0.550827	0.340476	0.0638098	0.154275	0.23225	0.273678	0.253336	0.303524
CDK6	0.655239	0.305454	0.470535	0.535067	0.314068	0.570402	0.210823	0.168151	0.332827	0.24118	0.765414
LCK	0.026719	0.0123093	0.114715	0.412769	0.0745998	0.208974	0.0443452	3.95536	6.23027	4.16948	5.26512
CNRIP1	0.00985361	0.733555	0	0.437594	1.25997	0.00302843	2.35576	0.0167197	0.00096214	0	0
HPGD	0.174585	0.0239121	0.0272036	0.243637	0.00342682	0.00116382	4.53432	0.171288	0.793948	0.0448356	0.161727
IL3	0.000406486	0.000767057	0	0	0	0	0	0	0	0	0
AZU1	0.00166658	0.00715749	0.00821449	0.0565287	0	0.0232275	0	0.0170981	0	0.00623306	0.00471532
CD244	7.4075e-05	0.000553749	0.152665	0.0680707	0	0.0830569	0	0.111195	0.0223127	0.206811	0.405409
FAP	0.218368	1.3152	0.00120341	0.0355343	0.614016	0.00333196	0	0.000444425	0.0019676	0	0
ZNF286A	0.96041	0.589835	0.26485	0.186518	0.684191	0.346676	0.369603	0.603025	0.647866	0.508129	0.563649
CALCRL	0.227146	0.407702	0.0272012	0.107531	3.03285	0.31334	0.047239	0.01327	0	0	0
BRSK2	0.00384408	0.0553412	0	0	0.0100731	0	0.0313631	0.000467238	0.000307376	0	0
MICAL3	0.56026	0.281034	0.263239	0.0893406	0.493961	0.0367822	0.230931	0.197493	0.226522	0.194546	0.124676
PRR5L	0.24217	0.0999924	0	0.164537	0.20149	0.00156814	0.0832356	0.045344	0.00562763	0.460784	0.25054
CD5	0.004705	0.00848125	0.041587	0.348104	0.0143631	0.266357	0.0546454	1.30717	2.98472	1.43328	0.904586
RSAD2	0.366722	0.320413	0.245615	0.510966	0.247504	0.251008	1.40433	0.165185	0.190898	0.131304	0.434557
SMPDL3B	0.204868	0.00425381	0.890973	0.14832	0.0624229	0.048518	0	0.00294435	0.000907817	0.00051376	0.000307745
ZNF222	0.141618	0.0456124	0.101746	0.147488	0.136483	0	0.0957356	0.121861	0.108872	0.0709739	0.120819
LTA	0.00545457	0.0204349	0	0	0.00378554	0.0862333	0.0479508	0.27437	0.927574	0.136514	0.171203
MLPH	0.262324	0.137893	0	0.102054	0.341769	0.00354551	2.36365	0.00822463	0.01896	0.0023911	0.00291056
PAX7	0.020407	0.126045	0	0.00265687	0.0132461	0	0	0.00180274	0	0	0
NTRK1	0.00511245	0.0400216	0	0	0	0	1.84343	0.0290659	0.195333	0.00140091	0.120754
AQP9	0.00206299	0.0127308	0	0.954271	0	0.0119375	0	0.0165101	0.000571747	0	0.000958262
SLC12A8	1.1527	0.169666	0.185839	0.207493	0.242194	0.0828872	0.849347	0.17588	0.127496	0.153296	0.157832
C5AR1	0.0603324	0.0827887	0.0115734	2.42937	0.0472976	0.0935932	0.201566	0.0443992	0.0488311	0.0363445	0.0376579
A2M	0.0637278	5.40202	0.0211672	2.8336	6.02134	0.137365	0.255627	0.158928	0.00828564	0.240655	0.00795118
CLC	0.00306959	0.00480889	0	0.00242434	0.0218171	0	0	0.0220269	0	0	0
MANEA	0.331822	0.246079	1.4331	0.201287	0.259081	0	0.111164	0.113711	0.216518	0.0738455	0.12978
ANGPT4	9.50408e-05	0.163154	0	0	0	0	0	0.0141708	0	0	0
NAALADL1	0.00598833	0.195774	0	0.404633	0.1615	0.104604	0.156557	0.0628183	0.161902	0.059812	0.350275
NCAM1	0.0183594	0.136534	0.129985	0.00220763	0.122263	0	0	0.029535	0.0533703	0.0343455	0.046984
CCR3	0.00318214	0	0	0	0	0	0	0.0192959	0.053407	0.0255785	0
TNFAIP6	0.0248433	1.20729	0.00224043	0.3194	0.0236764	0.695292	0.0548945	0.0669198	0.0254472	0.00192442	0.000776915
EMR2	0.0452394	0.081121	0.0157817	1.04732	0.189585	0.0111142	1.51691	0.0335061	0.0102714	0.0297622	0.0253842
OSM	0.00729224	0.0139529	0.0708013	2.1513	0	0	0.901778	0.219276	0.131528	0.141234	0.435844
PPFIBP1	1.24849	0.987691	0.15395	0.184494	1.87191	0.209654	0.236031	0.299681	0.271289	0.326207	0.319874
BCL7A	0.461596	0.105659	0.0264855	0.104349	0.0188522	0.115288	0.00149724	0.0438837	0.000289349	0.000627521	0
CD83	0.488656	0.304488	0.240011	5.11029	0.305485	7.44724	3.78859	1.23673	1.64319	0.398998	1.17397
SIGLEC1	0.00147792	0.0088371	0	1.27167	0.0002675	0.00162163	0	0.000311202	0.000198441	0	0.000180936
ITK	0.00722325	0.012759	0.0556159	0.185653	0.0150024	0.106271	1.05491	2.38804	3.1045	2.42803	2.85617
CEMP1	0.150471	0.153111	0.0374042	0.253711	0.182353	0.185798	0.151637	0.0420174	0.124418	0.0850191	0.0911553
BLK	0.000865185	6.81999e-05	0.351976	0.166682	0.032924	0.175182	0.00297592	0.30543	0.0260092	0.0520599	0.0782957
IL18RAP	0.00263809	0.00284494	0.0466919	0	0.0106415	0	0.513676	0.501022	0.446566	0.067087	0.954895
CCL18	0.000921056	0.0146854	0	1.48483	0.0187624	0	0.0579822	0.00191862	0	0.022862	0.0731837
ADCYAP1	4.7245e-05	0	0	0.00333839	0.0300943	0	2.74197	0.0708915	0.000606157	0	0
GPR97	0.00460958	0.00520894	0	0.0729082	0.223553	0.00196667	0	0.0420074	0	0	0.0302594
HIC1	0.00318333	0.0513948	0	0.0265081	0.0591538	0	0	0	0	0.00150762	0
ABCB9	0.269062	0.0410325	0.473969	0.0135172	0.0861884	0	0	0.0556103	0.0187079	0.0109398	0
KRT16	3.55743	0.0867674	0.0630264	0.64844	0.0467116	0.0258976	0.0560525	0.0474601	0.0304515	0.000453264	0.0706181
ROBO4	0.0111001	0.0402949	0	0.0666566	2.33993	0	0.000561534	0.00482841	0	0	0.00116188
C11orf80	0.676684	0.0760916	0.971171	0.0468718	0.185086	0.0896487	0.0467206	0.0772565	0.141899	0.0976811	0.177467
RGS13	0.00628394	0.00472623	0.103658	0.0752528	0.00181721	0.42918	3.38328	0.121786	0.0884245	0.0302333	0.186761
CD247	0.0117267	0.00409534	0.0572239	0.347187	0.00114395	0.153731	0	1.27388	3.05113	1.63895	2.49347
GUSBP11	0.28368	0.365052	0.802282	0.186801	0.416271	0.0577941	0.163172	0.249704	0.390572	0.328311	0.394097
GNG11	0.0785934	1.56428	0.00173036	0.103841	5.50819	0.257204	0	0.0667582	0	0.00120983	0
SLAMF7	0.139234	0.126914	4.93999	1.6148	0.121341	0.767954	0.120296	0.453829	0.258581	1.86862	0.497577
DGKA	2.08703	0.279878	0.169368	0.841127	0.872671	0.736803	0.385191	1.46482	1.20506	0.884134	0.98129
TYR	0.00155202	0.00133862	0	0	0.0133372	0	0	0	0	0.00403698	0
PBXIP1	0.665617	1.30311	0.726454	1.00352	0.888268	1.0614	1.17808	2.65181	4.94517	1.7476	2.19844
FPR2	0.000296755	0.00200124	0.00212159	0.50878	0	0	0	0.000547621	0	0.00102698	0.00190394
FZD3	0.198903	0.198421	0.3374	0.0594278	0.105852	0.074698	0.093602	0.19101	0.107609	0.190711	0.220042
FOSB	1.70482	4.16039	3.2907	2.69592	2.44356	2.4553	4.83459	2.74669	1.72539	3.67638	1.18232
HLA-DOB	0.209774	0.0691114	1.9525	1.00866	0.112289	1.18589	0	0.267285	0	0	0.000949787
DCN	0.481418	5.67021	0.0603176	0.226889	0.168597	0	0.0905214	0.0599986	0.0059002	0.010319	0.0145274
ZBTB32	0.0136412	0.00749808	0.235607	0.0680592	0.0148774	0.0901039	0.54101	0.173396	1.73422	0.136527	0.474083
BRAF	0.362675	0.242397	0.385501	0.14553	0.286793	0.0733722	0.471453	0.451535	0.315095	0.413955	0.323775
COL1A2	0.166592	4.88262	0.0572498	0.193311	0.103381	0.0537813	0.00741895	0.00384635	0.00497131	0.00240732	0.00455389
PASK	0.198624	0.0454012	0.142483	0.157706	0.175986	0.00508233	0.0647959	0.600839	0.41322	0.55522	0.166194
IL26	0.001198	0.000340917	0	0	0	0	0	0.00878824	0	0.00789876	0.147701
CD4	0.0297445	0.153602	0.00390754	4.2472	0	0.901463	1.43769	1.03298	3.32712	0.237873	0.982232
SH2D1A	0.000657358	0.00216225	0.0091913	0.000752576	0.0201535	0.00191394	0	0.709885	2.26748	3.18879	1.31339
FCGR2B	0.00838198	0.0072194	1.71083	2.93873	0.0020836	0.00355724	0.0615077	0.107112	0.00433707	0.0133671	0.007469
LY86	0.00268356	0.0110283	0.0492254	2.62975	0.0175236	0.563988	0	0.157685	0	0.0305397	0
MS4A6A	0.0106914	0.00781022	0	6.18837	0.0430523	0.12402	0.181381	0.0735888	0.00149092	0.0286714	0.162231
PLEKHG3	0.714383	0.418392	0	0.0667709	0.129195	0	0.0908373	0.0498009	0	0	0
MPO	0.0012374	0.019976	0	0.0301293	0.000476744	0	0	0.00285166	0.00752751	0.00658099	0.000398475
HSPA6	0.511468	0.186825	0.405096	0.730584	0.205161	0.252165	0.258887	0.00190353	0.000640437	0.127981	0
TM4SF18	0.00344186	0.00471397	0.00247638	0	1.73286	0	0	0.0123867	0.000674454	0	0
EBF1	0.0495311	3.63203	0.206342	0.0179865	1.59419	0.338962	0.0540135	0.202882	0.00504973	0.0168317	0.00100622
TIE1	0.00203583	0.0074216	0.00479261	0.00108101	2.6369	0	0.652184	0.0225013	0	0	0.0187691
QPCT	0.282824	0.281808	0.864653	1.76549	1.09811	0.513114	1.80856	0.0788282	0.0504162	0.133339	0.293774
AIF1	0.0176878	0.0188168	0	6.51194	0.0183935	0.46768	0.192006	0.0745041	0.0291944	0.0598352	0.0243819
ASGR1	0.0607949	0.0179268	0	0.401302	0.132684	0	0	0	0	0	0.000825035
UBASH3A	0.00405476	0.00306558	0	0.0463324	0	0.00817333	0	0.208664	0.526189	0.27735	0.305323
ACAP1	0.0435955	0.0219231	0.730342	0.887035	0.0269198	0.382253	0.75165	1.66973	2.08045	1.82786	2.04472
CXCR5	0.00216085	0.0157031	0.0795055	0.0624633	0.000805775	0.0259147	0	0.296534	0.190963	0.546106	0.00243638
FASLG	0.000494755	0.00167643	0	0.0328414	0.0015519	0	0.182666	0.103409	0.0794529	0.463926	0.613676
CD163	0.00568676	0.0108569	0.000658355	3.83869	0	0	0.000491271	0.00285767	0.000594716	0	0.00146406
CD37	0.00851479	0.0188872	0.937516	2.82793	0.00301306	1.46046	3.12916	1.12304	1.7447	1.03642	1.20165
RGS5	0.101781	1.67818	0.0604903	0.0339109	0.317502	0.0709368	0.113701	0.0274078	0.0180434	0.0142599	0.0125424
GPR65	0.0384044	0.0766621	0.100282	0.895772	0.0908399	1.27098	2.56277	0.963611	0.342859	0.850551	1.41713
FAM198B	0.117625	0.9511	0.00133304	0.879848	2.49848	0.00108227	0	0.00174925	0	0.000551901	0.00083017
GPR183	0.0907454	0.144031	0.836878	6.35731	0.172253	8.07461	3.67754	5.09146	4.7883	4.3311	2.72061
TXK	0.00341248	0.004709	0.134822	0.0176485	0.0098114	0.157401	0.0633292	1.41412	0.196116	0.199582	0.369337
HIST1H2BG	0.844676	0.0444898	1.50504	0.488822	0.104419	0.339898	0.0815229	0.111858	0.129691	0.0799669	0.0790596
IL12RB2	0.261594	0.0143418	0.00971812	0.0750664	0.0190721	0.00102776	0.0438228	0.128149	0.959889	0.0424985	0.136904
S1PR1	0.0169649	0.048897	0.311764	0.261482	5.10254	3.84421	0.848022	2.37999	0.24979	1.18382	0.0570665
CD79A	0.00386009	0.00890049	4.38455	0.210602	0.045945	0.174302	0.00100864	0.369791	0.252455	0.0226318	0.040623
SLC12A1	2.4437e-05	0.000418427	0	0	0.000409612	0	0	0	0	0	0
CYP27A1	0.305598	0.951761	0.00657159	0.579906	0.810743	0.100112	0.0169359	0.0301595	0.0255617	0	0.000970957
KLRC3	0.0192866	0.00250243	0.00486775	0	0.00194899	0.00691686	0	0.253215	0.0220157	0.184089	1.00979
TNFRSF11A	0.0543351	0.0135505	0	0.226543	0.26882	0.825851	0.162704	0.00328977	0.26114	0.00332688	0.0135685
RRP12	0.843897	0.334334	0.745037	0.432372	0.497151	0.0593428	0.270807	0.180319	0.214084	0.129658	0.108663
CD3G	0.0731517	0.113906	0.186728	0.309841	0.194843	0.213574	0.162481	2.47912	3.6537	3.38402	4.40431
IL7R	0.0886164	0.0810377	0.153067	0.921076	0.070745	3.02138	0.00544151	3.60766	3.22437	1.88655	1.4823
DPEP2	0.00563629	0.00183259	0.0890641	0.611715	0.177744	0.00215078	0.186875	0.218458	0.176504	0.0359416	0.000966738
MMP25	0.0357685	0.0594103	0.0154091	0.0548976	0.0566932	0.00436863	0.034511	0.106688	0.0272264	0.0542752	0.0628692
WNT5B	0.118835	0.159425	0.184667	0.266725	0	0.535653	0	0	0	0	0
CDH5	0.0105336	0.0227607	0.00373928	0.00856515	4.4051	0.00212471	0.000526458	0.05467	0	0	0.000403191
GSTT1	1.45137	1.63588	0.783667	0.59084	1.31401	0.106492	0.751791	0.101293	0.0885738	0	0.0272774
CEACAM3	0.00164798	0.00389201	0	0.213378	0.00171531	0.022751	0	0.00289923	0.00407459	0.00134459	0
TNIP3	0.0752062	0.0310029	0.016909	0.253491	0.0939233	0.0490555	0.0164023	0.131776	0.782262	0.736419	0.945523
RYR1	0.0391726	0.0251074	0	0.0515774	0.00624472	0	0.0268541	0.0144205	0.0442382	0	0
CHI3L1	0.22881	0.616311	0.00510138	0.777991	0.00431539	0.1424	0.0117074	0.00352811	0.00153293	0.00401789	0.00125092
KIT	0.121519	0.0385493	0.0181115	0.0271357	0.256877	0.377826	7.43543	0.0890291	0.00138624	0.000794174	0.0506238
REPS2	0.0366326	0.0404743	0.0601044	0.20245	0.0357879	0.0288245	0.0198593	0.0503556	0.0364811	0.0521019	0.0461521
FCGR3A	0.0050729	0.0082193	0	5.16691	0.0144426	0	0	0.0542554	0.0274908	0.0832293	0.045389
CD79B	0.00994666	0.0650808	2.24559	0.130839	0.665683	0.175384	0.519578	0.31314	1.35371	0.100108	0.392718
CLCA3P	0.00645993	0	0	0	0	0	0	0.00154251	0.0045345	0.00896653	0
BEND5	0.0690926	0.128854	0.0242696	0.0469899	0.204354	0.11158	0	0.0362164	0.0161668	0	0
CCR7	0.0139053	0.0571724	0.236755	0.389978	0.103628	9.79525	0.0438267	4.59614	0.732138	2.85416	0.266999
P2RY14	0.015574	0.133499	0	0.668593	0.00934651	0.524139	1.12143	0.0882755	0.0181078	0	0.0241126
CD14	0.447224	0.194386	0.0309688	5.88124	0.839774	0	0.152771	0.0386895	0	0.00185058	0.0442536
EMCN	0.00947922	0.0329646	0.0074404	0.00581124	2.58715	0.0147507	0.0053408	0.0627291	0.0176244	0.0155987	0.0151616
BLNK	0.45537	0.00646616	3.41861	0.964825	0.0177291	0	0.00280619	0.408485	0	0.0036743	0.00216656
GPC4	0.292634	0.471222	0	0.0732212	0.00297645	0.319206	0.0339949	0	0	0	0.000393723
PCDHA5	0.00162532	0.0034361	0	0	0	0	0	0.000404962	0.00240332	0	0
TEP1	0.206344	0.181968	0.159751	0.357412	0.315673	0.0428431	0.171992	0.148568	0.185529	0.198988	0.134415
CYP27B1	0.307101	0.0360076	0.0431175	0.28434	0.0111112	0.049702	0	0.0257616	0	0.00529545	0
ADAM28	0.233077	0.0150668	1.40657	1.67345	0.0790013	0.978482	0.182573	0.323395	0.00164454	0.0953139	0.108538
TCL1A	0.00142258	0.0129863	0.0563577	0.232564	0.0133725	0.127819	0	0.211929	0	0	0.00118922
PRG2	0.0468156	0.0630337	0	0.0314059	0.191524	0	1.61226	0.0289676	0.0718621	0.026588	0.020023
FCGR3B	0.00147381	0.00649057	0	1.41479	0.00227849	0	0	0.00710128	0.00076441	0.00380157	0.00112443
SMPD3	0.027229	0.0131532	0.141994	0.152262	0.0717276	0.0294275	0	0.022922	0.131288	0.0413223	0.0643356
RALGPS2	0.204134	0.0740945	0.588505	0.123102	0.0484868	0.0560863	0.00271839	0.101647	0	0.0225756	0.0175968
PLA2G7	0.0206301	0.02066	0.0110298	1.92385	0.0183663	0.0127928	0.00258492	0.0148437	0.00539213	0.0144	0.0288099
SOCS1	0.344513	0.176903	0.370857	0.565395	0.0753659	1.68253	1.27874	0.838579	0.870365	0.970994	0.493067
FFAR2	0.0602414	0.0841919	0.0867382	0.223061	0.0898536	0.115852	0.101434	0.18099	0.133067	0.149944	0.127692
ELTD1	0.00617439	0.0249	0	0.00133586	3.29557	0.000918431	0.0169305	0.038556	0	0	0
IL1B	0.142751	0.0235363	0.00178333	2.04922	0.00772213	0.367353	0.0450826	0.0474606	0.00313568	0.028362	0.00587291
REN	0.000764513	0.00582218	0	0	0	0	0.00629186	0	0	0	0
SLCO5A1	0.0216066	0.034365	0.0442932	0	0.0499061	0.879927	0	0	0.00589738	0	0
IL18R1	0.0657757	0.0897511	0	0.351852	0.108402	0.0802894	1.57114	0.470028	1.30257	0.0640019	0.439243
CDA	1.29601	0.0164277	0	0.186394	1.23665	0	0.00400856	0.0184855	0	0	0
SPIB	0.203103	0.280864	0.292328	0.736092	0.358468	0.961557	0.31107	0.692989	0.479077	0.639695	0.510865
GPR116	0.0109239	0.233339	0	0.000605657	2.56833	0	0	0.0291823	0	0	0.00134486
CD33	0.00935254	0.00470825	0.00151551	1.17887	0.00670155	0.106278	1.91725	0.00245159	0.0269738	0.00348302	0.00126831
DPP4	0.163318	0.0968369	0.0125732	0.0923374	0.0866255	0.211339	0.140963	0.33285	0.16422	0.10136	0.0828548
COL15A1	0.00777517	1.08109	0	0.108897	3.3087	0.00210996	0	0.0676391	0.0156795	0.0173322	0.000264202
SEC31B	0.138614	0.166004	0.185412	0.0815565	0.239413	0.0998763	0.243445	0.151853	0.409295	0.160888	0.331265
PLCH2	0.108341	0.000788567	0.00331399	0	0.00020855	0	0	0.024243	0.0674122	0.0740402	0.073381
CXCL11	0.357334	0.0693555	0.00463732	0.208228	0.218238	0.112902	0	0.000979309	0	0	0
VILL	0.137825	0.108594	0.283861	0.0866172	0.171813	0.0298941	0.128294	0.0934867	0.0902035	0.0649935	0.151558
NKG7	0.004553	0.00503021	0	0.637068	0	0	0.511614	0.642074	0.0945462	5.29915	4.12209
KLRK1	0.0336916	0.004057	0.00160558	0.17568	0.0198538	0.117332	0.00379593	1.35588	0.0347484	3.44035	4.23118
ST8SIA1	0.148413	0.156631	0.0455307	0.075967	0.0919201	0.262429	0.122065	0.20562	0.140383	0.295225	0.19079
CCL20	0.549336	0.0377031	0	0.874301	0.0549988	0.672365	0.0399653	0.199888	0.598574	0.00367066	0.559951
FCRL2	0.00106057	0.00083477	0.710073	0.0410526	0	0	0.000654602	0.141199	0	0.00114624	0
VWF	0.0774018	0.00607466	0.00141458	0.00680364	4.49323	0.00206255	0.0554133	0.0887468	0.000137096	0.000928426	0.000462894
SIT1	0.00340569	0.00545612	0.299969	0.215292	0.0178353	0.103455	0	0.833165	2.20661	1.10302	1.35296
SIGLEC6	4.52629e-05	0	0.00169486	0.136351	0	0	2.49492	0	0	0	0
TRPM4	0.688538	0.177311	0.0815839	0.368015	0.789317	0.114345	0.0316034	0.0101829	0.0108035	0	0
KIR2DS4	0.00160629	0.001193	0.0183304	0	0	0	0	0.131094	0.0300704	0.0570839	0.226248
KDR	0.0152318	0.0161351	0	0.00111372	1.341	0.000587902	0.000863678	0.00548316	0.00065476	0.000930215	0.00109093
GZMH	0.0015066	0.000569352	0.0488609	0.114331	0	0.107222	0	0.234271	0.0629539	2.61265	3.055
LIME1	0.274167	0.0801144	2.29491	0.294349	0.0947849	0	0.0793568	0.907437	1.5239	1.6422	0.863448
GZMA	0.00521154	0.0178226	0.00875043	0.0945313	0.0241987	0.194071	0	1.07247	0.235914	6.0226	6.55431
CDH1	3.23132	0.0194692	0.249197	0.438556	0.0211923	0.236912	0.0219424	0.0740807	0.269353	0.0713076	0.0264634
WNT7A	0.158729	0	0	0	0.0139504	0	0	0.0257645	0	0	0
CXCL9	0.195934	0.146127	0.00249877	1.22838	0.0614891	1.09606	0	0	0.000396738	0.00051376	0
CCR10	0.0371636	0.311387	0.370325	0.0221848	0.0380764	0	0.0339034	0.0375279	0.0796865	0	0
NCALD	0.228676	0.356279	0.0198913	0.00460096	0.117763	0	0	0.110768	0.540047	0.128369	0.658273
CXCL5	0.0612103	0.0486296	0	0.0506777	0.0154244	0.00215078	0.00288319	0.00229332	0.00162799	0.00164157	0.0118962
LTC4S	0.0493539	0.0244305	0.345203	0.585005	0.636543	0	5.42174	0.0397166	0.0328873	0	0.0495404
PTGS1	0.390309	0.419231	0.0511702	1.68709	0.218185	0	4.85221	0.0361273	0.000396738	0	0.00253113
IFNA10	0.00103506	0.00129786	0	0	0	0	0	0	0	0	0
NPL	0.769832	0.0678775	0.0638567	2.05587	0.0916605	0.252671	0.0149119	0.0697594	0.0743404	0.0188971	0.084128
MMP9	0.14446	0.0642099	0	1.49176	0.0941717	0.074198	0.00255085	0	0.170461	0.039705	0.0240691
CXCL3	0.493167	0.404888	0.0030908	2.24243	0.462767	0.226463	0.209603	0.0151033	0.00106406	0.00085905	0.0862214
DHRS11	0.10473	0.0348246	0.00370261	0	0.0404615	0	0.00855339	0.0119033	0.0257118	0.0190397	0.0403706
FOXP3	0.00317018	0.000280434	0	0.0754116	0.000613721	0.00282451	0	0.108652	3.34864	0.0131413	0.0769106
VWA5A	0.539905	0.627785	0.444655	1.27634	0.810775	0.112217	7.51153	0.212226	0.722384	0.100398	0.149521
ORC1	0.277889	0.0184292	0.0800377	0.00749113	0.0282973	0.0828552	0.00578835	0.0352595	0.0512537	0.0274734	0.118485
SAMSN1	0.0109457	0.0299673	1.81635	3.05617	0.0480685	6.79341	5.87076	3.13433	5.54867	2.72819	6.11741
NIPSNAP3B	0.0846032	0.147626	0.0275399	0.194247	0.123595	0.0052751	0.130052	0.0049089	0	0	0.000556879
PPBP	0.00374698	0	0	0	0	0	0	0.000460742	0	0.00152731	0
GIPR	0.0195852	0.00560007	0.0633841	0.0334027	0	0	0.0554583	0.00292251	0.000978341	0.0503029	0.00496539
HK3	0.00210414	0.00609502	0.00790942	1.42493	0.0330481	0	0	0	0.0281869	0	0
PPM1H	0.21056	0.0641793	0.0302515	0.130083	0.166334	0.154505	1.3327	0.0100927	0.000935022	0.0261614	0
ZNF324	0.273925	0.215152	0.0332807	0.0697253	0.144428	0.00902902	0.206703	0.0627207	0.0847757	0.179356	0.189969
SIRPG	0.00405104	0.00269134	0	0.153806	0.00462752	0.237628	0.00538475	1.22644	4.00783	1.2992	3.7465
DSC1	0.0603714	0.00981994	0.0124397	0.00574864	0.0135931	0.00936149	0.00648867	0.0516011	0.0228243	0.0268418	0.0194085
NR4A3	0.0463898	0.918622	0.260871	1.74589	0.0333918	2.17829	1.70679	0.842552	0.550913	1.64544	0.424254
FPR1	0.00983821	0.0627775	0.0283188	2.59063	0.00824264	0	0.0356354	0.00384847	0	0	0.00244273
CCL23	0	0.00100655	0	0.225562	0.537765	0	0.199098	0.033601	0.0287214	0	0.0866117
CD1B	0.00113139	0.00373547	0	0.553283	0	0.753334	0	0.0419652	0	0.0297248	0
LRRC32	0.0390922	1.16186	0.00613862	0.0279316	0.971117	0	0.00844398	0.0353473	0.0871138	0.000557355	0.000524681
ESAM	0.0199097	1.36171	0.0346679	0.0693869	4.45617	0.00287569	0.0530551	0.10296	0.0178238	0	0.0251845
ETV3	0.248284	0.193226	0.031861	0.777106	0.189188	0.994967	0.339747	0.242108	0.100539	0.0693616	0.0766766
SCG2	0.0261549	0.211926	0	0	0	0	0.109552	0.00120176	0	0	0.00292004
PADI4	0.0122161	0.00236853	0	0.0664067	0.00106593	0	0.43415	0.00501936	0	0	0
TPSB2	0.0130722	0.0256094	0.0284166	0.00152081	0.0905689	0.164364	12.2755	0.14148	0.0258991	0.0160321	0.0144232
SP140	0.0322468	0.0061596	0.763991	0.521521	0.0731258	0.00501569	0.00101992	0.417442	0.774804	0.532699	0.840106
CPA3	0.00837803	0.0108497	0.027633	0.00276374	0.0389688	0.00383039	10.8648	0.125263	0.0131224	0.00440831	0.00661965
C5AR2	0.0138439	0.0148696	0	0.257036	0.0134098	0.00285	0.0288221	0.0210866	0.0129917	0.0217412	0.0118645
ZBTB10	0.0867345	0.18713	0.137326	0.124504	0.165068	1.09059	0.235393	0.145493	0.0280735	0.0433868	0.0199191
SLC15A3	0.356981	0.11441	0.212192	0.894737	0.145178	0.567486	0.0602017	0.0131124	0.000583231	0	0
GNG7	0.0366296	0.0855404	1.17725	0.180165	0.205834	0.324874	0.103985	0.177364	0.0538422	0.0645423	0.0457121
FCRL5	0.00318995	0	2.81418	0.0860545	0	0	0	0.0345694	0.00183349	0.00191981	0.000254479
EMR3	0.00915286	0.0041249	0	0.0653926	0.00137605	0	0.0248472	0	0	0.012393	0.00156177
MAP4K2	0.404421	0.0625982	0.131926	0.0485242	0.380454	0.150537	0.190364	0.156736	0.214849	0.0747631	0.1471
CLEC2D	0.297057	0.200842	0.548043	0.680206	0.2623	0.490703	0.233966	2.73792	2.53111	2.7687	3.87364
CD8B	0.101743	0.00865216	0	0.0507485	0.0142457	0.106918	0	0.680639	0.0158962	2.14348	2.42171
MAGEA11	1.0383	0.00193418	0	0	0	0	0.0021678	0	0	0	0
KIRREL	0.187586	0.688817	0	0	0.0739957	0	0	0	0	0.000568182	0.000322174
ADCY4	0.0470805	0.156855	0.00944855	0.0262222	3.38417	0	0.00297034	0.079563	0.0187611	0.0187537	0.00734656
ZNF135	0.0239144	0.166452	0.0193354	0.0511574	0.181921	0.0187899	0.049732	0.0562964	0.0332888	0.0311044	0.0329426
MARCO	0.0640638	0.00426736	0	1.91325	0	0	0.0092161	0	0	0	0
IL9	0	0	0	0	0	0	0	0	0	0	0
LY9	0.028492	0.0100473	3.07207	0.452494	0.0408912	0.0815275	0.000792881	1.0683	0.714503	1.40818	0.902526
NTN3	0.00228689	0	0	0	0	0	0	0.000733708	0	0	0
FLVCR2	0.0904616	0.052212	0	1.27582	0.227023	0.242373	0.000758458	0.0510408	0.780098	0.0237721	0.00173101
MYB	0.0347434	0.00349754	0.00445957	0.052558	0.00867876	0.141547	0.321049	0.023931	0.033569	0.0644742	0.098686
ZAP70	0.0127072	0.0516221	0.00305188	0.150175	0.0310544	0	0.0378169	1.48521	1.91527	2.03301	2.26833
PTPRCAP	0.0471836	0.0426907	2.28476	0.746542	0.134428	0.313669	0.0529466	2.38542	4.40228	3.27105	3.44101
LILRA4	0.000113624	0.00251839	0.0029892	0.381573	0.000593643	0.00827902	0	0.00617798	0	0.000961405	0.00981429
RENBP	0.00340099	0.011891	0	0.0892896	0.00500314	0	0.320295	0.0110585	0.0124663	0.0258446	0.00341784
MBL2	0.00226801	0.000729635	0	0	0.00328682	0	0	0	0	0	0
PTGDR	0.000841718	0.147742	0	0	0.0364973	0	0	0.102213	0	0.279562	0.0199643
FZD2	0.0899694	0.105931	0.10928	0.0757702	0.10166	0.0874063	0.108085	0.176318	0.12299	0.188382	0.139202
CTSW	0.00520224	0.0168627	0.291581	0.145553	0	0.193112	2.26026	1.26623	0.108942	2.93174	4.2652
RNASE2	0.000759417	0.00413287	0	0.537376	0	0	0	0	0	0	0.00162174
GALR1	0	0.00246083	0	0	0	0	0	0	0	0	0
CCL17	0.0208244	0.00444793	0	0.419093	0	2.35356	0	0.0694726	0.0206974	0	0.0211663
MAP4K1	0.028535	0.0121665	0.842685	1.18585	0.0533453	0.369434	0.473009	1.38736	2.20703	1.68449	1.4505
EDNRB	0.0223036	0.859215	0.0053681	0.179461	1.52962	0.00397824	0.210512	0.0148023	0.0120162	0	0.00195197
ST3GAL6	0.158108	0.0516139	0.310362	1.33686	0.290069	3.25762	0.449846	0.100544	0.0507778	0.043908	0.0363372
SLAMF8	0.0146021	0.181292	0.0813836	2.65656	0.0724647	0	0	0.0157518	0.0275258	0.0288207	0
DAPK2	0.210204	0.10311	0.0658195	0.00108101	0.0829236	0.00411684	0.110493	0.190633	0.0431109	0.139685	0.914447
SPAG4	0.0953742	0.0707092	2.66327	0.039597	0.0986431	0	0.0385986	0.0394302	0.0256411	0.0131841	0.0307344
SKA1	0.424571	0.353569	0.403295	0.257928	0.435858	0.419769	0.361153	0.779067	0.606278	0.741579	0.730201
PDPN	2.27941	1.2874	0.0175186	0.728873	0.72158	0.0247464	0.0128875	0.0545463	0.019251	0.0311403	0.032052
COL3A1	0.0631014	4.66371	0.0306166	0.171155	0.165267	0.093791	0.0171254	0.0239295	0.00305997	0.00604335	0.0446909
MGAM	0.0023111	0.00235351	0	0.0116126	0	0	0	0.00320371	0	0	0
PECAM1	0.0552197	0.0872697	2.18197	1.3885	4.64078	1.48197	0.0719278	0.293139	0.066697	0.733854	0.239386
FAM65B	0.0762946	0.211018	0.105359	0.550348	0.220808	0.150148	0.433068	1.6156	0.967329	0.875319	0.418278
CLEC14A	0.00822569	0.187942	0.00255623	0.0163222	5.06847	0.003242	0	0.0647329	0	0.00145967	0.00108812
IFNG	0.00077351	0.00328054	0	0	0.00459531	0	0	0.275713	0.0148493	1.95386	2.10901
CCL8	0.00729644	0.460688	0	0.51746	0.00851279	0	0.0378195	0.000976573	0	0	0
SPOCK2	0.0121713	0.05264	0.0382499	0.199288	0.357183	0.343848	0.00318046	1.79621	4.13984	1.23019	1.95346
TRAF4	0.943473	0.161006	0.142618	0.152641	0.156994	0.044712	0.180363	0.239669	0.236392	0.213271	0.156533
LDB2	0.00621464	0.33299	0	0	2.80611	0	0.180691	0.0438149	0	0.025905	0
ITGA9	0.011421	0.0216663	0.0520957	0.0330658	0.608577	0.00866235	0.468611	0.0113348	0.00105341	0	0.0178131
APOBEC3G	0.748735	0.229885	0.920107	1.2694	0.190823	1.24788	0.329616	0.540706	1.27727	3.50111	2.95864
GIMAP5	0.00305579	0.0122475	0.0460732	1.30009	1.94302	0.315892	0.290064	0.663739	0.289546	0.940814	0.504657
AIM2	0.855211	0.0440951	1.15475	0.280443	0.113272	0.109437	0	0.247357	0.288299	0.185769	0.29258
CFP	0.0163333	0.0154924	0.0293123	1.24577	0.138182	3.27023	0	0.102774	0	0	0
ANKRD55	0.00304439	0.0012267	0	0.0644717	0.0946315	0.246188	0	0.148725	0.00325336	0	0.0483649
SCN9A	0.623909	0.031101	0.00183033	0.0977296	0.0396033	0.0610217	0.0442973	0.00232408	0.00267976	0.00238266	0.00214372
BIRC3	0.525032	0.279623	2.28598	0.751671	0.500266	6.91747	3.11709	2.81306	3.62922	1.91643	2.35697
UGT2B17	0.0437527	0.00399338	0.0999657	0	0	0	0	0.0187182	0	0	0
HOXA1	0.099034	0.00346289	0	0	0	0	0.0434559	0.0214283	0.0138438	0.0303806	0
CSF3R	0.0015294	0.00631034	0	1.0355	0	0	0	0.0193341	0	0.00106202	0.00031256
MS4A2	0.0320514	0.0372672	0.0557436	0.0276338	0.0757121	0.0319359	6.0669	0.178639	0.076494	0.0993684	0.0764788
BARX2	0.137755	0.00881048	0.00255623	0.00812172	0.0112232	0	0.00229008	0.00177798	0.00269372	0.00816694	0.0315883
IL5	0.00459073	0.0129027	0.00851449	0	0.017055	0	0	0	0.0272686	0	0
PNOC	0.00425291	0.00385789	1.36154	0.0690859	0	0	0	0.0166974	0	0	0
IL5RA	0.00389564	0.000573163	0.496818	0.000274283	0.000891628	0	0.488229	0.0670494	0.000198441	0.0284963	0.0196179
FAIM3	0.0899145	0.421165	0.135531	0.185278	0.107113	0.18411	0	2.62286	2.64036	1.66118	0.645739
RASSF4	0.0985646	1.25035	0.258332	3.8164	0.238253	6.88425	0.0999407	0.0798982	0.054769	0.0514845	0.0954772
ATP8B4	0.00619593	0.0975671	0	0.813525	0.000818884	0.205535	0.935351	0.0628877	0.020857	0	0.488942
PDGFD	0.0145166	0.470824	0.0563514	0.00157323	0.600034	0.104504	0	0.0943997	0.019155	0.164602	0.0204559
CCL14	0.00441268	0.00869035	0	0	2.93036	0	0	0.0380176	0	0	0
CD2	0.00477885	0.0171766	0.0867023	0.888053	0.0845382	0.122428	0.0717237	4.04829	6.76307	5.07111	6.47993
HPGDS	0.00454554	0.00561298	0	0.461809	0.0201891	0	6.20333	0.0190816	0.0103102	0.025153	0.00441383
PRF1	0.00186219	0.0350974	0.0711913	0.179697	0.0258138	0.120818	0	0.646584	1.79327	2.21329	4.28713
LST1	0.00834117	0.0134452	0	3.84583	0.0205179	0.680131	0.186361	0.0931174	0.206942	0.0382197	0.126617
TNFRSF10C	0.00962595	0.0179091	0	0.175257	0.429634	0	0.0306886	0.00764404	0.00101061	0.0020314	0
FRMD4A	0.0957436	0.286189	0.00664022	0.208341	0.370235	0.527147	0.022773	0.0330532	0.0221534	0.0506171	0.0360218
BCL11B	0.420156	0.00932154	0.00458533	0.0400561	0.0215734	0.0341824	0.00040878	1.26377	1.1836	1.45624	0.858306
MMP12	0.0347463	0.0100748	0.000450159	2.53809	0.018833	0	0	0.0191905	0.0152826	0.0285877	0.0239471
CD68	1.2611	1.06481	0.634681	6.28896	0.515248	0.518862	2.10687	0.380899	0.2904	0.413009	0.359411
CCDC102B	0.0802031	0.539621	0.0298898	0.0903489	0.175788	0	0.0933288	0	0	0	0
EFNA5	0.938417	0.414927	0.00160558	0	0.704486	1.18389	0	0.000367018	0.000686087	0.0783792	0.0346311
HHEX	0.386023	0.0275714	0.0672666	0.810153	1.52762	0.0851627	0.378934	0.0797631	0	0	0.0223894
CHI3L2	0.11875	0.227277	0.257225	0.0371859	0	0	0	0.169651	0.0883625	0.468427	0.0451858
ST6GALNAC4	0.411543	0.323424	1.38316	0.404997	0.639713	0.182027	0.190699	0.0271277	0.430751	0.0790345	0.103298
CLEC7A	0.985071	0.181418	0.194064	4.11883	0.41803	0.22025	0.210411	0.428719	0.936351	0.474747	0.406952
CD70	0.144078	0.0183419	0.28123	0.0755747	0	1.02706	0.0775161	0.150499	0.545484	0.104269	0.727353
C1orf54	0.0714246	0.734173	0.00860217	2.53321	2.43965	0.553233	0	0.0492964	0.00444803	0	0
ADAMTS3	0.00530945	0.0368032	0	0	0.0705332	0	0.146924	0	0	0.00168848	0.0163455
CCL5	1.2119	1.55027	1.42331	1.72845	1.64733	1.93229	1.79354	4.12337	2.26218	8.43378	7.72149
PRKCQ	0.146118	0.0428426	0.0199233	0.0487966	0.050282	0.174973	0.162659	0.581706	0.797882	0.675084	1.00451
IL21	0.00508834	0.00256375	0	0	0	0	0	0.0608282	0	0	0.138795
CLEC10A	0.0011555	0.00322695	0	1.85744	0	0	0	0.000832199	0	0	0
TSHR	0.0119474	0.0300848	0.154873	0.0561953	0	0	0.0439864	0.0180179	0.0408576	0.0104744	0
BACH2	0.0338905	0.0412084	0.0271203	0.00431303	0.00969672	0.0605062	0	0.174562	0.0225144	0.0143051	0.0746957
SIK1	0.67548	0.853004	2.78918	1.42958	0.604374	1.72869	1.11151	0.777641	0.934279	1.08375	0.725301
MSC	1.30056	0.98395	0.11318	0.0385323	0.21908	0.652849	0.00114305	0.100166	0.0662374	0.371708	0.215788
FPR3	0.00318844	0.00882284	0	2.64246	0	0	0.157695	0.0013009	0.000606157	0	0.00118983
NLRP3	0.0378418	0.0317907	0.0372842	1.76161	0.0340091	0.142772	0.337137	0.248299	0.0433858	0.266689	0.139421
2019-09-05	0.482543	0.443324	0.00148833	0	0.204174	0	0	0	0	0	0
DACH1	0.0275385	0.00911469	0	0	0.0425803	0	0.0542894	0.000963913	0.00013093	0.000302211	0.000868486
NPAS1	0.0727719	0.00262599	0	0	0.0010055	0	0	0	0.00650825	0	0
CSF1	0.151119	0.902494	0	0.366514	0.593726	0.0337997	3.04697	0.0477311	0.656611	0.0681368	1.08583
NR0B1	0.216675	0	0	0	0	0	0	0	0	0.000843554	0.000859752
RASGRP2	0.0100517	0.242234	0.14094	0.345343	0.0497507	0.221456	0.106601	0.792362	0.139583	0.376268	0.119378
IGLL3P	0.0278969	0.0333834	1.79319	0.0661068	0.0407326	0.0185853	0.00384	0.181539	0.0264162	0.0831022	0.0959451
GZMK	0.00212596	0.0126013	0.0502017	0.0960162	0.00896419	0.00380569	0.00524729	0.889772	0.0591141	6.36316	0.322455
MNDA	0.0118752	0.0444736	0	4.51023	0.000986783	1.06322	0.00109839	0.0989016	0.000825459	0.166395	0.00208684
ATHL1	0.425271	0.488632	0.823133	0.155245	0.535023	0.106356	0.304125	0.570564	0.858807	0.717596	0.740339
STEAP4	0.217824	0.582374	0.0307575	0.400818	0.0806817	0.0349789	0.0354052	0.0892141	0.0416626	0.0701732	0.0555389
FES	0.112408	0.233689	0.0196051	1.92012	0.911952	0.117957	1.05409	0.0772259	0.125344	0.0102284	0.138791
RAB27B	0.239448	0.0271267	0	0.00158626	0	0	0.948999	0.0595514	0.000112393	0.0403125	0.0132912
LILRA2	0.000134522	0.000753749	0.00487094	0.911079	0.0011712	0.00110949	0.0525827	0.00776097	0	0	0.0178937
CD7	0.00259158	0.00362511	0.0121862	0.045	0.0287381	0.0440235	0.00563119	1.30178	3.08295	1.04264	2.66972
KYNU	1.06955	0.193067	0.00490051	2.57802	0.256636	4.08705	0.037554	0.0961719	0.00177288	0.00587686	0.00166255
KCNG2	0.00145809	0.000534686	0	0	0.0210814	0	0.0250847	0	0.0104275	0	0.0058078
ADRB2	1.50724	0.266425	0.94603	0.553039	0.903827	0.222604	3.00062	0.364704	0.0563992	1.07927	0.290264
CD3D	0.00657158	0.00866014	0.0141439	0.390285	0.0433694	0.218431	0.0424481	3.62393	5.91389	4.12183	6.1855
PMCH	0.010311	0	0	0.0453859	0.0231961	0.0901	0	0.00167141	0.0871812	0.0329687	0.147434
ZBP1	0.0783438	0.0570635	2.23111	0.293483	0.0798874	0.0453795	0.380975	0.515655	0.723778	0.59196	0.789826
ENG	0.0485359	1.59147	0.0470174	2.41286	5.74503	0.43962	0.123255	0.11097	0.087577	0.139699	0.107324
P2RY13	0.00749454	0.00165584	0	1.09116	0	0	0	0.00060757	0.0003849	0	0
IL2RA	0.0152801	0.0141948	0.0125169	1.31969	0.0451361	0.599198	0.0550017	0.419448	4.1961	0.0394333	0.494147
BTNL8	0.00571087	0.000435672	0	0.00184535	0.0122128	0	0	0	0.098093	0	0.0945479
STXBP6	0.119554	0.0919533	0.0588906	0.0520333	0.231322	0	0.7068	0	0	0	0
VNN1	0.048303	0.00640027	0	0.332991	0.00592152	0	0	0.00180946	0	0.0134112	0.00017105
SLC18A2	0.212751	0.227724	0.0284515	0.285183	0.280681	0.400573	6.53453	0.137312	0.180432	0.239203	0.224465
UPK3A	0.00156812	0.013961	0.0576725	0.19069	0	0.234141	0	0	0	0	0
ATXN8OS	0.00302424	0.00504774	0	0.000655384	0.00207771	0	0.00998822	0.0107894	0.00661845	0.0244218	0.0172294
CD19	0.00133882	0.00553322	0.909194	0.108319	0.0347295	0	0	0.245445	0	0.000718058	0
ETS1	0.0990683	0.456158	0.116742	0.198457	1.45388	0.360839	0.140106	1.3527	1.86644	1.43042	2.22724
FAM124B	0.00385386	0.00229249	0	0	0.556296	0	0.289698	0.0363072	0.059348	0	0
PDK1	0.827938	0.189058	2.1262	0.208856	0.337225	0.0876538	0.196447	0.262471	0.229099	0.178126	0.156553
S1PR5	0.825227	0.018971	0.00139732	0.0787515	0.00455112	0.0177839	0.00288373	0.0710516	0.00808035	0.101786	0.0106896
CCND2	1.815	0.914469	1.15604	1.11089	0.767078	1.99815	1.1758	1.52449	3.28066	2.66738	2.56373
CCR5	0.00094788	0.00362623	0.021114	0.584111	0.00128556	0	0	0.0183685	0.490763	0.557613	0.3761
IRF8	0.0588786	0.729176	0.134113	4.46268	0.512697	4.06491	0	0.941329	0.066807	0.0742588	0.333501
CLIC2	0.0870263	0.352686	0.146618	1.33631	2.17566	4.90817	0.0719068	0.0743173	0.000875349	0.00193926	0
CD69	0.11291	0.041217	0.397185	2.7491	0.281799	0.972854	7.41771	5.32666	1.67841	4.63796	4.50826
TRIB2	0.713968	0.648381	0.185153	0.103803	1.18238	0.00186102	0.529906	0.567442	1.97512	0.243613	0.5588
ECSCR	0.00718628	0.0225104	0.00713072	0.0310747	4.07044	0.0550627	0	0.0752078	0.0983127	0	0
MEFV	0.324785	0.445511	0.499665	0.493418	0.581552	0.535782	0.534036	1.07704	0.905773	1.09386	0.937068
NMBR	0.00219132	0	0	0	0	0	0	0	0	0	0
EPN2	0.846508	0.620184	0.178076	0.0301125	0.603152	0	0.227084	0.0393528	0.0127621	0.0714424	0.0779377
CCL22	0.225832	0.285563	0.348982	0.370241	0.3022	5.64151	0.33244	0.631533	1.16112	0.599284	0.465429
ELANE	0.000458842	0.049171	0	0.0341071	0	0	0	0	0	0	0
TRPM6	0.0389063	0.0221648	0.0375952	0.0141421	0.208228	0.0214498	0.027378	0.069675	0.0348415	0.0496031	0.0414997
CD1A	0.00263887	0.000293218	0	1.00869	0	0	0	0.00165777	0.00152066	0	0
MZB1	0.027426	0.016491	8.95108	0.430348	0.0882097	0	0	0.197372	0.611401	0.0484938	0.245477
TMEM255A	0.07955	0.0863574	0.00196688	0.0320212	0.00753845	0.114147	0	0	0	0	0.00303543
MAP3K13	2.09997	0.943849	0.843615	1.24701	1.10282	2.66425	0.347718	0.830115	0.512295	0.874643	0.615738
TMEM156	0.0408405	0.0734307	0.81956	0.274913	0.0769725	0.195218	0.0897652	0.669564	0.660106	0.314687	0.484681
FCN1	0.00514501	0.00368725	0	1.11659	0	0	0	0.000970895	0.00120092	0	0.00145897
CD6	0.0186672	0.000870023	0.0385688	0.111461	0.0280034	0.0978671	0	1.7772	1.56161	2.42748	1.83243
TBX21	0.00147417	0.000253956	0.0520362	0.0164404	0.00155359	0	0	0.0538112	0.0405796	0.2575	0.117814
CASP5	0.00330724	0.00295581	0.00972029	0.278086	0.00538461	0	0.00975305	0.0109913	0.032988	0.00490934	0.00797521
KIAA0226L	0.00884136	0.0753958	0.0421949	0.603657	0	0	0.0340881	0.11622	0	0	0
PGLYRP1	0.00649132	0.00168939	0	0.0437596	0	0	0	0	0	0	0
TNFRSF17	0.000862996	0.000669194	2.77728	0	0	0	0	0.0176197	0	0	0
CD8A	0.0100604	0.00190689	0.0071663	0.073602	0.0051406	0.00643216	0.000712407	0.865543	0.0998099	4.10972	3.759
APOBEC3A	0.306405	0.184448	0.364236	0.878953	0.29923	0.307339	0.197133	0.559522	0.377423	0.551537	0.390675
CD72	0.0298442	0.0226592	0	1.61548	0.0573424	0.190124	0.226184	0.185261	0.0419563	0.0378222	0.203238
KIR2DL1	0.0023898	0	0	0	0	0	0	0.108842	0.00600866	0.0713365	0.145753
HLA-DQA1	0.371641	0.0418141	0.297361	7.1409	0.961086	3.66823	0.523714	0.333356	0.271038	0.38425	0.573934
VNN3	0.0184464	0.0100698	0	0	0	0	0	0.000499616	0	0.0308785	0
IDO1	0.614637	0.500173	0.297981	1.00111	0.483728	4.32899	0.442401	0.693666	0.566401	0.648818	0.555556
CXCR1	0.0309369	0.00179566	0	0.0411778	0	0	0	0	0	0.0276901	0
TREM2	0.486931	0.00642325	0	2.34992	0	0	0	0	0	0	0.00178312
NOX3	6.40196e-05	0	0	0	0	0	0.0234228	0	0	0	0
GAL3ST4	0.339229	0.243613	0.0642387	1.15715	0.0577297	0.115725	0.0599248	0.099646	0.0790743	0.0968543	0.0692965
RHOJ	0.021906	0.420918	0.00453283	0.00649919	2.59753	0.0061092	0.24411	0.044319	0.0164614	0.0217946	0.0153363
CXCL10	0.595248	0.174763	0.0527007	1.32838	0.0671716	1.20418	0	0	0.023444	0.0186178	0
GATA2	0.0639846	0.0527931	0.00280696	0	1.03749	0	4.69611	0.0444826	0	0	0
PLEKHF1	0.414414	0.565589	0.116692	0.257607	0.246819	0	0.0131102	0.10067	0.316728	0.251479	0.624964
CXCR6	0.0131811	0.0160149	0.00280377	0.0837354	0.0145877	0	0.0436181	0.478537	4.09672	0.923619	3.90646
HPSE	0.539371	0.133471	0.0985203	0.546745	0.213392	0.150512	0.121073	0.356566	0.557447	0.288222	0.270238
S100A12	0.15427	0.00224052	0	0.10077	0.00426744	0	0	0	0	0	0
BPI	0.00294064	0.0222891	0	0	0	0	0	0	0.00126306	0	0
FAM174B	0.140402	0.265075	0.081632	0.077498	0.665874	0.174488	0.0386146	0.0974009	0.248829	0.0129698	0.266339
CDC25A	0.0631673	0.000370358	0.0301201	0	0.0241097	0	0	0.00140895	0	0.0216306	0.00103089
ACVRL1	0.00764475	0.224272	0.00969089	0.387068	1.43772	0.148094	0.0116747	0.0340111	0.0175818	0.0170326	0.0191155
NCF2	0.212726	0.0875398	0.0472591	3.52508	0.00715891	0.429251	0.0295104	0.0182962	0	0.00729153	0.0184806
HAL	0.0104021	0.00303427	0.0264855	0.0574606	0.00680504	0	0	0.000835141	0	0.0198346	0
ALOX15	0.29742	0.00740869	0.00773333	0.0528581	0.00666647	0.10791	0.000952288	0.0102521	0.0120153	0.0286176	0.0113483
CCL7	0.00438331	0.012516	0	0.177186	0	0	0	0	0	0	0
IL1RL1	0.048338	0.0203626	0.0028787	0.000807828	0.0207172	0.00798196	6.18485	0.030623	0.196301	0.00085905	0.00262106
ABCC4	0.390157	0.182631	0.316329	0.254724	0.586292	1.66106	1.58514	0.100399	0.138213	0.0429075	0.08104
ZFP36L2	1.65025	2.03237	3.24086	2.59913	2.45847	0.574903	2.24495	5.13256	3.1859	5.32695	5.87702
PVRIG	0.0936649	0.0597743	0.066712	0.131678	0.0890008	0	0.0609227	0.744842	0.631511	1.94141	0.577108
TIGIT	0.00448809	0.0123634	0.00196688	0.205324	0.00766643	0.139003	0.00752169	0.799643	3.93694	1.45246	3.52966
EGR2	0.806224	1.17861	0.193529	1.27655	0.285036	2.01218	1.07711	0.297258	0.137913	0.595436	0.15983
CD27	0.02391	0.0217676	3.82271	0.28245	0.0250622	0.273365	0.0108153	1.97182	6.00004	3.24113	3.05689
P2RY2	0.303333	0.0376917	0.0926296	0.0430141	0.136573	0	0	0.04119	0	0	0
CRISP3	0.269444	0.000461296	0	0	0.00586841	0	0.00441746	0.00255006	0	0	0.000543121
FBXL8	0.297986	0.20813	0.165251	0.105529	0.137276	0.110659	0.0163288	0.0355133	0.0292354	0.00471653	0
KRT14	8.74975	0.275573	0.20159	1.32808	0.260725	0.626145	0.173945	0.16171	0.165982	0.0581041	0.179101
MS4A1	0.00357463	0.00712657	0.0645046	0.0833901	0.0510235	0.0803039	0	0.644286	0	0.308906	0
MAOB	0.12417	0.170391	0.00292616	0	0.466459	0	4.53509	0.0419455	0	0	0
FRMD8	1.10754	0.459543	0.143493	0.740939	1.02285	0.810793	0.48015	0.412841	0.630042	0.296469	0.427929
CTSG	0.00739779	0.00207207	0.0166012	0.0526161	0.0114807	0.0272441	7.34348	0.114536	0.00159445	0	0.0111001
CXorf57	0.126388	0.0449532	0.0858232	0.0640768	0.00912264	0.00778941	0.0549732	0.230964	0.0206555	0.376827	0.155962
IFI44L	0.809944	0.95737	0.111002	1.25531	1.16884	0.32613	0.727311	0.532814	0.465389	0.38466	0.772084
CRYBB1	0.000238263	0.00360721	0.078705	0.25819	0.0606616	0	0.0221263	0.00519327	0	0.00343417	0.0035461
SPARCL1	0.44417	5.88501	0.0141264	0.172878	5.80593	0.00868892	0.0935302	0.182437	0.0102484	0.0137613	0.00933358
TEC	0.0370062	0.0233892	0.164882	0.248065	0.0561566	0.183249	0.522563	0.0948353	0	0.000420041	0.0177078
ABCB4	0.00564894	0.0431028	0.0251778	0.118259	0.0683062	0	0	0.0151079	0	0	0
FRK	0.308414	0.0746412	0.186166	0	0.000717946	0.0924627	0	0.00568875	0	0.00286496	0
CD1E	0.000771843	0.000996003	0	0.911503	0	2.05702	0	0.0915321	0	0	0
CLEC4A	0.10137	0.116822	0.0221167	3.10786	0.197018	0.24242	0.112243	0.215395	0.0543834	0.0510128	0.0566953
MAK	0.0788624	0.101087	0.121338	0.0359269	0.101947	0.322544	0.191106	0.126012	0.0664414	0.115525	0.0872544
COL6A1	0.252577	2.83631	0.0477561	0.142511	0.492389	0	0.00661711	0.0128943	0	0	0.00318032
TCF7	0.147472	0.210745	0.212685	0.0396809	0.240074	0.287191	0.0336023	0.85501	0.067267	0.318316	0.0798944
CSF1R	0.0255325	0.0734133	0.00898116	4.40585	0.00186583	0	0.00190192	0.0133962	0.00687962	0.00127277	0.00992749
TNFSF14	0.121775	0.199792	0.160455	0.179091	0.173481	0.19617	0.221641	0.433524	0.305154	0.662912	0.411026
HDC	0.00311856	0.00398411	0.00156964	0	0.0275513	0.00753043	7.70993	0.0257562	0.00216668	0.00102329	0.019272
TTC38	0.499974	0.300073	0.140749	0.712179	0.372338	0.20921	0.282337	0.119218	0.404829	0.174633	0.398913
CD40LG	0.000294505	0.0018401	0.00758451	0.0166788	0.00557571	0.0155104	0.000906949	0.533653	0.0858886	0.00306103	0.239685
CRTAM	0.066264	0.0772817	0.153071	0.195086	0.113176	0.114142	0.102498	0.462626	0.175964	3.8598	1.26506
LILRB2	0.00329209	0.00423024	0.0456383	1.97427	0.00138167	0.0039582	0.0945051	0.0123317	0.000940253	0.00852917	0.00970755
PDE6C	0.000410958	0.00134977	0.0116543	0	0	0	0	0.000395013	0	0	0.000283599
LAMP3	0.821743	0.0776684	0.735566	0.556415	1.05164	7.4617	0.153473	0.349313	0.423944	0.336638	0.300205
KIR2DL4	0.000282201	0	0	0	0	0	0	0.146317	0.057266	0.182365	2.04175
HESX1	0.0342979	0.0253446	0	0	0.0405436	0	0	0	0	0	0.000979433
DEPDC5	0.438305	0.165645	0.094787	0.194899	0.321907	0.163349	0.232695	0.144062	0.116693	0.195948	0.138719
GPR171	0.0252971	0.0116065	0.0433172	0.239428	0.000747403	0.591929	0	0.837385	0.20002	0.941945	1.79904
KLRC1	0.00471253	0	0	0	0	0.00649275	0	0.266404	0.00280467	0.112747	1.41058
HCK	0.220367	0.0295269	0.00489261	4.44183	0	3.39	0.0560941	0.0256235	0	0	0
CDHR1	0.310942	0.000565584	0	0	0.0011712	0.193424	0.00124288	0.0174735	0	0.0309271	0
ZNF442	0.0329964	0.0603509	0	0.00147663	0.157864	0.0988739	0.00250844	0.0286869	0.00201419	0.00357521	0.00774556
CCL4	0.0124902	0.016019	0.0136729	2.35704	0.0595967	0.553597	2.10402	0.783578	0.170627	8.28413	5.72079
CALB2	0.116005	0.0395327	0	0	0	0	1.64586	0	0	0	0
MEP1A	0.000969751	0.00268657	0	0	0	0	0	0.00790793	0	0	0.00420957
TREML2	0.00883425	0.00380696	0.0277438	0.103245	0.000373109	0.126	0.00105364	0.0483664	0.00484348	0	0
BCL2A1	0.0454127	0.0182957	0.0287341	4.14899	0.0801548	3.58009	1.55494	0.366015	0.142434	0.190931	0.0502896
EBI3	0.0241171	0.0055623	0.0433282	0.354828	0.0236174	3.93454	0.342089	0.0633037	0.888182	0	0.0809499
ACP5	1.13568	0.128889	0.131198	3.04143	0.0270765	0.195826	1.68982	0.363473	2.90298	0.42187	2.29887
CTLA4	0.00731063	0.000398022	0.00738123	0.369498	0.0168634	0.189414	0.00272822	0.994726	4.09178	0.323857	4.56313
TLR7	0.0450416	0.0629991	0.13234	0.680508	0.122048	0.217359	0.100096	0.177687	0.121703	0.157134	0.123253
SLC2A6	0.197489	0.301895	0.251319	0.59368	0.410734	0.688733	0.615423	0.186209	0.129683	0.28756	0.179565
IL4	0.00103335	0.00180717	0	0	0	0	0	0.00652404	0	0	0
GZMB	0.0135255	0.0103905	0.107156	0.618451	0.00672806	0.0161984	0.220891	1.04436	0.430999	2.9956	8.8297
CCL1	0.000320766	0	0.0403957	0	0	0	0	0	0	0	0
ICA1	0.25458	0.0228919	0.00244928	0.374498	2.04134	0.260776	0.347194	0.220287	1.38378	0.0414793	0.475612
GPR25	0.00433248	0.0051195	0	0	0	0	0	0.0718829	0.0622183	0.0987888	0.227511
MXD1	1.20071	0.519479	0.904344	2.9912	0.303334	2.75812	0.139777	0.433676	0.469613	0.743527	0.731767
IL12B	0.00080047	0.000904103	0	0.00178101	0.000532946	0.219463	0	0.0174969	0.000870096	0	0.000307745
NOD2	0.152034	0.0349362	0.150511	0.761616	0.0324899	0	0.0937025	0.064855	0.0524452	0.208773	0.0653541
PLVAP	0.0134241	0.0285646	0.0272659	0.102004	6.06812	0.00608637	0	0.100498	0	0.00193306	0.00173188
COL8A2	0.0904762	0.13348	0	0.0944365	0.0267282	0	0	0.000297596	0.000378969	0	0
TLR2	0.642857	0.0737487	0.000794855	3.15534	0.0163923	0.112316	0.00867508	0.0458843	0.016407	0.00073845	0.000754184
VNN2	0.012603	0.0103562	0.0893507	0.319188	0.042869	0.162096	0	0.189312	0.022356	0.612085	0.280313
CD3E	0.00589534	0.0149272	0.157979	0.373728	0.0474515	0.0760706	0.0399547	3.32835	4.7514	4.19114	5.19954
CCL13	0	0.0370735	0	2.00316	0.0163919	0	0.0483483	0	0	0	0
CD1D	0.00734647	0.0205525	0.0785776	0.409504	0.0708252	0.00362227	0.0101127	0.0238369	0.00497284	0.00954439	0.00813277
ALOX5	0.0409224	0.0133931	0.398318	3.51695	0.445806	1.27773	4.70862	0.122206	0	0	0.00180372
RNASE6	0.0141674	0.00458358	1.1425	4.68506	0	0	0.0560797	0.06369	0	0.0637605	0.000803227
DEFA4	0	0	0	0.0627737	0	0	0	0	0	0	0
APOL6	0.407429	0.559715	0.736357	0.683016	0.384505	0.220201	0.252257	0.330354	0.60279	0.643075	0.484441
HIST1H2AE	0.390636	0.0168639	0.477112	0.0733758	0.00362729	0	0.0194153	0.00198816	0	0.0150946	0.00213199
FLT3LG	0.201956	0.294737	0.0533525	0.150761	0.189047	0.211602	0.108047	0.482551	0.406736	0.260741	0.215203
C3AR1	0.0181633	0.0190703	0.00492854	3.77038	0.00996151	0	2.11133	0.169542	0.571831	0.14025	0.281448
GYPE	0.0048297	0.0187749	0	0	0.134597	0.00372153	0.0352956	0.00534754	0.00252074	0.00117401	0.00683887
APLNR	0.00857767	0.0975244	0	0.00144182	1.94251	0	0	0.00240629	0.000797773	0.00142959	0.00155053
TGM5	0.0746605	0	0	0	0	0	0	0.000751816	0	0	0.0118476
STAP1	0.00805109	0.000861075	1.04011	0.358359	0.0254352	0.0720196	1.65941	0.196523	0.0162211	0	0.181902
TNFRSF4	0.00583727	0.0119318	0.171765	0.211882	0.546044	0.350402	0.550432	0.332524	4.25408	0.0277295	0.798905
P2RX5	0.0142535	0.0195901	0.522298	0	0	0	0.124967	0.172938	0.207982	0.160994	0.361298
NCR3	0	0.000366692	0.0380696	0	0	0	0.0902186	0.123936	0.157347	0	0.0875628
CCR2	0.00188107	0.000101075	0.141177	0.436278	0	0	0	0.0487665	0.133479	0.0582785	0.067741
FCER1A	0.00230359	0.00182336	0.00478203	1.12667	0.0240305	0	3.31682	0.0238133	0	0	0
LTB	0.0430291	0.0124911	0.18338	1.98426	0.184084	0.432364	0.0790748	3.28268	5.79933	0.953382	0.414292
MYCT1	0.00485867	0.00693963	0	0.000317121	2.6567	0.00243575	0.000526458	0.0443455	0	0.00137058	0.000283599
FAM212B	0.0816763	0.104885	0.0421434	0.0933104	0.106836	0.0197581	0.168377	0.0507502	0.0276716	0.0339735	0.0312763
SLC7A10	0.000615778	0.000306458	0	0	0.00436822	0	0	0	0	0	0
MAST1	0.0256172	0.00459807	0.000958333	0	0.013793	0	0	0.000919118	0.000155563	0.0112455	0.00226844
EPHA1	0.580783	0.0135933	0.0815254	0.00124242	0.00941738	0.00513392	0.00905932	0.152389	0.0015111	0.627006	0.0219833
CREB5	0.394171	0.220128	0.0178996	0.359005	0.0813139	0.00158635	0.0603545	0.0160925	0.0010651	0.000141388	0.00103336
TPSAB1	0.0144769	0.0162541	0.0663601	0.00486162	0.0878246	0.0763049	13.0536	0.151185	0.0328076	0.0279249	0.0213117
EPB41	0.409019	0.161497	0.518807	0.246417	0.350488	0.230641	0.367735	1.20389	1.08758	1.19791	0.747966
CD80	0.000826781	0.00307371	0	1.13916	0.0736415	2.36856	0	0.0342437	0.300704	0	0.0493653
VPREB3	0.0187086	0.00169152	0.939008	0	0.057569	0.110416	0	0.122694	0	0	0
SSX1	0.00265468	0.00182145	0	0	0	0	0	0	0	0.000739132	0
ITM2A	0.126958	0.626751	0.934726	0.32213	3.77488	0.273677	3.44173	2.41876	3.46041	3.45759	4.39219
2019-09-08	0.633381	0.829925	0.0612524	0.212816	0.892415	0.112876	0.225927	0.105105	0.126501	0.150041	0.112397
CR2	0.00169515	0.000431247	0.0730029	0	0	0	0	0.114118	0	0	0
FCER2	0.00106919	0.0041501	0.0787654	0	0.0232496	0.456702	0	0.0953893	0.0287834	0	0
LILRA3	0.00103478	0	0.00495659	1.33792	0	0.00473	0.0259913	0.0033289	0	0	0.0168023
KIAA0754	0.169323	0.122793	0.0508987	0.13417	0.280279	0.131402	0.102849	0.133705	0.170654	0.169518	0.110157
APOL3	0.658646	0.665874	0.325336	0.884026	1.29562	0.257782	0.328718	0.290278	0.601307	0.314413	0.343461
IL2RB	0.0153681	0.0122748	0.0237717	0.110647	0.000573488	0	0.000538161	0.700285	3.21624	1.02645	1.20965
KLRD1	0.322064	0.443645	0.477213	0.320952	0.545599	0.632399	0.413322	1.19525	0.671062	1.17576	2.71616
EAF2	0.366146	0.0669026	1.72986	1.06356	0.0895315	0.856251	0.103473	0.197134	0.0854808	0.151737	0.0970446
CSF2	0.082894	0.0303747	0	0	0	0	0.104083	0	0.0236007	0	0.159863
PIK3IP1	1.10935	0.67552	0.216933	2.10273	0.974508	0.401237	2.21101	3.56072	4.07611	2.40887	3.87788

## Sheet: LM22_C1_T1
Gene.symbol	Malignant.cells	Fibroblasts	B.cells	Macrophages	Endothelial.cells	Dendritic.cells	Mast.cells	CD4.Tconv	Treg	CD8.Tconv	CD8.exhausted
BANK1	0.0513255	0.0057718	0.382554	0.339548	0.07517	0.086918	0	0.456624	0	0	0
CXCL13	0.11392	0.157045	0.00338232	0	0	0.00287569	0.00167686	0.205164	0.131891	0.136946	5.79905
TEK	0.0217939	0.00796834	0	0	2.30916	0	0	0.0457243	0	0	0.00154291
CD160	0.00423447	0.0152651	0	0	0.031619	0	0	0.0173631	0	0.0981612	0.0716656
CST7	0.00361988	0.0108221	0.0442661	1.64182	0	2.38197	1.40456	0.883406	2.50716	5.61672	3.42139
SELL	0.0959356	0.0369363	0.806685	2.05595	0.758816	0.443531	0.160039	3.4135	3.79587	1.17613	0.646847
CCL19	0.0227775	0.608419	0.0119123	0.091898	0.0167705	2.82794	0	0.0538949	0.0133048	0	0
CD38	0.739032	0.060833	3.55649	0.781542	0.156385	0.332463	0.277286	0.127125	0.107558	0.0684882	0.100893
LINC00597	0.00419807	0.00379737	0	0	0.0517151	0.0223294	0	0	0	0.0138083	0.0175865
CHST15	0.527966	0.309522	0.951368	0.495162	0.748592	0	0.411516	0.0537276	0.0600474	0.00399045	0.00884007
NME8	0.00342356	0.0011795	0.00175688	0.136425	0	0.0859484	0.099091	0.00384629	0	0	0
BST1	0.0260801	0.246654	0	0.573441	0.146137	0	0.267959	0.0184695	0	0	0.0232947
GFI1	0.0113968	0	0.0616022	0	0.00475853	0	0.0597034	0.0728394	0.021845	0.0633231	0.156579
EMR1	0.17758	0.00301985	0	0.0736576	0	0	0	0.0395069	0.182098	0	0
CMA1	0.00444829	0	0	0	0.00392326	0	2.51089	0.0467954	0	0	0
UGT1A8	0.042405	0.000350048	0	0	0	0	0	0	0	0	0
KLRG1	0.0194435	0.0464863	0.00063871	0.115895	0.0465184	0.0135233	1.6556	0.221019	0.0646248	1.4643	0.12141
KLRC4	0.00478448	0	0	0.0565687	0	0.0868784	0	0.296405	0	0.803037	1.07729
GPR124	0.0112433	0.431667	0.000717087	0.00705455	0.256083	0.00127222	0.000792881	0.00239606	0.000149415	0	0.00524652
GNLY	0.0047002	0.0437407	0.00833261	0.0392636	0.0478791	0.00737824	0	0.93477	0.919606	0.923806	5.29274
ZNF165	0.524094	0.048567	1.56544	0.366994	0.0611519	0.214543	0.361105	0.920947	0.310363	0.744371	0.245156
MAN1A1	0.147582	0.356734	0.723648	0.425337	0.462077	0.124	0.149585	0.0270774	0.177241	0.0645883	0.0849068
PTGER2	0.0338034	0.203022	0	0.321134	0.0228132	0	0.627866	0.567489	0.03391	0.0922228	0.247363
FLJ13197	0.163343	0.199402	0.216473	0.109776	0.286187	0.201963	0.224122	0.377085	0.310255	0.385719	0.293814
LAT	0.0725873	0.0616266	0.0890986	0.345287	0.180835	0.127002	3.56997	1.61167	3.85275	2.23757	2.05765
KCNA3	0.00290363	0.0366107	0.891528	0.0706863	0	0	0.000997458	0.486046	0.10269	0.78269	0.190062
CD28	0.0115233	0.017232	0.0421261	0.245596	0.0461713	0.217435	0.0220491	1.00635	2.21077	0.930239	0.408957
TAL1	0.00339035	0.00526345	0	0	0.231005	0.000945804	0.342085	0.0188728	0.000614664	0.000648926	0.00267635
PTPRG	0.187513	0.908265	0.0376039	0.0301552	1.17351	0.191154	0.00040878	0.0399733	0	0	8.62411e-05
HRH1	0.341086	0.220019	0.0267987	0.105337	0.4325	0.0243728	0.0201781	0.043986	0.0205645	0.0348292	0.023113
RASGRP3	0.0174347	0.0225294	0.62579	0.573474	1.51387	0.977844	0.133765	0.20936	0.02491	0	0.043309
LRMP	0.087736	0.00791513	1.39733	0.952699	0.378915	0.618378	0.37756	0.690956	0.242794	1.2789	1.6716
P2RY10	0.00184749	0	0.258845	0.257526	0.0431218	1.0989	0.272153	0.748176	1.62338	0.845853	1.27114
P2RX1	0.00329628	0.0340023	0.713505	0.256651	0	0	2.35108	0.000902199	0.00180682	0	0
ZNF204P	0.183515	0.0985424	0.157244	0.0173985	0.128673	0.0402089	0.0548573	0.0856393	0.06612	0.0723992	0.0545772
CA8	0.0177094	0.00482387	0	0	0.238515	0	0	0.000506061	0	0	0
IGSF6	0.00850291	0.00820936	0	5.3127	0.00567287	0.542698	0.00183568	0.0975134	0.0407998	0	0
PDCD1LG2	0.128401	0.170679	0.0964333	0.665565	0.116152	1.47543	0.420382	0.0341737	0.0496406	0.00117566	0.0209989
TREM1	0.12687	0.18309	0	2.66007	0.000882713	0	0.0039978	0.0117772	0	0.00191149	0.000701667
BMP2K	0.140495	0.0887828	0.0686795	0.585795	0.199563	2.05217	1.1779	0.147531	0.0628106	0.0673695	0.0674471
GGT5	0.0199886	2.58762	0.00424246	0.556106	1.63719	0.128411	0.00452525	0.0577864	0.00126913	0.0162957	0.00099727
COLQ	0.0398743	0.174586	0.034652	0.0730717	0.106331	0.00180798	0	0.0616	0.107969	0.00518872	0.0196121
KLRB1	0.00377374	0.00307668	0	0.183416	0.00741791	0.129218	0	0.676391	0.18612	0.0617442	0.970625
CEACAM8	0.0741737	0.101957	0.160788	0.111031	0.145263	0.127741	0.118432	0.280283	0.173572	0.23121	0.183179
DUSP2	0.944026	0.319875	1.33417	3.11292	0.242451	3.48994	2.20481	3.61835	4.08236	6.25575	3.34679
CXCR2	0.0309706	0.0238986	0.0278121	0.22199	0.0287197	0.0239257	0.0159357	0.064451	0.0302999	0.048862	0.0343128
CD40	0.834581	0.892461	1.12177	2.46415	1.53077	3.87549	0.128334	0.115961	0.152333	0.00247996	0.00145801
KIR3DL2	0.000285332	0.000749609	0	0	0	0	0	0.153036	0.0312777	0.0949972	0.228133
TRAT1	0.000292401	0.00494706	0.0864928	0.0922475	0.0590767	0.147159	0.0367449	1.65527	0.357855	3.43257	1.71208
CD180	0.00670454	0.00304856	0.732566	0.886106	0.0355143	0	0.00704297	0.0995471	0.00310891	0	0
IL17A	0	0	0	0	0	0	0	0.0364299	0.000640437	0	0.0352145
LEF1	0.0750493	0.169486	0.0788223	0	0.885567	0.19272	0.0381966	1.00836	0.441525	0.0959515	0.0678952
PLA1A	0.00207263	0.0623975	0	0.191874	1.72655	0.729233	0.132955	0.0501618	0.0432193	0	0.0432305
TLR8	0.000814024	0.000681695	0	0.570891	0.00135357	0	0	0.000249645	0	0	0
AMPD1	0.000595491	0.0237096	0.682889	0	0.00289434	0.00201941	0	0	0.00243572	0	0
ARRB1	0.0429323	0.150785	0.00305254	0.550722	0.853571	0.1833	0.569407	0.0768757	0.186468	0.00816451	0.0576319
CAMP	0.0714328	0	0	0.103697	0	0	0	0.00161468	0.00127852	0	0
DENND5B	0.0727548	0.0938925	0.319826	0.0287086	0.146383	0.0207618	0.0253881	0.0687888	0.0360789	0.0563648	0.0409355
RCAN3	0.416554	0.0254475	0.0293092	0.136934	0.0912113	0	0.215002	0.464154	0.815583	0.219579	0.394623
ACHE	0.0704126	0.177268	0.183738	0	0.0668791	1.70118	0	0.0155847	0	0.0270475	0.0122948
KLRF1	0.0129252	0.00872391	0.0435239	0	0.0412326	0	0	0.0922829	0	0.153706	0.00264496
ASGR2	0.00177828	0.00367402	0	0.291991	0	0	0	0	0	0	0
SERGEF	0.728777	0.421103	0.0670094	0.533988	0.180729	0.311649	0.233493	0.271504	0.452276	0.168496	0.346967
SKAP1	0.139079	0.00765114	0.366738	0.233079	0.0236728	0.0146131	1.58727	0.972333	2.68512	1.13729	1.69962
LHCGR	0.00229788	0.0158738	0	0	0	0	0	0	0	0	0
HTR2B	0.0194284	0.0744858	0.0111884	0.0416351	0.192797	0.121161	0.0289161	0.0014357	0	0.00167314	0.0105507
PSG2	0.00161251	0.00032184	0	0	0	0	0	0	0	0	0.00348691
PAQR5	0.233056	0.0218167	0.0117548	0.0547121	0.0379429	0.0103615	0.626823	0.023856	0.0171274	0.0238684	0.0170776
JAM2	0.0765517	0.422147	0.11809	0.0619261	2.74448	0.11958	0.122226	0.286875	0.162262	0.227604	0.175759
MAP9	0.120535	0.254115	0.00691065	0.00248313	0.0256936	0.0709902	0.000206102	0.0643195	0.0230759	0.131469	0.101623
CD96	0.0782704	0.0803179	0.128155	0.309109	0.143934	0.244767	0.0675482	2.39639	2.9689	3.32372	4.30811
CDH12	0.0417765	0.0116722	0	0.00641475	0.0143368	0	0.0171798	0.0205315	0.0141317	0.0300095	0.0231587
RASA3	0.113147	0.70291	0.320797	0.346662	0.567672	0.0670922	0.481329	1.00005	0.325954	0.642014	0.133595
ARHGAP22	0.130231	0.0817827	0	0.391661	0.0142841	1.51569	0	0.0489473	0.00149009	0.00110182	0
PKD2L2	0.00737109	0.00667054	0.00392761	0.0322807	0.00747667	0.00287569	0.0110847	0	0.0160168	0.0149201	0.00675099
IL7	0.184142	0.105474	0.0308341	0.258491	0.243202	0.856907	0.0324017	0.0819225	0.225004	0.00166864	0.0109693
GRAP2	0.0072599	0.00394105	0	0.025026	0.00848674	0	2.46559	0.339509	0.867673	0.871294	0.804797
GZMM	0.00265791	0.00806102	0	0.126737	0	0	0	0.476341	0.650164	1.34867	1.10106
HNMT	0.0794766	0.696319	0.0485416	1.44446	0.0573622	0.357883	0.0337702	0.0671895	0.0328427	0.0296871	0.0247587
GPR19	0.0478657	0.00397244	0.0622362	0	0.0171229	0	0	0.0536949	0.276507	0.0264114	0.0730658
SLAMF1	0.00139738	0.00284128	0.429711	0.175217	0.0810597	0.674727	0.261938	0.325838	1.78855	0.142041	0.565417
PHLDA1	1.72599	2.98503	0.261671	0.667419	1.16143	0.732347	0.701973	1.08234	3.26404	0.633892	2.7622
CD300A	0.00405963	0.00960657	0.252954	2.71663	0.00124779	0.0785902	1.1699	0.183192	0	0.380354	0.0658394
CLEC3B	0.0125624	0.257831	0	0.113624	1.22161	0	0.0268949	0.00361816	0	0	0
DCSTAMP	0.00303722	0	0	0.191485	0	0	0	0	0	0	0
IL1A	0.382399	0.00514026	0	0.387077	0	0.112457	0.0490415	0	0.0226132	0	0.0198155
PARK7	4.98265	3.73309	3.29248	4.58524	3.92039	4.42886	2.38416	1.71475	4.18797	2.06265	3.20242
2019-03-03	0.112429	0.199624	0.148966	0.117306	0.796694	0.0909616	1.08678	0.170066	0.579757	0.0666875	0.0585402
GPR1	0.259676	0.207537	0.122764	0.0717725	0.201756	0.127878	0.0937352	0.255234	0.201398	0.270678	0.226945
PTGIR	0.00832347	0.952584	0.00162348	0.0902737	0.0102411	1.15333	0	0.0202126	0.680573	0.00111169	0.00120053
GPR18	0.0546546	0.0292045	0.0930188	0.171487	0.0542726	0.298012	0.0425466	0.381011	0.134388	0.459537	0.427307
CD86	0.0489617	0.0102897	0.0957587	3.97941	0	4.63319	0	0.107909	0.0245481	0.0329151	0.281385
PTTG1	3.19548	0.284781	0.45332	0.646372	0.200228	1.45619	0.647165	0.867694	2.11835	0.845509	1.71568
RGS1	0.0411534	0.0280925	7.01071	7.06849	0.16301	9.76057	8.83103	5.28909	8.33589	6.566	9.75326
MS4A3	0.00311141	0	0	0	0.000713023	0	0.268298	0.0172996	0	0	0
CCR6	0.0951502	0.130817	0.17447	0.961135	0.190162	0.907129	0.171293	1.51102	3.05106	0.532509	0.585291
ZNF423	0.0105226	0.362585	0	0.00735051	0.47644	0	0	0.000165941	0	0	0.012299
CHST7	0.217689	0.124665	0.0117674	0.108492	0.248273	0.509137	0	0.0413192	0.214903	0.0582264	0.000620745
CD209	0.0609555	0.100627	0.128959	1.19675	0.105758	0.118794	0.100972	0.21515	0.142888	0.187623	0.148092
BFSP1	0.196601	0.0167076	0	0	0.0700464	0	0	0	0	0.0306488	0.00079883
TNFRSF13B	0.000240599	0.00741819	0.647952	0.00188384	0.0024362	0	0	0.11382	0.133617	0.00268533	0
IL4R	0.552557	0.442203	0.0582659	0.77595	1.11867	1.38944	1.13205	0.501275	0.982551	0.404041	0.811993
PDCD1	0.00386841	0.000159497	0.00843268	0.189757	0.00362919	0	0.0543314	0.279678	0.769047	0.699444	2.2191
CD22	0.00292012	0.00867983	0.047263	0.116939	0.0416802	0	1.13065	0.216597	0	0	0
ICOS	0.00435872	0.00216718	0.00607522	0.144553	0.0147171	0	0.0116433	1.3391	5.61525	1.12076	3.03477
SLC24A3	0.134094	0.0638632	0	0.0147202	0	0	0.423838	0.01247	0	0	0
RPL10L	0.0194197	0.0121225	0.00770761	0.00366556	0.00898853	0.0038798	0.00765941	0.0148635	0	0.0191027	0.0044728
DHX58	0.495027	0.185558	0.0335601	0.463541	0.188858	1.48922	0.313781	0.134898	0.134797	0.147462	0.184698
HAVCR2	0.11578	0.170465	0.206655	3.73402	0.225446	0.870369	2.72977	0.622551	1.22626	0.718263	3.16524
BHLHE41	0.11272	0.0630232	0.673887	0.148576	0.00603023	0.0275293	0	0.00465059	0.000307376	0	0
CD1C	0.00116753	0.00658785	0	1.0912	0.0014326	0.304857	0	0.0465067	0	0	0
NFE2	0.0107095	0.00268258	0.0406819	0.0841758	0.00122984	0	0.459009	0	0	0	0
GIMAP8	0.0140421	0.00806024	0	0.487488	1.68999	0	0.127536	0.155788	0.00522402	0.0740628	0.0649184
ADAMDEC1	0.0106381	0.0236028	0.0252031	0.61468	0.00440822	0.652534	0	0.0471145	0	0.00143897	0.00777163
LAIR2	0.00196348	0	0	0.130111	0.00239264	0	0.0180197	0.0394031	2.16399	0.0228426	0.216692
PTPRB	0.0387658	0.0466276	0.0412079	0.0230542	2.59467	0.055281	0.140925	0.121499	0.0558508	0.0762101	0.0614029
MROH7	0.0709905	0.0361335	0	0.0589889	0.00447211	0.0543216	0.0594172	0	0	0	0
LAG3	0.0308665	0.0714906	0.0200476	0.194224	0.00947399	0.0063349	0.0666924	0.314261	0.633213	0.858586	1.45954
RRP9	1.27597	0.419406	0.21699	0.550827	0.340476	0.0638098	0.154275	0.23225	0.273678	0.253336	0.303524
CDK6	0.655239	0.305454	0.470535	0.535067	0.314068	0.570402	0.210823	0.168151	0.332827	0.24118	0.765414
LCK	0.026719	0.0123093	0.114715	0.412769	0.0745998	0.208974	0.0443452	3.95536	6.23027	4.16948	5.26512
CNRIP1	0.00985361	0.733555	0	0.437594	1.25997	0.00302843	2.35576	0.0167197	0.00096214	0	0
HPGD	0.174585	0.0239121	0.0272036	0.243637	0.00342682	0.00116382	4.53432	0.171288	0.793948	0.0448356	0.161727
IL3	0.000406486	0.000767057	0	0	0	0	0	0	0	0	0
AZU1	0.00166658	0.00715749	0.00821449	0.0565287	0	0.0232275	0	0.0170981	0	0.00623306	0.00471532
CD244	7.4075e-05	0.000553749	0.152665	0.0680707	0	0.0830569	0	0.111195	0.0223127	0.206811	0.405409
FAP	0.218368	1.3152	0.00120341	0.0355343	0.614016	0.00333196	0	0.000444425	0.0019676	0	0
ZNF286A	0.96041	0.589835	0.26485	0.186518	0.684191	0.346676	0.369603	0.603025	0.647866	0.508129	0.563649
CALCRL	0.227146	0.407702	0.0272012	0.107531	3.03285	0.31334	0.047239	0.01327	0	0	0
BRSK2	0.00384408	0.0553412	0	0	0.0100731	0	0.0313631	0.000467238	0.000307376	0	0
MICAL3	0.56026	0.281034	0.263239	0.0893406	0.493961	0.0367822	0.230931	0.197493	0.226522	0.194546	0.124676
PRR5L	0.24217	0.0999924	0	0.164537	0.20149	0.00156814	0.0832356	0.045344	0.00562763	0.460784	0.25054
CD5	0.004705	0.00848125	0.041587	0.348104	0.0143631	0.266357	0.0546454	1.30717	2.98472	1.43328	0.904586
RSAD2	0.366722	0.320413	0.245615	0.510966	0.247504	0.251008	1.40433	0.165185	0.190898	0.131304	0.434557
SMPDL3B	0.204868	0.00425381	0.890973	0.14832	0.0624229	0.048518	0	0.00294435	0.000907817	0.00051376	0.000307745
ZNF222	0.141618	0.0456124	0.101746	0.147488	0.136483	0	0.0957356	0.121861	0.108872	0.0709739	0.120819
LTA	0.00545457	0.0204349	0	0	0.00378554	0.0862333	0.0479508	0.27437	0.927574	0.136514	0.171203
CCL3	0.00695923	0.063264	0.293259	3.22569	0.00428151	0.428563	0.324387	0.147461	0.05711	0.807458	1.86109
MLPH	0.262324	0.137893	0	0.102054	0.341769	0.00354551	2.36365	0.00822463	0.01896	0.0023911	0.00291056
PAX7	0.020407	0.126045	0	0.00265687	0.0132461	0	0	0.00180274	0	0	0
NCF4	0.0368735	0.0154733	1.99524	2.02961	0.0250259	1.81741	2.25306	0.728797	2.1368	0.087325	1.25455
NTRK1	0.00511245	0.0400216	0	0	0	0	1.84343	0.0290659	0.195333	0.00140091	0.120754
AQP9	0.00206299	0.0127308	0	0.954271	0	0.0119375	0	0.0165101	0.000571747	0	0.000958262
SLC12A8	1.1527	0.169666	0.185839	0.207493	0.242194	0.0828872	0.849347	0.17588	0.127496	0.153296	0.157832
C5AR1	0.0603324	0.0827887	0.0115734	2.42937	0.0472976	0.0935932	0.201566	0.0443992	0.0488311	0.0363445	0.0376579
A2M	0.0637278	5.40202	0.0211672	2.8336	6.02134	0.137365	0.255627	0.158928	0.00828564	0.240655	0.00795118
CLC	0.00306959	0.00480889	0	0.00242434	0.0218171	0	0	0.0220269	0	0	0
MANEA	0.331822	0.246079	1.4331	0.201287	0.259081	0	0.111164	0.113711	0.216518	0.0738455	0.12978
TNFRSF9	0.112977	0.174721	0.207737	0.377622	0.213473	1.81428	1.10556	0.5204	2.71327	1.00572	1.3705
ANGPT4	9.50408e-05	0.163154	0	0	0	0	0	0.0141708	0	0	0
NAALADL1	0.00598833	0.195774	0	0.404633	0.1615	0.104604	0.156557	0.0628183	0.161902	0.059812	0.350275
NCAM1	0.0183594	0.136534	0.129985	0.00220763	0.122263	0	0	0.029535	0.0533703	0.0343455	0.046984
CCR3	0.00318214	0	0	0	0	0	0	0.0192959	0.053407	0.0255785	0
TNFAIP6	0.0248433	1.20729	0.00224043	0.3194	0.0236764	0.695292	0.0548945	0.0669198	0.0254472	0.00192442	0.000776915
EMR2	0.0452394	0.081121	0.0157817	1.04732	0.189585	0.0111142	1.51691	0.0335061	0.0102714	0.0297622	0.0253842
OSM	0.00729224	0.0139529	0.0708013	2.1513	0	0	0.901778	0.219276	0.131528	0.141234	0.435844
PPFIBP1	1.24849	0.987691	0.15395	0.184494	1.87191	0.209654	0.236031	0.299681	0.271289	0.326207	0.319874
BCL7A	0.461596	0.105659	0.0264855	0.104349	0.0188522	0.115288	0.00149724	0.0438837	0.000289349	0.000627521	0
CD83	0.488656	0.304488	0.240011	5.11029	0.305485	7.44724	3.78859	1.23673	1.64319	0.398998	1.17397
SIGLEC1	0.00147792	0.0088371	0	1.27167	0.0002675	0.00162163	0	0.000311202	0.000198441	0	0.000180936
ITK	0.00722325	0.012759	0.0556159	0.185653	0.0150024	0.106271	1.05491	2.38804	3.1045	2.42803	2.85617
CEMP1	0.150471	0.153111	0.0374042	0.253711	0.182353	0.185798	0.151637	0.0420174	0.124418	0.0850191	0.0911553
BLK	0.000865185	6.81999e-05	0.351976	0.166682	0.032924	0.175182	0.00297592	0.30543	0.0260092	0.0520599	0.0782957
IL18RAP	0.00263809	0.00284494	0.0466919	0	0.0106415	0	0.513676	0.501022	0.446566	0.067087	0.954895
CCL18	0.000921056	0.0146854	0	1.48483	0.0187624	0	0.0579822	0.00191862	0	0.022862	0.0731837
ADCYAP1	4.7245e-05	0	0	0.00333839	0.0300943	0	2.74197	0.0708915	0.000606157	0	0
GPR97	0.00460958	0.00520894	0	0.0729082	0.223553	0.00196667	0	0.0420074	0	0	0.0302594
HIC1	0.00318333	0.0513948	0	0.0265081	0.0591538	0	0	0	0	0.00150762	0
ABCB9	0.269062	0.0410325	0.473969	0.0135172	0.0861884	0	0	0.0556103	0.0187079	0.0109398	0
KRT16	3.55743	0.0867674	0.0630264	0.64844	0.0467116	0.0258976	0.0560525	0.0474601	0.0304515	0.000453264	0.0706181
ROBO4	0.0111001	0.0402949	0	0.0666566	2.33993	0	0.000561534	0.00482841	0	0	0.00116188
C11orf80	0.676684	0.0760916	0.971171	0.0468718	0.185086	0.0896487	0.0467206	0.0772565	0.141899	0.0976811	0.177467
RGS13	0.00628394	0.00472623	0.103658	0.0752528	0.00181721	0.42918	3.38328	0.121786	0.0884245	0.0302333	0.186761
CD247	0.0117267	0.00409534	0.0572239	0.347187	0.00114395	0.153731	0	1.27388	3.05113	1.63895	2.49347
GUSBP11	0.28368	0.365052	0.802282	0.186801	0.416271	0.0577941	0.163172	0.249704	0.390572	0.328311	0.394097
GNG11	0.0785934	1.56428	0.00173036	0.103841	5.50819	0.257204	0	0.0667582	0	0.00120983	0
SLAMF7	0.139234	0.126914	4.93999	1.6148	0.121341	0.767954	0.120296	0.453829	0.258581	1.86862	0.497577
DGKA	2.08703	0.279878	0.169368	0.841127	0.872671	0.736803	0.385191	1.46482	1.20506	0.884134	0.98129
TYR	0.00155202	0.00133862	0	0	0.0133372	0	0	0	0	0.00403698	0
PBXIP1	0.665617	1.30311	0.726454	1.00352	0.888268	1.0614	1.17808	2.65181	4.94517	1.7476	2.19844
FPR2	0.000296755	0.00200124	0.00212159	0.50878	0	0	0	0.000547621	0	0.00102698	0.00190394
FZD3	0.198903	0.198421	0.3374	0.0594278	0.105852	0.074698	0.093602	0.19101	0.107609	0.190711	0.220042
FOSB	1.70482	4.16039	3.2907	2.69592	2.44356	2.4553	4.83459	2.74669	1.72539	3.67638	1.18232
HLA-DOB	0.209774	0.0691114	1.9525	1.00866	0.112289	1.18589	0	0.267285	0	0	0.000949787
DCN	0.481418	5.67021	0.0603176	0.226889	0.168597	0	0.0905214	0.0599986	0.0059002	0.010319	0.0145274
ZBTB32	0.0136412	0.00749808	0.235607	0.0680592	0.0148774	0.0901039	0.54101	0.173396	1.73422	0.136527	0.474083
BRAF	0.362675	0.242397	0.385501	0.14553	0.286793	0.0733722	0.471453	0.451535	0.315095	0.413955	0.323775
COL1A2	0.166592	4.88262	0.0572498	0.193311	0.103381	0.0537813	0.00741895	0.00384635	0.00497131	0.00240732	0.00455389
PASK	0.198624	0.0454012	0.142483	0.157706	0.175986	0.00508233	0.0647959	0.600839	0.41322	0.55522	0.166194
IL26	0.001198	0.000340917	0	0	0	0	0	0.00878824	0	0.00789876	0.147701
CD4	0.0297445	0.153602	0.00390754	4.2472	0	0.901463	1.43769	1.03298	3.32712	0.237873	0.982232
SH2D1A	0.000657358	0.00216225	0.0091913	0.000752576	0.0201535	0.00191394	0	0.709885	2.26748	3.18879	1.31339
FCGR2B	0.00838198	0.0072194	1.71083	2.93873	0.0020836	0.00355724	0.0615077	0.107112	0.00433707	0.0133671	0.007469
LY86	0.00268356	0.0110283	0.0492254	2.62975	0.0175236	0.563988	0	0.157685	0	0.0305397	0
FCRL3	2.25014e-05	0.000139828	0.107519	0.098201	0.00237802	0.101059	0.00358737	0.389882	1.44508	1.36125	0.221391
MS4A6A	0.0106914	0.00781022	0	6.18837	0.0430523	0.12402	0.181381	0.0735888	0.00149092	0.0286714	0.162231
PLEKHG3	0.714383	0.418392	0	0.0667709	0.129195	0	0.0908373	0.0498009	0	0	0
MPO	0.0012374	0.019976	0	0.0301293	0.000476744	0	0	0.00285166	0.00752751	0.00658099	0.000398475
HSPA6	0.511468	0.186825	0.405096	0.730584	0.205161	0.252165	0.258887	0.00190353	0.000640437	0.127981	0
TM4SF18	0.00344186	0.00471397	0.00247638	0	1.73286	0	0	0.0123867	0.000674454	0	0
EBF1	0.0495311	3.63203	0.206342	0.0179865	1.59419	0.338962	0.0540135	0.202882	0.00504973	0.0168317	0.00100622
TIE1	0.00203583	0.0074216	0.00479261	0.00108101	2.6369	0	0.652184	0.0225013	0	0	0.0187691
QPCT	0.282824	0.281808	0.864653	1.76549	1.09811	0.513114	1.80856	0.0788282	0.0504162	0.133339	0.293774
AIF1	0.0176878	0.0188168	0	6.51194	0.0183935	0.46768	0.192006	0.0745041	0.0291944	0.0598352	0.0243819
ASGR1	0.0607949	0.0179268	0	0.401302	0.132684	0	0	0	0	0	0.000825035
UBASH3A	0.00405476	0.00306558	0	0.0463324	0	0.00817333	0	0.208664	0.526189	0.27735	0.305323
ACAP1	0.0435955	0.0219231	0.730342	0.887035	0.0269198	0.382253	0.75165	1.66973	2.08045	1.82786	2.04472
CXCR5	0.00216085	0.0157031	0.0795055	0.0624633	0.000805775	0.0259147	0	0.296534	0.190963	0.546106	0.00243638
FASLG	0.000494755	0.00167643	0	0.0328414	0.0015519	0	0.182666	0.103409	0.0794529	0.463926	0.613676
CD163	0.00568676	0.0108569	0.000658355	3.83869	0	0	0.000491271	0.00285767	0.000594716	0	0.00146406
CD37	0.00851479	0.0188872	0.937516	2.82793	0.00301306	1.46046	3.12916	1.12304	1.7447	1.03642	1.20165
RGS5	0.101781	1.67818	0.0604903	0.0339109	0.317502	0.0709368	0.113701	0.0274078	0.0180434	0.0142599	0.0125424
GPR65	0.0384044	0.0766621	0.100282	0.895772	0.0908399	1.27098	2.56277	0.963611	0.342859	0.850551	1.41713
FAM198B	0.117625	0.9511	0.00133304	0.879848	2.49848	0.00108227	0	0.00174925	0	0.000551901	0.00083017
GPR183	0.0907454	0.144031	0.836878	6.35731	0.172253	8.07461	3.67754	5.09146	4.7883	4.3311	2.72061
TXK	0.00341248	0.004709	0.134822	0.0176485	0.0098114	0.157401	0.0633292	1.41412	0.196116	0.199582	0.369337
HIST1H2BG	0.844676	0.0444898	1.50504	0.488822	0.104419	0.339898	0.0815229	0.111858	0.129691	0.0799669	0.0790596
IL12RB2	0.261594	0.0143418	0.00971812	0.0750664	0.0190721	0.00102776	0.0438228	0.128149	0.959889	0.0424985	0.136904
S1PR1	0.0169649	0.048897	0.311764	0.261482	5.10254	3.84421	0.848022	2.37999	0.24979	1.18382	0.0570665
CD79A	0.00386009	0.00890049	4.38455	0.210602	0.045945	0.174302	0.00100864	0.369791	0.252455	0.0226318	0.040623
SLC12A1	2.4437e-05	0.000418427	0	0	0.000409612	0	0	0	0	0	0
CYP27A1	0.305598	0.951761	0.00657159	0.579906	0.810743	0.100112	0.0169359	0.0301595	0.0255617	0	0.000970957
KLRC3	0.0192866	0.00250243	0.00486775	0	0.00194899	0.00691686	0	0.253215	0.0220157	0.184089	1.00979
TNFRSF11A	0.0543351	0.0135505	0	0.226543	0.26882	0.825851	0.162704	0.00328977	0.26114	0.00332688	0.0135685
RRP12	0.843897	0.334334	0.745037	0.432372	0.497151	0.0593428	0.270807	0.180319	0.214084	0.129658	0.108663
CD3G	0.0731517	0.113906	0.186728	0.309841	0.194843	0.213574	0.162481	2.47912	3.6537	3.38402	4.40431
IL7R	0.0886164	0.0810377	0.153067	0.921076	0.070745	3.02138	0.00544151	3.60766	3.22437	1.88655	1.4823
DPEP2	0.00563629	0.00183259	0.0890641	0.611715	0.177744	0.00215078	0.186875	0.218458	0.176504	0.0359416	0.000966738
MMP25	0.0357685	0.0594103	0.0154091	0.0548976	0.0566932	0.00436863	0.034511	0.106688	0.0272264	0.0542752	0.0628692
WNT5B	0.118835	0.159425	0.184667	0.266725	0	0.535653	0	0	0	0	0
CDH5	0.0105336	0.0227607	0.00373928	0.00856515	4.4051	0.00212471	0.000526458	0.05467	0	0	0.000403191
GSTT1	1.45137	1.63588	0.783667	0.59084	1.31401	0.106492	0.751791	0.101293	0.0885738	0	0.0272774
CEACAM3	0.00164798	0.00389201	0	0.213378	0.00171531	0.022751	0	0.00289923	0.00407459	0.00134459	0
TNIP3	0.0752062	0.0310029	0.016909	0.253491	0.0939233	0.0490555	0.0164023	0.131776	0.782262	0.736419	0.945523
RYR1	0.0391726	0.0251074	0	0.0515774	0.00624472	0	0.0268541	0.0144205	0.0442382	0	0
CHI3L1	0.22881	0.616311	0.00510138	0.777991	0.00431539	0.1424	0.0117074	0.00352811	0.00153293	0.00401789	0.00125092
KIT	0.121519	0.0385493	0.0181115	0.0271357	0.256877	0.377826	7.43543	0.0890291	0.00138624	0.000794174	0.0506238
REPS2	0.0366326	0.0404743	0.0601044	0.20245	0.0357879	0.0288245	0.0198593	0.0503556	0.0364811	0.0521019	0.0461521
FCGR3A	0.0050729	0.0082193	0	5.16691	0.0144426	0	0	0.0542554	0.0274908	0.0832293	0.045389
CD79B	0.00994666	0.0650808	2.24559	0.130839	0.665683	0.175384	0.519578	0.31314	1.35371	0.100108	0.392718
CLCA3P	0.00645993	0	0	0	0	0	0	0.00154251	0.0045345	0.00896653	0
BEND5	0.0690926	0.128854	0.0242696	0.0469899	0.204354	0.11158	0	0.0362164	0.0161668	0	0
CCR7	0.0139053	0.0571724	0.236755	0.389978	0.103628	9.79525	0.0438267	4.59614	0.732138	2.85416	0.266999
P2RY14	0.015574	0.133499	0	0.668593	0.00934651	0.524139	1.12143	0.0882755	0.0181078	0	0.0241126
CD14	0.447224	0.194386	0.0309688	5.88124	0.839774	0	0.152771	0.0386895	0	0.00185058	0.0442536
EMCN	0.00947922	0.0329646	0.0074404	0.00581124	2.58715	0.0147507	0.0053408	0.0627291	0.0176244	0.0155987	0.0151616
BLNK	0.45537	0.00646616	3.41861	0.964825	0.0177291	0	0.00280619	0.408485	0	0.0036743	0.00216656
GPC4	0.292634	0.471222	0	0.0732212	0.00297645	0.319206	0.0339949	0	0	0	0.000393723
PCDHA5	0.00162532	0.0034361	0	0	0	0	0	0.000404962	0.00240332	0	0
TEP1	0.206344	0.181968	0.159751	0.357412	0.315673	0.0428431	0.171992	0.148568	0.185529	0.198988	0.134415
CYP27B1	0.307101	0.0360076	0.0431175	0.28434	0.0111112	0.049702	0	0.0257616	0	0.00529545	0
ADAM28	0.233077	0.0150668	1.40657	1.67345	0.0790013	0.978482	0.182573	0.323395	0.00164454	0.0953139	0.108538
TCL1A	0.00142258	0.0129863	0.0563577	0.232564	0.0133725	0.127819	0	0.211929	0	0	0.00118922
PRG2	0.0468156	0.0630337	0	0.0314059	0.191524	0	1.61226	0.0289676	0.0718621	0.026588	0.020023
FCGR3B	0.00147381	0.00649057	0	1.41479	0.00227849	0	0	0.00710128	0.00076441	0.00380157	0.00112443
SMPD3	0.027229	0.0131532	0.141994	0.152262	0.0717276	0.0294275	0	0.022922	0.131288	0.0413223	0.0643356
RALGPS2	0.204134	0.0740945	0.588505	0.123102	0.0484868	0.0560863	0.00271839	0.101647	0	0.0225756	0.0175968
PLA2G7	0.0206301	0.02066	0.0110298	1.92385	0.0183663	0.0127928	0.00258492	0.0148437	0.00539213	0.0144	0.0288099
SOCS1	0.344513	0.176903	0.370857	0.565395	0.0753659	1.68253	1.27874	0.838579	0.870365	0.970994	0.493067
FFAR2	0.0602414	0.0841919	0.0867382	0.223061	0.0898536	0.115852	0.101434	0.18099	0.133067	0.149944	0.127692
ELTD1	0.00617439	0.0249	0	0.00133586	3.29557	0.000918431	0.0169305	0.038556	0	0	0
IL1B	0.142751	0.0235363	0.00178333	2.04922	0.00772213	0.367353	0.0450826	0.0474606	0.00313568	0.028362	0.00587291
REN	0.000764513	0.00582218	0	0	0	0	0.00629186	0	0	0	0
SLCO5A1	0.0216066	0.034365	0.0442932	0	0.0499061	0.879927	0	0	0.00589738	0	0
IL18R1	0.0657757	0.0897511	0	0.351852	0.108402	0.0802894	1.57114	0.470028	1.30257	0.0640019	0.439243
CDA	1.29601	0.0164277	0	0.186394	1.23665	0	0.00400856	0.0184855	0	0	0
SPIB	0.203103	0.280864	0.292328	0.736092	0.358468	0.961557	0.31107	0.692989	0.479077	0.639695	0.510865
GPR116	0.0109239	0.233339	0	0.000605657	2.56833	0	0	0.0291823	0	0	0.00134486
CD33	0.00935254	0.00470825	0.00151551	1.17887	0.00670155	0.106278	1.91725	0.00245159	0.0269738	0.00348302	0.00126831
DPP4	0.163318	0.0968369	0.0125732	0.0923374	0.0866255	0.211339	0.140963	0.33285	0.16422	0.10136	0.0828548
COL15A1	0.00777517	1.08109	0	0.108897	3.3087	0.00210996	0	0.0676391	0.0156795	0.0173322	0.000264202
SEC31B	0.138614	0.166004	0.185412	0.0815565	0.239413	0.0998763	0.243445	0.151853	0.409295	0.160888	0.331265
PLCH2	0.108341	0.000788567	0.00331399	0	0.00020855	0	0	0.024243	0.0674122	0.0740402	0.073381
CXCL11	0.357334	0.0693555	0.00463732	0.208228	0.218238	0.112902	0	0.000979309	0	0	0
VILL	0.137825	0.108594	0.283861	0.0866172	0.171813	0.0298941	0.128294	0.0934867	0.0902035	0.0649935	0.151558
NKG7	0.004553	0.00503021	0	0.637068	0	0	0.511614	0.642074	0.0945462	5.29915	4.12209
KLRK1	0.0336916	0.004057	0.00160558	0.17568	0.0198538	0.117332	0.00379593	1.35588	0.0347484	3.44035	4.23118
ST8SIA1	0.148413	0.156631	0.0455307	0.075967	0.0919201	0.262429	0.122065	0.20562	0.140383	0.295225	0.19079
CCL20	0.549336	0.0377031	0	0.874301	0.0549988	0.672365	0.0399653	0.199888	0.598574	0.00367066	0.559951
FCRL2	0.00106057	0.00083477	0.710073	0.0410526	0	0	0.000654602	0.141199	0	0.00114624	0
VWF	0.0774018	0.00607466	0.00141458	0.00680364	4.49323	0.00206255	0.0554133	0.0887468	0.000137096	0.000928426	0.000462894
SIT1	0.00340569	0.00545612	0.299969	0.215292	0.0178353	0.103455	0	0.833165	2.20661	1.10302	1.35296
SIGLEC6	4.52629e-05	0	0.00169486	0.136351	0	0	2.49492	0	0	0	0
TRPM4	0.688538	0.177311	0.0815839	0.368015	0.789317	0.114345	0.0316034	0.0101829	0.0108035	0	0
KIR2DS4	0.00160629	0.001193	0.0183304	0	0	0	0	0.131094	0.0300704	0.0570839	0.226248
KDR	0.0152318	0.0161351	0	0.00111372	1.341	0.000587902	0.000863678	0.00548316	0.00065476	0.000930215	0.00109093
GZMH	0.0015066	0.000569352	0.0488609	0.114331	0	0.107222	0	0.234271	0.0629539	2.61265	3.055
LIME1	0.274167	0.0801144	2.29491	0.294349	0.0947849	0	0.0793568	0.907437	1.5239	1.6422	0.863448
GZMA	0.00521154	0.0178226	0.00875043	0.0945313	0.0241987	0.194071	0	1.07247	0.235914	6.0226	6.55431
CDH1	3.23132	0.0194692	0.249197	0.438556	0.0211923	0.236912	0.0219424	0.0740807	0.269353	0.0713076	0.0264634
WNT7A	0.158729	0	0	0	0.0139504	0	0	0.0257645	0	0	0
CXCL9	0.195934	0.146127	0.00249877	1.22838	0.0614891	1.09606	0	0	0.000396738	0.00051376	0
CCR10	0.0371636	0.311387	0.370325	0.0221848	0.0380764	0	0.0339034	0.0375279	0.0796865	0	0
NCALD	0.228676	0.356279	0.0198913	0.00460096	0.117763	0	0	0.110768	0.540047	0.128369	0.658273
CXCL5	0.0612103	0.0486296	0	0.0506777	0.0154244	0.00215078	0.00288319	0.00229332	0.00162799	0.00164157	0.0118962
LTC4S	0.0493539	0.0244305	0.345203	0.585005	0.636543	0	5.42174	0.0397166	0.0328873	0	0.0495404
PTGS1	0.390309	0.419231	0.0511702	1.68709	0.218185	0	4.85221	0.0361273	0.000396738	0	0.00253113
IFNA10	0.00103506	0.00129786	0	0	0	0	0	0	0	0	0
NPL	0.769832	0.0678775	0.0638567	2.05587	0.0916605	0.252671	0.0149119	0.0697594	0.0743404	0.0188971	0.084128
MMP9	0.14446	0.0642099	0	1.49176	0.0941717	0.074198	0.00255085	0	0.170461	0.039705	0.0240691
CXCL3	0.493167	0.404888	0.0030908	2.24243	0.462767	0.226463	0.209603	0.0151033	0.00106406	0.00085905	0.0862214
DHRS11	0.10473	0.0348246	0.00370261	0	0.0404615	0	0.00855339	0.0119033	0.0257118	0.0190397	0.0403706
FOXP3	0.00317018	0.000280434	0	0.0754116	0.000613721	0.00282451	0	0.108652	3.34864	0.0131413	0.0769106
VWA5A	0.539905	0.627785	0.444655	1.27634	0.810775	0.112217	7.51153	0.212226	0.722384	0.100398	0.149521
ORC1	0.277889	0.0184292	0.0800377	0.00749113	0.0282973	0.0828552	0.00578835	0.0352595	0.0512537	0.0274734	0.118485
SAMSN1	0.0109457	0.0299673	1.81635	3.05617	0.0480685	6.79341	5.87076	3.13433	5.54867	2.72819	6.11741
NIPSNAP3B	0.0846032	0.147626	0.0275399	0.194247	0.123595	0.0052751	0.130052	0.0049089	0	0	0.000556879
PPBP	0.00374698	0	0	0	0	0	0	0.000460742	0	0.00152731	0
GIPR	0.0195852	0.00560007	0.0633841	0.0334027	0	0	0.0554583	0.00292251	0.000978341	0.0503029	0.00496539
HK3	0.00210414	0.00609502	0.00790942	1.42493	0.0330481	0	0	0	0.0281869	0	0
PPM1H	0.21056	0.0641793	0.0302515	0.130083	0.166334	0.154505	1.3327	0.0100927	0.000935022	0.0261614	0
ZNF324	0.273925	0.215152	0.0332807	0.0697253	0.144428	0.00902902	0.206703	0.0627207	0.0847757	0.179356	0.189969
SIRPG	0.00405104	0.00269134	0	0.153806	0.00462752	0.237628	0.00538475	1.22644	4.00783	1.2992	3.7465
DSC1	0.0603714	0.00981994	0.0124397	0.00574864	0.0135931	0.00936149	0.00648867	0.0516011	0.0228243	0.0268418	0.0194085
NR4A3	0.0463898	0.918622	0.260871	1.74589	0.0333918	2.17829	1.70679	0.842552	0.550913	1.64544	0.424254
FPR1	0.00983821	0.0627775	0.0283188	2.59063	0.00824264	0	0.0356354	0.00384847	0	0	0.00244273
CCL23	0	0.00100655	0	0.225562	0.537765	0	0.199098	0.033601	0.0287214	0	0.0866117
CD1B	0.00113139	0.00373547	0	0.553283	0	0.753334	0	0.0419652	0	0.0297248	0
LRRC32	0.0390922	1.16186	0.00613862	0.0279316	0.971117	0	0.00844398	0.0353473	0.0871138	0.000557355	0.000524681
ESAM	0.0199097	1.36171	0.0346679	0.0693869	4.45617	0.00287569	0.0530551	0.10296	0.0178238	0	0.0251845
ETV3	0.248284	0.193226	0.031861	0.777106	0.189188	0.994967	0.339747	0.242108	0.100539	0.0693616	0.0766766
SCG2	0.0261549	0.211926	0	0	0	0	0.109552	0.00120176	0	0	0.00292004
PADI4	0.0122161	0.00236853	0	0.0664067	0.00106593	0	0.43415	0.00501936	0	0	0
TPSB2	0.0130722	0.0256094	0.0284166	0.00152081	0.0905689	0.164364	12.2755	0.14148	0.0258991	0.0160321	0.0144232
SP140	0.0322468	0.0061596	0.763991	0.521521	0.0731258	0.00501569	0.00101992	0.417442	0.774804	0.532699	0.840106
CPA3	0.00837803	0.0108497	0.027633	0.00276374	0.0389688	0.00383039	10.8648	0.125263	0.0131224	0.00440831	0.00661965
C5AR2	0.0138439	0.0148696	0	0.257036	0.0134098	0.00285	0.0288221	0.0210866	0.0129917	0.0217412	0.0118645
ZBTB10	0.0867345	0.18713	0.137326	0.124504	0.165068	1.09059	0.235393	0.145493	0.0280735	0.0433868	0.0199191
SLC15A3	0.356981	0.11441	0.212192	0.894737	0.145178	0.567486	0.0602017	0.0131124	0.000583231	0	0
GNG7	0.0366296	0.0855404	1.17725	0.180165	0.205834	0.324874	0.103985	0.177364	0.0538422	0.0645423	0.0457121
FCRL5	0.00318995	0	2.81418	0.0860545	0	0	0	0.0345694	0.00183349	0.00191981	0.000254479
TNFRSF18	1.10807	0.0387066	1.13508	0.283103	0.0866109	0.13002	0.786999	0.462323	5.47132	0.112601	2.75404
EMR3	0.00915286	0.0041249	0	0.0653926	0.00137605	0	0.0248472	0	0	0.012393	0.00156177
MAP4K2	0.404421	0.0625982	0.131926	0.0485242	0.380454	0.150537	0.190364	0.156736	0.214849	0.0747631	0.1471
CLEC2D	0.297057	0.200842	0.548043	0.680206	0.2623	0.490703	0.233966	2.73792	2.53111	2.7687	3.87364
CD8B	0.101743	0.00865216	0	0.0507485	0.0142457	0.106918	0	0.680639	0.0158962	2.14348	2.42171
MAGEA11	1.0383	0.00193418	0	0	0	0	0.0021678	0	0	0	0
KIRREL	0.187586	0.688817	0	0	0.0739957	0	0	0	0	0.000568182	0.000322174
ADCY4	0.0470805	0.156855	0.00944855	0.0262222	3.38417	0	0.00297034	0.079563	0.0187611	0.0187537	0.00734656
ZNF135	0.0239144	0.166452	0.0193354	0.0511574	0.181921	0.0187899	0.049732	0.0562964	0.0332888	0.0311044	0.0329426
MARCO	0.0640638	0.00426736	0	1.91325	0	0	0.0092161	0	0	0	0
IL9	0	0	0	0	0	0	0	0	0	0	0
LY9	0.028492	0.0100473	3.07207	0.452494	0.0408912	0.0815275	0.000792881	1.0683	0.714503	1.40818	0.902526
NTN3	0.00228689	0	0	0	0	0	0	0.000733708	0	0	0
FLVCR2	0.0904616	0.052212	0	1.27582	0.227023	0.242373	0.000758458	0.0510408	0.780098	0.0237721	0.00173101
MYB	0.0347434	0.00349754	0.00445957	0.052558	0.00867876	0.141547	0.321049	0.023931	0.033569	0.0644742	0.098686
ZAP70	0.0127072	0.0516221	0.00305188	0.150175	0.0310544	0	0.0378169	1.48521	1.91527	2.03301	2.26833
PTPRCAP	0.0471836	0.0426907	2.28476	0.746542	0.134428	0.313669	0.0529466	2.38542	4.40228	3.27105	3.44101
LILRA4	0.000113624	0.00251839	0.0029892	0.381573	0.000593643	0.00827902	0	0.00617798	0	0.000961405	0.00981429
RENBP	0.00340099	0.011891	0	0.0892896	0.00500314	0	0.320295	0.0110585	0.0124663	0.0258446	0.00341784
MBL2	0.00226801	0.000729635	0	0	0.00328682	0	0	0	0	0	0
PTGDR	0.000841718	0.147742	0	0	0.0364973	0	0	0.102213	0	0.279562	0.0199643
FZD2	0.0899694	0.105931	0.10928	0.0757702	0.10166	0.0874063	0.108085	0.176318	0.12299	0.188382	0.139202
CTSW	0.00520224	0.0168627	0.291581	0.145553	0	0.193112	2.26026	1.26623	0.108942	2.93174	4.2652
RNASE2	0.000759417	0.00413287	0	0.537376	0	0	0	0	0	0	0.00162174
GALR1	0	0.00246083	0	0	0	0	0	0	0	0	0
CCL17	0.0208244	0.00444793	0	0.419093	0	2.35356	0	0.0694726	0.0206974	0	0.0211663
MAP4K1	0.028535	0.0121665	0.842685	1.18585	0.0533453	0.369434	0.473009	1.38736	2.20703	1.68449	1.4505
EDNRB	0.0223036	0.859215	0.0053681	0.179461	1.52962	0.00397824	0.210512	0.0148023	0.0120162	0	0.00195197
ST3GAL6	0.158108	0.0516139	0.310362	1.33686	0.290069	3.25762	0.449846	0.100544	0.0507778	0.043908	0.0363372
SLAMF8	0.0146021	0.181292	0.0813836	2.65656	0.0724647	0	0	0.0157518	0.0275258	0.0288207	0
DAPK2	0.210204	0.10311	0.0658195	0.00108101	0.0829236	0.00411684	0.110493	0.190633	0.0431109	0.139685	0.914447
SPAG4	0.0953742	0.0707092	2.66327	0.039597	0.0986431	0	0.0385986	0.0394302	0.0256411	0.0131841	0.0307344
SKA1	0.424571	0.353569	0.403295	0.257928	0.435858	0.419769	0.361153	0.779067	0.606278	0.741579	0.730201
MAGEH1	0.344242	1.0503	0.786172	0.262949	0.805095	0.0786137	0.49577	0.276058	3.57941	0.240695	0.638366
PDPN	2.27941	1.2874	0.0175186	0.728873	0.72158	0.0247464	0.0128875	0.0545463	0.019251	0.0311403	0.032052
COL3A1	0.0631014	4.66371	0.0306166	0.171155	0.165267	0.093791	0.0171254	0.0239295	0.00305997	0.00604335	0.0446909
MGAM	0.0023111	0.00235351	0	0.0116126	0	0	0	0.00320371	0	0	0
PECAM1	0.0552197	0.0872697	2.18197	1.3885	4.64078	1.48197	0.0719278	0.293139	0.066697	0.733854	0.239386
CCR8	0.000902792	0.00261041	0	0.183874	0.00158674	0	0.000631398	0.242317	3.8747	0.0244135	0.0239792
FAM65B	0.0762946	0.211018	0.105359	0.550348	0.220808	0.150148	0.433068	1.6156	0.967329	0.875319	0.418278
CLEC14A	0.00822569	0.187942	0.00255623	0.0163222	5.06847	0.003242	0	0.0647329	0	0.00145967	0.00108812
IFNG	0.00077351	0.00328054	0	0	0.00459531	0	0	0.275713	0.0148493	1.95386	2.10901
CCL8	0.00729644	0.460688	0	0.51746	0.00851279	0	0.0378195	0.000976573	0	0	0
SPOCK2	0.0121713	0.05264	0.0382499	0.199288	0.357183	0.343848	0.00318046	1.79621	4.13984	1.23019	1.95346
HTATIP2	3.64434	0.674973	0.22886	1.49517	1.02392	0.913094	0.434725	0.25901	2.61939	0.518107	0.425811
TRAF4	0.943473	0.161006	0.142618	0.152641	0.156994	0.044712	0.180363	0.239669	0.236392	0.213271	0.156533
LDB2	0.00621464	0.33299	0	0	2.80611	0	0.180691	0.0438149	0	0.025905	0
MYO7A	0.0961029	0.0370591	0	0.202087	0.0192048	0.00156814	0.000538161	0.0334437	0.28547	0.0260419	1.26884
ITGA9	0.011421	0.0216663	0.0520957	0.0330658	0.608577	0.00866235	0.468611	0.0113348	0.00105341	0	0.0178131
APOBEC3G	0.748735	0.229885	0.920107	1.2694	0.190823	1.24788	0.329616	0.540706	1.27727	3.50111	2.95864
GIMAP5	0.00305579	0.0122475	0.0460732	1.30009	1.94302	0.315892	0.290064	0.663739	0.289546	0.940814	0.504657
AIM2	0.855211	0.0440951	1.15475	0.280443	0.113272	0.109437	0	0.247357	0.288299	0.185769	0.29258
CFP	0.0163333	0.0154924	0.0293123	1.24577	0.138182	3.27023	0	0.102774	0	0	0
ANKRD55	0.00304439	0.0012267	0	0.0644717	0.0946315	0.246188	0	0.148725	0.00325336	0	0.0483649
SCN9A	0.623909	0.031101	0.00183033	0.0977296	0.0396033	0.0610217	0.0442973	0.00232408	0.00267976	0.00238266	0.00214372
BIRC3	0.525032	0.279623	2.28598	0.751671	0.500266	6.91747	3.11709	2.81306	3.62922	1.91643	2.35697
UGT2B17	0.0437527	0.00399338	0.0999657	0	0	0	0	0.0187182	0	0	0
HOXA1	0.099034	0.00346289	0	0	0	0	0.0434559	0.0214283	0.0138438	0.0303806	0
CSF3R	0.0015294	0.00631034	0	1.0355	0	0	0	0.0193341	0	0.00106202	0.00031256
MS4A2	0.0320514	0.0372672	0.0557436	0.0276338	0.0757121	0.0319359	6.0669	0.178639	0.076494	0.0993684	0.0764788
BARX2	0.137755	0.00881048	0.00255623	0.00812172	0.0112232	0	0.00229008	0.00177798	0.00269372	0.00816694	0.0315883
IL5	0.00459073	0.0129027	0.00851449	0	0.017055	0	0	0	0.0272686	0	0
PNOC	0.00425291	0.00385789	1.36154	0.0690859	0	0	0	0.0166974	0	0	0
IL5RA	0.00389564	0.000573163	0.496818	0.000274283	0.000891628	0	0.488229	0.0670494	0.000198441	0.0284963	0.0196179
FAIM3	0.0899145	0.421165	0.135531	0.185278	0.107113	0.18411	0	2.62286	2.64036	1.66118	0.645739
RASSF4	0.0985646	1.25035	0.258332	3.8164	0.238253	6.88425	0.0999407	0.0798982	0.054769	0.0514845	0.0954772
ATP8B4	0.00619593	0.0975671	0	0.813525	0.000818884	0.205535	0.935351	0.0628877	0.020857	0	0.488942
PDGFD	0.0145166	0.470824	0.0563514	0.00157323	0.600034	0.104504	0	0.0943997	0.019155	0.164602	0.0204559
CCL14	0.00441268	0.00869035	0	0	2.93036	0	0	0.0380176	0	0	0
CD2	0.00477885	0.0171766	0.0867023	0.888053	0.0845382	0.122428	0.0717237	4.04829	6.76307	5.07111	6.47993
HPGDS	0.00454554	0.00561298	0	0.461809	0.0201891	0	6.20333	0.0190816	0.0103102	0.025153	0.00441383
PRF1	0.00186219	0.0350974	0.0711913	0.179697	0.0258138	0.120818	0	0.646584	1.79327	2.21329	4.28713
LST1	0.00834117	0.0134452	0	3.84583	0.0205179	0.680131	0.186361	0.0931174	0.206942	0.0382197	0.126617
TNFRSF10C	0.00962595	0.0179091	0	0.175257	0.429634	0	0.0306886	0.00764404	0.00101061	0.0020314	0
FRMD4A	0.0957436	0.286189	0.00664022	0.208341	0.370235	0.527147	0.022773	0.0330532	0.0221534	0.0506171	0.0360218
BCL11B	0.420156	0.00932154	0.00458533	0.0400561	0.0215734	0.0341824	0.00040878	1.26377	1.1836	1.45624	0.858306
MMP12	0.0347463	0.0100748	0.000450159	2.53809	0.018833	0	0	0.0191905	0.0152826	0.0285877	0.0239471
CD68	1.2611	1.06481	0.634681	6.28896	0.515248	0.518862	2.10687	0.380899	0.2904	0.413009	0.359411
CCDC102B	0.0802031	0.539621	0.0298898	0.0903489	0.175788	0	0.0933288	0	0	0	0
EFNA5	0.938417	0.414927	0.00160558	0	0.704486	1.18389	0	0.000367018	0.000686087	0.0783792	0.0346311
HHEX	0.386023	0.0275714	0.0672666	0.810153	1.52762	0.0851627	0.378934	0.0797631	0	0	0.0223894
CHI3L2	0.11875	0.227277	0.257225	0.0371859	0	0	0	0.169651	0.0883625	0.468427	0.0451858
ST6GALNAC4	0.411543	0.323424	1.38316	0.404997	0.639713	0.182027	0.190699	0.0271277	0.430751	0.0790345	0.103298
CLEC7A	0.985071	0.181418	0.194064	4.11883	0.41803	0.22025	0.210411	0.428719	0.936351	0.474747	0.406952
CD70	0.144078	0.0183419	0.28123	0.0755747	0	1.02706	0.0775161	0.150499	0.545484	0.104269	0.727353
C1orf54	0.0714246	0.734173	0.00860217	2.53321	2.43965	0.553233	0	0.0492964	0.00444803	0	0
ADAMTS3	0.00530945	0.0368032	0	0	0.0705332	0	0.146924	0	0	0.00168848	0.0163455
CCL5	1.2119	1.55027	1.42331	1.72845	1.64733	1.93229	1.79354	4.12337	2.26218	8.43378	7.72149
PRKCQ	0.146118	0.0428426	0.0199233	0.0487966	0.050282	0.174973	0.162659	0.581706	0.797882	0.675084	1.00451
IL21	0.00508834	0.00256375	0	0	0	0	0	0.0608282	0	0	0.138795
CLEC10A	0.0011555	0.00322695	0	1.85744	0	0	0	0.000832199	0	0	0
TSHR	0.0119474	0.0300848	0.154873	0.0561953	0	0	0.0439864	0.0180179	0.0408576	0.0104744	0
BACH2	0.0338905	0.0412084	0.0271203	0.00431303	0.00969672	0.0605062	0	0.174562	0.0225144	0.0143051	0.0746957
SIK1	0.67548	0.853004	2.78918	1.42958	0.604374	1.72869	1.11151	0.777641	0.934279	1.08375	0.725301
MSC	1.30056	0.98395	0.11318	0.0385323	0.21908	0.652849	0.00114305	0.100166	0.0662374	0.371708	0.215788
FPR3	0.00318844	0.00882284	0	2.64246	0	0	0.157695	0.0013009	0.000606157	0	0.00118983
NLRP3	0.0378418	0.0317907	0.0372842	1.76161	0.0340091	0.142772	0.337137	0.248299	0.0433858	0.266689	0.139421
2019-09-05	0.482543	0.443324	0.00148833	0	0.204174	0	0	0	0	0	0
DACH1	0.0275385	0.00911469	0	0	0.0425803	0	0.0542894	0.000963913	0.00013093	0.000302211	0.000868486
NPAS1	0.0727719	0.00262599	0	0	0.0010055	0	0	0	0.00650825	0	0
CSF1	0.151119	0.902494	0	0.366514	0.593726	0.0337997	3.04697	0.0477311	0.656611	0.0681368	1.08583
NR0B1	0.216675	0	0	0	0	0	0	0	0	0.000843554	0.000859752
RASGRP2	0.0100517	0.242234	0.14094	0.345343	0.0497507	0.221456	0.106601	0.792362	0.139583	0.376268	0.119378
IGLL3P	0.0278969	0.0333834	1.79319	0.0661068	0.0407326	0.0185853	0.00384	0.181539	0.0264162	0.0831022	0.0959451
GZMK	0.00212596	0.0126013	0.0502017	0.0960162	0.00896419	0.00380569	0.00524729	0.889772	0.0591141	6.36316	0.322455
MNDA	0.0118752	0.0444736	0	4.51023	0.000986783	1.06322	0.00109839	0.0989016	0.000825459	0.166395	0.00208684
ATHL1	0.425271	0.488632	0.823133	0.155245	0.535023	0.106356	0.304125	0.570564	0.858807	0.717596	0.740339
STEAP4	0.217824	0.582374	0.0307575	0.400818	0.0806817	0.0349789	0.0354052	0.0892141	0.0416626	0.0701732	0.0555389
FES	0.112408	0.233689	0.0196051	1.92012	0.911952	0.117957	1.05409	0.0772259	0.125344	0.0102284	0.138791
RAB27B	0.239448	0.0271267	0	0.00158626	0	0	0.948999	0.0595514	0.000112393	0.0403125	0.0132912
LILRA2	0.000134522	0.000753749	0.00487094	0.911079	0.0011712	0.00110949	0.0525827	0.00776097	0	0	0.0178937
CD7	0.00259158	0.00362511	0.0121862	0.045	0.0287381	0.0440235	0.00563119	1.30178	3.08295	1.04264	2.66972
KYNU	1.06955	0.193067	0.00490051	2.57802	0.256636	4.08705	0.037554	0.0961719	0.00177288	0.00587686	0.00166255
KCNG2	0.00145809	0.000534686	0	0	0.0210814	0	0.0250847	0	0.0104275	0	0.0058078
ADRB2	1.50724	0.266425	0.94603	0.553039	0.903827	0.222604	3.00062	0.364704	0.0563992	1.07927	0.290264
CD3D	0.00657158	0.00866014	0.0141439	0.390285	0.0433694	0.218431	0.0424481	3.62393	5.91389	4.12183	6.1855
PMCH	0.010311	0	0	0.0453859	0.0231961	0.0901	0	0.00167141	0.0871812	0.0329687	0.147434
TFRC	2.86812	0.870829	0.939565	3.63168	0.548775	2.81645	0.789151	1.58061	3.18737	1.62281	2.34352
ZBP1	0.0783438	0.0570635	2.23111	0.293483	0.0798874	0.0453795	0.380975	0.515655	0.723778	0.59196	0.789826
ENG	0.0485359	1.59147	0.0470174	2.41286	5.74503	0.43962	0.123255	0.11097	0.087577	0.139699	0.107324
P2RY13	0.00749454	0.00165584	0	1.09116	0	0	0	0.00060757	0.0003849	0	0
IL2RA	0.0152801	0.0141948	0.0125169	1.31969	0.0451361	0.599198	0.0550017	0.419448	4.1961	0.0394333	0.494147
BTNL8	0.00571087	0.000435672	0	0.00184535	0.0122128	0	0	0	0.098093	0	0.0945479
STXBP6	0.119554	0.0919533	0.0588906	0.0520333	0.231322	0	0.7068	0	0	0	0
VNN1	0.048303	0.00640027	0	0.332991	0.00592152	0	0	0.00180946	0	0.0134112	0.00017105
SLC18A2	0.212751	0.227724	0.0284515	0.285183	0.280681	0.400573	6.53453	0.137312	0.180432	0.239203	0.224465
UPK3A	0.00156812	0.013961	0.0576725	0.19069	0	0.234141	0	0	0	0	0
ATXN8OS	0.00302424	0.00504774	0	0.000655384	0.00207771	0	0.00998822	0.0107894	0.00661845	0.0244218	0.0172294
CD19	0.00133882	0.00553322	0.909194	0.108319	0.0347295	0	0	0.245445	0	0.000718058	0
ETS1	0.0990683	0.456158	0.116742	0.198457	1.45388	0.360839	0.140106	1.3527	1.86644	1.43042	2.22724
FAM124B	0.00385386	0.00229249	0	0	0.556296	0	0.289698	0.0363072	0.059348	0	0
PDK1	0.827938	0.189058	2.1262	0.208856	0.337225	0.0876538	0.196447	0.262471	0.229099	0.178126	0.156553
S1PR5	0.825227	0.018971	0.00139732	0.0787515	0.00455112	0.0177839	0.00288373	0.0710516	0.00808035	0.101786	0.0106896
CCND2	1.815	0.914469	1.15604	1.11089	0.767078	1.99815	1.1758	1.52449	3.28066	2.66738	2.56373
CCR5	0.00094788	0.00362623	0.021114	0.584111	0.00128556	0	0	0.0183685	0.490763	0.557613	0.3761
IRF8	0.0588786	0.729176	0.134113	4.46268	0.512697	4.06491	0	0.941329	0.066807	0.0742588	0.333501
CLIC2	0.0870263	0.352686	0.146618	1.33631	2.17566	4.90817	0.0719068	0.0743173	0.000875349	0.00193926	0
CD69	0.11291	0.041217	0.397185	2.7491	0.281799	0.972854	7.41771	5.32666	1.67841	4.63796	4.50826
TRIB2	0.713968	0.648381	0.185153	0.103803	1.18238	0.00186102	0.529906	0.567442	1.97512	0.243613	0.5588
ECSCR	0.00718628	0.0225104	0.00713072	0.0310747	4.07044	0.0550627	0	0.0752078	0.0983127	0	0
MEFV	0.324785	0.445511	0.499665	0.493418	0.581552	0.535782	0.534036	1.07704	0.905773	1.09386	0.937068
NMBR	0.00219132	0	0	0	0	0	0	0	0	0	0
EPN2	0.846508	0.620184	0.178076	0.0301125	0.603152	0	0.227084	0.0393528	0.0127621	0.0714424	0.0779377
CCL22	0.225832	0.285563	0.348982	0.370241	0.3022	5.64151	0.33244	0.631533	1.16112	0.599284	0.465429
ELANE	0.000458842	0.049171	0	0.0341071	0	0	0	0	0	0	0
TRPM6	0.0389063	0.0221648	0.0375952	0.0141421	0.208228	0.0214498	0.027378	0.069675	0.0348415	0.0496031	0.0414997
CD1A	0.00263887	0.000293218	0	1.00869	0	0	0	0.00165777	0.00152066	0	0
MZB1	0.027426	0.016491	8.95108	0.430348	0.0882097	0	0	0.197372	0.611401	0.0484938	0.245477
TMEM255A	0.07955	0.0863574	0.00196688	0.0320212	0.00753845	0.114147	0	0	0	0	0.00303543
MAP3K13	2.09997	0.943849	0.843615	1.24701	1.10282	2.66425	0.347718	0.830115	0.512295	0.874643	0.615738
TMEM156	0.0408405	0.0734307	0.81956	0.274913	0.0769725	0.195218	0.0897652	0.669564	0.660106	0.314687	0.484681
FCN1	0.00514501	0.00368725	0	1.11659	0	0	0	0.000970895	0.00120092	0	0.00145897
CD6	0.0186672	0.000870023	0.0385688	0.111461	0.0280034	0.0978671	0	1.7772	1.56161	2.42748	1.83243
TBX21	0.00147417	0.000253956	0.0520362	0.0164404	0.00155359	0	0	0.0538112	0.0405796	0.2575	0.117814
CASP5	0.00330724	0.00295581	0.00972029	0.278086	0.00538461	0	0.00975305	0.0109913	0.032988	0.00490934	0.00797521
KIAA0226L	0.00884136	0.0753958	0.0421949	0.603657	0	0	0.0340881	0.11622	0	0	0
PGLYRP1	0.00649132	0.00168939	0	0.0437596	0	0	0	0	0	0	0
TNFRSF17	0.000862996	0.000669194	2.77728	0	0	0	0	0.0176197	0	0	0
CD8A	0.0100604	0.00190689	0.0071663	0.073602	0.0051406	0.00643216	0.000712407	0.865543	0.0998099	4.10972	3.759
APOBEC3A	0.306405	0.184448	0.364236	0.878953	0.29923	0.307339	0.197133	0.559522	0.377423	0.551537	0.390675
CD72	0.0298442	0.0226592	0	1.61548	0.0573424	0.190124	0.226184	0.185261	0.0419563	0.0378222	0.203238
KIR2DL1	0.0023898	0	0	0	0	0	0	0.108842	0.00600866	0.0713365	0.145753
HLA-DQA1	0.371641	0.0418141	0.297361	7.1409	0.961086	3.66823	0.523714	0.333356	0.271038	0.38425	0.573934
VNN3	0.0184464	0.0100698	0	0	0	0	0	0.000499616	0	0.0308785	0
IDO1	0.614637	0.500173	0.297981	1.00111	0.483728	4.32899	0.442401	0.693666	0.566401	0.648818	0.555556
CXCR1	0.0309369	0.00179566	0	0.0411778	0	0	0	0	0	0.0276901	0
TREM2	0.486931	0.00642325	0	2.34992	0	0	0	0	0	0	0.00178312
NOX3	6.40196e-05	0	0	0	0	0	0.0234228	0	0	0	0
GAL3ST4	0.339229	0.243613	0.0642387	1.15715	0.0577297	0.115725	0.0599248	0.099646	0.0790743	0.0968543	0.0692965
RHOJ	0.021906	0.420918	0.00453283	0.00649919	2.59753	0.0061092	0.24411	0.044319	0.0164614	0.0217946	0.0153363
CXCL10	0.595248	0.174763	0.0527007	1.32838	0.0671716	1.20418	0	0	0.023444	0.0186178	0
GATA2	0.0639846	0.0527931	0.00280696	0	1.03749	0	4.69611	0.0444826	0	0	0
PLEKHF1	0.414414	0.565589	0.116692	0.257607	0.246819	0	0.0131102	0.10067	0.316728	0.251479	0.624964
CXCR6	0.0131811	0.0160149	0.00280377	0.0837354	0.0145877	0	0.0436181	0.478537	4.09672	0.923619	3.90646
HPSE	0.539371	0.133471	0.0985203	0.546745	0.213392	0.150512	0.121073	0.356566	0.557447	0.288222	0.270238
S100A12	0.15427	0.00224052	0	0.10077	0.00426744	0	0	0	0	0	0
BPI	0.00294064	0.0222891	0	0	0	0	0	0	0.00126306	0	0
FAM174B	0.140402	0.265075	0.081632	0.077498	0.665874	0.174488	0.0386146	0.0974009	0.248829	0.0129698	0.266339
CDC25A	0.0631673	0.000370358	0.0301201	0	0.0241097	0	0	0.00140895	0	0.0216306	0.00103089
ACVRL1	0.00764475	0.224272	0.00969089	0.387068	1.43772	0.148094	0.0116747	0.0340111	0.0175818	0.0170326	0.0191155
NCF2	0.212726	0.0875398	0.0472591	3.52508	0.00715891	0.429251	0.0295104	0.0182962	0	0.00729153	0.0184806
HAL	0.0104021	0.00303427	0.0264855	0.0574606	0.00680504	0	0	0.000835141	0	0.0198346	0
ALOX15	0.29742	0.00740869	0.00773333	0.0528581	0.00666647	0.10791	0.000952288	0.0102521	0.0120153	0.0286176	0.0113483
CCL7	0.00438331	0.012516	0	0.177186	0	0	0	0	0	0	0
IL1RL1	0.048338	0.0203626	0.0028787	0.000807828	0.0207172	0.00798196	6.18485	0.030623	0.196301	0.00085905	0.00262106
ABCC4	0.390157	0.182631	0.316329	0.254724	0.586292	1.66106	1.58514	0.100399	0.138213	0.0429075	0.08104
ZFP36L2	1.65025	2.03237	3.24086	2.59913	2.45847	0.574903	2.24495	5.13256	3.1859	5.32695	5.87702
PVRIG	0.0936649	0.0597743	0.066712	0.131678	0.0890008	0	0.0609227	0.744842	0.631511	1.94141	0.577108
TIGIT	0.00448809	0.0123634	0.00196688	0.205324	0.00766643	0.139003	0.00752169	0.799643	3.93694	1.45246	3.52966
EGR2	0.806224	1.17861	0.193529	1.27655	0.285036	2.01218	1.07711	0.297258	0.137913	0.595436	0.15983
CD27	0.02391	0.0217676	3.82271	0.28245	0.0250622	0.273365	0.0108153	1.97182	6.00004	3.24113	3.05689
P2RY2	0.303333	0.0376917	0.0926296	0.0430141	0.136573	0	0	0.04119	0	0	0
CRISP3	0.269444	0.000461296	0	0	0.00586841	0	0.00441746	0.00255006	0	0	0.000543121
FBXL8	0.297986	0.20813	0.165251	0.105529	0.137276	0.110659	0.0163288	0.0355133	0.0292354	0.00471653	0
KRT14	8.74975	0.275573	0.20159	1.32808	0.260725	0.626145	0.173945	0.16171	0.165982	0.0581041	0.179101
MS4A1	0.00357463	0.00712657	0.0645046	0.0833901	0.0510235	0.0803039	0	0.644286	0	0.308906	0
MAOB	0.12417	0.170391	0.00292616	0	0.466459	0	4.53509	0.0419455	0	0	0
FRMD8	1.10754	0.459543	0.143493	0.740939	1.02285	0.810793	0.48015	0.412841	0.630042	0.296469	0.427929
CTSG	0.00739779	0.00207207	0.0166012	0.0526161	0.0114807	0.0272441	7.34348	0.114536	0.00159445	0	0.0111001
CXorf57	0.126388	0.0449532	0.0858232	0.0640768	0.00912264	0.00778941	0.0549732	0.230964	0.0206555	0.376827	0.155962
IL1R2	0.545754	0.0275569	0	0.956197	0.0370279	0.4354	0	0.0897562	3.64676	0.0343114	0
IFI44L	0.809944	0.95737	0.111002	1.25531	1.16884	0.32613	0.727311	0.532814	0.465389	0.38466	0.772084
CRYBB1	0.000238263	0.00360721	0.078705	0.25819	0.0606616	0	0.0221263	0.00519327	0	0.00343417	0.0035461
SPARCL1	0.44417	5.88501	0.0141264	0.172878	5.80593	0.00868892	0.0935302	0.182437	0.0102484	0.0137613	0.00933358
TEC	0.0370062	0.0233892	0.164882	0.248065	0.0561566	0.183249	0.522563	0.0948353	0	0.000420041	0.0177078
ABCB4	0.00564894	0.0431028	0.0251778	0.118259	0.0683062	0	0	0.0151079	0	0	0
FRK	0.308414	0.0746412	0.186166	0	0.000717946	0.0924627	0	0.00568875	0	0.00286496	0
CD1E	0.000771843	0.000996003	0	0.911503	0	2.05702	0	0.0915321	0	0	0
CLEC4A	0.10137	0.116822	0.0221167	3.10786	0.197018	0.24242	0.112243	0.215395	0.0543834	0.0510128	0.0566953
MAK	0.0788624	0.101087	0.121338	0.0359269	0.101947	0.322544	0.191106	0.126012	0.0664414	0.115525	0.0872544
COL6A1	0.252577	2.83631	0.0477561	0.142511	0.492389	0	0.00661711	0.0128943	0	0	0.00318032
TCF7	0.147472	0.210745	0.212685	0.0396809	0.240074	0.287191	0.0336023	0.85501	0.067267	0.318316	0.0798944
CSF1R	0.0255325	0.0734133	0.00898116	4.40585	0.00186583	0	0.00190192	0.0133962	0.00687962	0.00127277	0.00992749
TNFSF14	0.121775	0.199792	0.160455	0.179091	0.173481	0.19617	0.221641	0.433524	0.305154	0.662912	0.411026
HDC	0.00311856	0.00398411	0.00156964	0	0.0275513	0.00753043	7.70993	0.0257562	0.00216668	0.00102329	0.019272
TTC38	0.499974	0.300073	0.140749	0.712179	0.372338	0.20921	0.282337	0.119218	0.404829	0.174633	0.398913
CD40LG	0.000294505	0.0018401	0.00758451	0.0166788	0.00557571	0.0155104	0.000906949	0.533653	0.0858886	0.00306103	0.239685
CRTAM	0.066264	0.0772817	0.153071	0.195086	0.113176	0.114142	0.102498	0.462626	0.175964	3.8598	1.26506
LILRB2	0.00329209	0.00423024	0.0456383	1.97427	0.00138167	0.0039582	0.0945051	0.0123317	0.000940253	0.00852917	0.00970755
PDE6C	0.000410958	0.00134977	0.0116543	0	0	0	0	0.000395013	0	0	0.000283599
LAMP3	0.821743	0.0776684	0.735566	0.556415	1.05164	7.4617	0.153473	0.349313	0.423944	0.336638	0.300205
KIR2DL4	0.000282201	0	0	0	0	0	0	0.146317	0.057266	0.182365	2.04175
HESX1	0.0342979	0.0253446	0	0	0.0405436	0	0	0	0	0	0.000979433
DEPDC5	0.438305	0.165645	0.094787	0.194899	0.321907	0.163349	0.232695	0.144062	0.116693	0.195948	0.138719
GPR171	0.0252971	0.0116065	0.0433172	0.239428	0.000747403	0.591929	0	0.837385	0.20002	0.941945	1.79904
KLRC1	0.00471253	0	0	0	0	0.00649275	0	0.266404	0.00280467	0.112747	1.41058
HCK	0.220367	0.0295269	0.00489261	4.44183	0	3.39	0.0560941	0.0256235	0	0	0
CDHR1	0.310942	0.000565584	0	0	0.0011712	0.193424	0.00124288	0.0174735	0	0.0309271	0
ZNF442	0.0329964	0.0603509	0	0.00147663	0.157864	0.0988739	0.00250844	0.0286869	0.00201419	0.00357521	0.00774556
CCL4	0.0124902	0.016019	0.0136729	2.35704	0.0595967	0.553597	2.10402	0.783578	0.170627	8.28413	5.72079
CALB2	0.116005	0.0395327	0	0	0	0	1.64586	0	0	0	0
MEP1A	0.000969751	0.00268657	0	0	0	0	0	0.00790793	0	0	0.00420957
TREML2	0.00883425	0.00380696	0.0277438	0.103245	0.000373109	0.126	0.00105364	0.0483664	0.00484348	0	0
BCL2A1	0.0454127	0.0182957	0.0287341	4.14899	0.0801548	3.58009	1.55494	0.366015	0.142434	0.190931	0.0502896
PRDM1	0.499299	1.02911	4.61193	1.51553	1.24178	1.78402	0.00127338	2.10053	4.70118	1.99508	4.61827
EBI3	0.0241171	0.0055623	0.0433282	0.354828	0.0236174	3.93454	0.342089	0.0633037	0.888182	0	0.0809499
ACP5	1.13568	0.128889	0.131198	3.04143	0.0270765	0.195826	1.68982	0.363473	2.90298	0.42187	2.29887
CTLA4	0.00731063	0.000398022	0.00738123	0.369498	0.0168634	0.189414	0.00272822	0.994726	4.09178	0.323857	4.56313
TLR7	0.0450416	0.0629991	0.13234	0.680508	0.122048	0.217359	0.100096	0.177687	0.121703	0.157134	0.123253
SLC2A6	0.197489	0.301895	0.251319	0.59368	0.410734	0.688733	0.615423	0.186209	0.129683	0.28756	0.179565
IL4	0.00103335	0.00180717	0	0	0	0	0	0.00652404	0	0	0
GZMB	0.0135255	0.0103905	0.107156	0.618451	0.00672806	0.0161984	0.220891	1.04436	0.430999	2.9956	8.8297
CCL1	0.000320766	0	0.0403957	0	0	0	0	0	0	0	0
ICA1	0.25458	0.0228919	0.00244928	0.374498	2.04134	0.260776	0.347194	0.220287	1.38378	0.0414793	0.475612
ENTPD1	0.241026	1.40124	0.868047	1.49862	2.71993	0.390685	0.281838	0.623078	2.72052	0.451195	2.9476
GPR25	0.00433248	0.0051195	0	0	0	0	0	0.0718829	0.0622183	0.0987888	0.227511
MXD1	1.20071	0.519479	0.904344	2.9912	0.303334	2.75812	0.139777	0.433676	0.469613	0.743527	0.731767
IL12B	0.00080047	0.000904103	0	0.00178101	0.000532946	0.219463	0	0.0174969	0.000870096	0	0.000307745
NOD2	0.152034	0.0349362	0.150511	0.761616	0.0324899	0	0.0937025	0.064855	0.0524452	0.208773	0.0653541
PLVAP	0.0134241	0.0285646	0.0272659	0.102004	6.06812	0.00608637	0	0.100498	0	0.00193306	0.00173188
COL8A2	0.0904762	0.13348	0	0.0944365	0.0267282	0	0	0.000297596	0.000378969	0	0
TLR2	0.642857	0.0737487	0.000794855	3.15534	0.0163923	0.112316	0.00867508	0.0458843	0.016407	0.00073845	0.000754184
VNN2	0.012603	0.0103562	0.0893507	0.319188	0.042869	0.162096	0	0.189312	0.022356	0.612085	0.280313
CD3E	0.00589534	0.0149272	0.157979	0.373728	0.0474515	0.0760706	0.0399547	3.32835	4.7514	4.19114	5.19954
CCL13	0	0.0370735	0	2.00316	0.0163919	0	0.0483483	0	0	0	0
CD1D	0.00734647	0.0205525	0.0785776	0.409504	0.0708252	0.00362227	0.0101127	0.0238369	0.00497284	0.00954439	0.00813277
ALOX5	0.0409224	0.0133931	0.398318	3.51695	0.445806	1.27773	4.70862	0.122206	0	0	0.00180372
RNASE6	0.0141674	0.00458358	1.1425	4.68506	0	0	0.0560797	0.06369	0	0.0637605	0.000803227
DEFA4	0	0	0	0.0627737	0	0	0	0	0	0	0
APOL6	0.407429	0.559715	0.736357	0.683016	0.384505	0.220201	0.252257	0.330354	0.60279	0.643075	0.484441
HIST1H2AE	0.390636	0.0168639	0.477112	0.0733758	0.00362729	0	0.0194153	0.00198816	0	0.0150946	0.00213199
FLT3LG	0.201956	0.294737	0.0533525	0.150761	0.189047	0.211602	0.108047	0.482551	0.406736	0.260741	0.215203
C3AR1	0.0181633	0.0190703	0.00492854	3.77038	0.00996151	0	2.11133	0.169542	0.571831	0.14025	0.281448
GYPE	0.0048297	0.0187749	0	0	0.134597	0.00372153	0.0352956	0.00534754	0.00252074	0.00117401	0.00683887
APLNR	0.00857767	0.0975244	0	0.00144182	1.94251	0	0	0.00240629	0.000797773	0.00142959	0.00155053
TGM5	0.0746605	0	0	0	0	0	0	0.000751816	0	0	0.0118476
STAP1	0.00805109	0.000861075	1.04011	0.358359	0.0254352	0.0720196	1.65941	0.196523	0.0162211	0	0.181902
TNFRSF4	0.00583727	0.0119318	0.171765	0.211882	0.546044	0.350402	0.550432	0.332524	4.25408	0.0277295	0.798905
P2RX5	0.0142535	0.0195901	0.522298	0	0	0	0.124967	0.172938	0.207982	0.160994	0.361298
NCR3	0	0.000366692	0.0380696	0	0	0	0.0902186	0.123936	0.157347	0	0.0875628
CCR2	0.00188107	0.000101075	0.141177	0.436278	0	0	0	0.0487665	0.133479	0.0582785	0.067741
FCER1A	0.00230359	0.00182336	0.00478203	1.12667	0.0240305	0	3.31682	0.0238133	0	0	0
LTB	0.0430291	0.0124911	0.18338	1.98426	0.184084	0.432364	0.0790748	3.28268	5.79933	0.953382	0.414292
MYCT1	0.00485867	0.00693963	0	0.000317121	2.6567	0.00243575	0.000526458	0.0443455	0	0.00137058	0.000283599
FAM212B	0.0816763	0.104885	0.0421434	0.0933104	0.106836	0.0197581	0.168377	0.0507502	0.0276716	0.0339735	0.0312763
SLC7A10	0.000615778	0.000306458	0	0	0.00436822	0	0	0	0	0	0
MAST1	0.0256172	0.00459807	0.000958333	0	0.013793	0	0	0.000919118	0.000155563	0.0112455	0.00226844
EPHA1	0.580783	0.0135933	0.0815254	0.00124242	0.00941738	0.00513392	0.00905932	0.152389	0.0015111	0.627006	0.0219833
CREB5	0.394171	0.220128	0.0178996	0.359005	0.0813139	0.00158635	0.0603545	0.0160925	0.0010651	0.000141388	0.00103336
TPSAB1	0.0144769	0.0162541	0.0663601	0.00486162	0.0878246	0.0763049	13.0536	0.151185	0.0328076	0.0279249	0.0213117
EPB41	0.409019	0.161497	0.518807	0.246417	0.350488	0.230641	0.367735	1.20389	1.08758	1.19791	0.747966
LAYN	0.418338	0.506657	0.00541319	0.0981994	1.33422	0.0553218	0	0.0674127	1.7879	0.0296794	1.20631
CD80	0.000826781	0.00307371	0	1.13916	0.0736415	2.36856	0	0.0342437	0.300704	0	0.0493653
VPREB3	0.0187086	0.00169152	0.939008	0	0.057569	0.110416	0	0.122694	0	0	0
SSX1	0.00265468	0.00182145	0	0	0	0	0	0	0	0.000739132	0
ITM2A	0.126958	0.626751	0.934726	0.32213	3.77488	0.273677	3.44173	2.41876	3.46041	3.45759	4.39219
2019-09-08	0.633381	0.829925	0.0612524	0.212816	0.892415	0.112876	0.225927	0.105105	0.126501	0.150041	0.112397
CR2	0.00169515	0.000431247	0.0730029	0	0	0	0	0.114118	0	0	0
FCER2	0.00106919	0.0041501	0.0787654	0	0.0232496	0.456702	0	0.0953893	0.0287834	0	0
LILRA3	0.00103478	0	0.00495659	1.33792	0	0.00473	0.0259913	0.0033289	0	0	0.0168023
KIAA0754	0.169323	0.122793	0.0508987	0.13417	0.280279	0.131402	0.102849	0.133705	0.170654	0.169518	0.110157
APOL3	0.658646	0.665874	0.325336	0.884026	1.29562	0.257782	0.328718	0.290278	0.601307	0.314413	0.343461
IL2RB	0.0153681	0.0122748	0.0237717	0.110647	0.000573488	0	0.000538161	0.700285	3.21624	1.02645	1.20965
KLRD1	0.322064	0.443645	0.477213	0.320952	0.545599	0.632399	0.413322	1.19525	0.671062	1.17576	2.71616
EAF2	0.366146	0.0669026	1.72986	1.06356	0.0895315	0.856251	0.103473	0.197134	0.0854808	0.151737	0.0970446
CSF2	0.082894	0.0303747	0	0	0	0	0.104083	0	0.0236007	0	0.159863
PIK3IP1	1.10935	0.67552	0.216933	2.10273	0.974508	0.401237	2.21101	3.56072	4.07611	2.40887	3.87788
CTSC	3.05653	1.2709	0.928129	5.68735	1.94264	3.20442	1.38623	0.995254	3.68849	1.53078	1.83334

## Sheet: LM22_C1_T1_M1
Gene.symbol	Malignant.cells	Fibroblasts	B.cells	Macrophages	Endothelial.cells	Dendritic.cells	Mast.cells	CD4.Tconv	Treg	CD8.Tconv	CD8.exhausted
BANK1	0.0513255	0.0057718	0.382554	0.339548	0.07517	0.086918	0	0.456624	0	0	0
CXCL13	0.11392	0.157045	0.00338232	0	0	0.00287569	0.00167686	0.205164	0.131891	0.136946	5.79905
TEK	0.0217939	0.00796834	0	0	2.30916	0	0	0.0457243	0	0	0.00154291
CD160	0.00423447	0.0152651	0	0	0.031619	0	0	0.0173631	0	0.0981612	0.0716656
CST7	0.00361988	0.0108221	0.0442661	1.64182	0	2.38197	1.40456	0.883406	2.50716	5.61672	3.42139
SELL	0.0959356	0.0369363	0.806685	2.05595	0.758816	0.443531	0.160039	3.4135	3.79587	1.17613	0.646847
CCL19	0.0227775	0.608419	0.0119123	0.091898	0.0167705	2.82794	0	0.0538949	0.0133048	0	0
CD38	0.739032	0.060833	3.55649	0.781542	0.156385	0.332463	0.277286	0.127125	0.107558	0.0684882	0.100893
LINC00597	0.00419807	0.00379737	0	0	0.0517151	0.0223294	0	0	0	0.0138083	0.0175865
CHST15	0.527966	0.309522	0.951368	0.495162	0.748592	0	0.411516	0.0537276	0.0600474	0.00399045	0.00884007
NME8	0.00342356	0.0011795	0.00175688	0.136425	0	0.0859484	0.099091	0.00384629	0	0	0
UQCRC1	5.60827	3.00334	2.4372	4.54193	2.72405	1.72603	2.09329	1.1442	2.34798	1.21033	2.04425
GSTP1	7.83327	4.33137	4.79141	4.45418	3.65231	6.55258	1.52072	0.853527	0.579728	1.27942	1.4323
BST1	0.0260801	0.246654	0	0.573441	0.146137	0	0.267959	0.0184695	0	0	0.0232947
KRT15	3.14076	0.0131278	0.0064958	0.00138889	0.00117982	0.00350725	0.00301814	0.00923161	0.00637284	0.00129963	0.00214926
GFI1	0.0113968	0	0.0616022	0	0.00475853	0	0.0597034	0.0728394	0.021845	0.0633231	0.156579
EMR1	0.17758	0.00301985	0	0.0736576	0	0	0	0.0395069	0.182098	0	0
C1QBP	4.9378	2.22653	1.70211	2.71944	2.59865	1.39945	1.55532	0.952101	1.59558	0.690943	0.694351
CMA1	0.00444829	0	0	0	0.00392326	0	2.51089	0.0467954	0	0	0
UGT1A8	0.042405	0.000350048	0	0	0	0	0	0	0	0	0
KLRG1	0.0194435	0.0464863	0.00063871	0.115895	0.0465184	0.0135233	1.6556	0.221019	0.0646248	1.4643	0.12141
KLRC4	0.00478448	0	0	0.0565687	0	0.0868784	0	0.296405	0	0.803037	1.07729
GPR124	0.0112433	0.431667	0.000717087	0.00705455	0.256083	0.00127222	0.000792881	0.00239606	0.000149415	0	0.00524652
BLVRB	3.6313	1.17835	1.04598	2.1787	0.950982	0.177329	0.442389	0.157267	0.205909	0.165176	0.184659
GNLY	0.0047002	0.0437407	0.00833261	0.0392636	0.0478791	0.00737824	0	0.93477	0.919606	0.923806	5.29274
ZNF165	0.524094	0.048567	1.56544	0.366994	0.0611519	0.214543	0.361105	0.920947	0.310363	0.744371	0.245156
MAN1A1	0.147582	0.356734	0.723648	0.425337	0.462077	0.124	0.149585	0.0270774	0.177241	0.0645883	0.0849068
PTGER2	0.0338034	0.203022	0	0.321134	0.0228132	0	0.627866	0.567489	0.03391	0.0922228	0.247363
PDLIM1	4.13799	2.11718	0.532728	0.432079	5.26159	0.599099	0.0133563	0.144384	0.0277525	0.155316	0.00188397
FLJ13197	0.163343	0.199402	0.216473	0.109776	0.286187	0.201963	0.224122	0.377085	0.310255	0.385719	0.293814
LAT	0.0725873	0.0616266	0.0890986	0.345287	0.180835	0.127002	3.56997	1.61167	3.85275	2.23757	2.05765
KCNA3	0.00290363	0.0366107	0.891528	0.0706863	0	0	0.000997458	0.486046	0.10269	0.78269	0.190062
CD28	0.0115233	0.017232	0.0421261	0.245596	0.0461713	0.217435	0.0220491	1.00635	2.21077	0.930239	0.408957
TACSTD2	5.47138	0.132915	0.000843188	0.580039	0.709786	0.108546	0.0511969	0.0162286	0.00368096	0.00497322	0.00148713
TAL1	0.00339035	0.00526345	0	0	0.231005	0.000945804	0.342085	0.0188728	0.000614664	0.000648926	0.00267635
PTPRG	0.187513	0.908265	0.0376039	0.0301552	1.17351	0.191154	0.00040878	0.0399733	0	0	8.62411e-05
SLC3A2	6.16326	3.00945	4.34327	4.3685	2.86414	2.59513	2.89635	2.47592	3.92672	2.76344	3.23965
HRH1	0.341086	0.220019	0.0267987	0.105337	0.4325	0.0243728	0.0201781	0.043986	0.0205645	0.0348292	0.023113
RASGRP3	0.0174347	0.0225294	0.62579	0.573474	1.51387	0.977844	0.133765	0.20936	0.02491	0	0.043309
LRMP	0.087736	0.00791513	1.39733	0.952699	0.378915	0.618378	0.37756	0.690956	0.242794	1.2789	1.6716
P2RY10	0.00184749	0	0.258845	0.257526	0.0431218	1.0989	0.272153	0.748176	1.62338	0.845853	1.27114
P2RX1	0.00329628	0.0340023	0.713505	0.256651	0	0	2.35108	0.000902199	0.00180682	0	0
ZNF204P	0.183515	0.0985424	0.157244	0.0173985	0.128673	0.0402089	0.0548573	0.0856393	0.06612	0.0723992	0.0545772
CA8	0.0177094	0.00482387	0	0	0.238515	0	0	0.000506061	0	0	0
IGSF6	0.00850291	0.00820936	0	5.3127	0.00567287	0.542698	0.00183568	0.0975134	0.0407998	0	0
PDCD1LG2	0.128401	0.170679	0.0964333	0.665565	0.116152	1.47543	0.420382	0.0341737	0.0496406	0.00117566	0.0209989
TREM1	0.12687	0.18309	0	2.66007	0.000882713	0	0.0039978	0.0117772	0	0.00191149	0.000701667
BMP2K	0.140495	0.0887828	0.0686795	0.585795	0.199563	2.05217	1.1779	0.147531	0.0628106	0.0673695	0.0674471
GGT5	0.0199886	2.58762	0.00424246	0.556106	1.63719	0.128411	0.00452525	0.0577864	0.00126913	0.0162957	0.00099727
COLQ	0.0398743	0.174586	0.034652	0.0730717	0.106331	0.00180798	0	0.0616	0.107969	0.00518872	0.0196121
KLRB1	0.00377374	0.00307668	0	0.183416	0.00741791	0.129218	0	0.676391	0.18612	0.0617442	0.970625
DSP	3.93806	0.0726831	0.0387323	0.0454685	0.461329	0.070494	0.00117928	0.0128739	0.00105538	0.000118054	0.000207532
CEACAM8	0.0741737	0.101957	0.160788	0.111031	0.145263	0.127741	0.118432	0.280283	0.173572	0.23121	0.183179
DUSP2	0.944026	0.319875	1.33417	3.11292	0.242451	3.48994	2.20481	3.61835	4.08236	6.25575	3.34679
CXCR2	0.0309706	0.0238986	0.0278121	0.22199	0.0287197	0.0239257	0.0159357	0.064451	0.0302999	0.048862	0.0343128
CD40	0.834581	0.892461	1.12177	2.46415	1.53077	3.87549	0.128334	0.115961	0.152333	0.00247996	0.00145801
KIR3DL2	0.000285332	0.000749609	0	0	0	0	0	0.153036	0.0312777	0.0949972	0.228133
TRAT1	0.000292401	0.00494706	0.0864928	0.0922475	0.0590767	0.147159	0.0367449	1.65527	0.357855	3.43257	1.71208
CD180	0.00670454	0.00304856	0.732566	0.886106	0.0355143	0	0.00704297	0.0995471	0.00310891	0	0
IL17A	0	0	0	0	0	0	0	0.0364299	0.000640437	0	0.0352145
LEF1	0.0750493	0.169486	0.0788223	0	0.885567	0.19272	0.0381966	1.00836	0.441525	0.0959515	0.0678952
PLA1A	0.00207263	0.0623975	0	0.191874	1.72655	0.729233	0.132955	0.0501618	0.0432193	0	0.0432305
TLR8	0.000814024	0.000681695	0	0.570891	0.00135357	0	0	0.000249645	0	0	0
AMPD1	0.000595491	0.0237096	0.682889	0	0.00289434	0.00201941	0	0	0.00243572	0	0
ARRB1	0.0429323	0.150785	0.00305254	0.550722	0.853571	0.1833	0.569407	0.0768757	0.186468	0.00816451	0.0576319
CAMP	0.0714328	0	0	0.103697	0	0	0	0.00161468	0.00127852	0	0
DENND5B	0.0727548	0.0938925	0.319826	0.0287086	0.146383	0.0207618	0.0253881	0.0687888	0.0360789	0.0563648	0.0409355
RCAN3	0.416554	0.0254475	0.0293092	0.136934	0.0912113	0	0.215002	0.464154	0.815583	0.219579	0.394623
ACHE	0.0704126	0.177268	0.183738	0	0.0668791	1.70118	0	0.0155847	0	0.0270475	0.0122948
KLRF1	0.0129252	0.00872391	0.0435239	0	0.0412326	0	0	0.0922829	0	0.153706	0.00264496
ASGR2	0.00177828	0.00367402	0	0.291991	0	0	0	0	0	0	0
SERGEF	0.728777	0.421103	0.0670094	0.533988	0.180729	0.311649	0.233493	0.271504	0.452276	0.168496	0.346967
SKAP1	0.139079	0.00765114	0.366738	0.233079	0.0236728	0.0146131	1.58727	0.972333	2.68512	1.13729	1.69962
LHCGR	0.00229788	0.0158738	0	0	0	0	0	0	0	0	0
HTR2B	0.0194284	0.0744858	0.0111884	0.0416351	0.192797	0.121161	0.0289161	0.0014357	0	0.00167314	0.0105507
PSG2	0.00161251	0.00032184	0	0	0	0	0	0	0	0	0.00348691
PAQR5	0.233056	0.0218167	0.0117548	0.0547121	0.0379429	0.0103615	0.626823	0.023856	0.0171274	0.0238684	0.0170776
JAM2	0.0765517	0.422147	0.11809	0.0619261	2.74448	0.11958	0.122226	0.286875	0.162262	0.227604	0.175759
MAP9	0.120535	0.254115	0.00691065	0.00248313	0.0256936	0.0709902	0.000206102	0.0643195	0.0230759	0.131469	0.101623
CD96	0.0782704	0.0803179	0.128155	0.309109	0.143934	0.244767	0.0675482	2.39639	2.9689	3.32372	4.30811
KRT5	7.60986	0.0668222	0.0467302	0.149599	0.0439474	0.181725	0.0458998	0.00970501	0.0670254	0.00904559	0.0500859
CDH12	0.0417765	0.0116722	0	0.00641475	0.0143368	0	0.0171798	0.0205315	0.0141317	0.0300095	0.0231587
ATP1B3	6.00737	2.12683	1.31847	4.18364	3.52573	3.8543	2.65897	1.76202	1.7632	2.50579	2.4707
RASA3	0.113147	0.70291	0.320797	0.346662	0.567672	0.0670922	0.481329	1.00005	0.325954	0.642014	0.133595
ARHGAP22	0.130231	0.0817827	0	0.391661	0.0142841	1.51569	0	0.0489473	0.00149009	0.00110182	0
PKD2L2	0.00737109	0.00667054	0.00392761	0.0322807	0.00747667	0.00287569	0.0110847	0	0.0160168	0.0149201	0.00675099
IL7	0.184142	0.105474	0.0308341	0.258491	0.243202	0.856907	0.0324017	0.0819225	0.225004	0.00166864	0.0109693
CBR1	5.17067	1.51267	0.913893	2.69453	0.393677	0.769914	0.492756	0.377012	0.610257	0.333933	0.499337
GRAP2	0.0072599	0.00394105	0	0.025026	0.00848674	0	2.46559	0.339509	0.867673	0.871294	0.804797
HSPB1	6.25951	5.26205	1.3541	2.99874	5.88226	3.4139	1.91769	0.464732	1.11532	0.302082	1.14054
GZMM	0.00265791	0.00806102	0	0.126737	0	0	0	0.476341	0.650164	1.34867	1.10106
HNMT	0.0794766	0.696319	0.0485416	1.44446	0.0573622	0.357883	0.0337702	0.0671895	0.0328427	0.0296871	0.0247587
GPR19	0.0478657	0.00397244	0.0622362	0	0.0171229	0	0	0.0536949	0.276507	0.0264114	0.0730658
SLAMF1	0.00139738	0.00284128	0.429711	0.175217	0.0810597	0.674727	0.261938	0.325838	1.78855	0.142041	0.565417
PHLDA1	1.72599	2.98503	0.261671	0.667419	1.16143	0.732347	0.701973	1.08234	3.26404	0.633892	2.7622
CD300A	0.00405963	0.00960657	0.252954	2.71663	0.00124779	0.0785902	1.1699	0.183192	0	0.380354	0.0658394
CLEC3B	0.0125624	0.257831	0	0.113624	1.22161	0	0.0268949	0.00361816	0	0	0
DCSTAMP	0.00303722	0	0	0.191485	0	0	0	0	0	0	0
LAMB3	3.99618	0.0953602	0.0111881	0.215065	0.0642153	0.0101853	0.0860905	0.006076	0.00212965	0.0122381	0.000831784
IL1A	0.382399	0.00514026	0	0.387077	0	0.112457	0.0490415	0	0.0226132	0	0.0198155
PARK7	4.98265	3.73309	3.29248	4.58524	3.92039	4.42886	2.38416	1.71475	4.18797	2.06265	3.20242
KRT8	4.86536	0.233195	0.145626	0.201558	0.289329	0.50529	0.237511	0.171963	0.315229	0.191914	0.154716
2019-03-03	0.112429	0.199624	0.148966	0.117306	0.796694	0.0909616	1.08678	0.170066	0.579757	0.0666875	0.0585402
GPR1	0.259676	0.207537	0.122764	0.0717725	0.201756	0.127878	0.0937352	0.255234	0.201398	0.270678	0.226945
PTGIR	0.00832347	0.952584	0.00162348	0.0902737	0.0102411	1.15333	0	0.0202126	0.680573	0.00111169	0.00120053
GPR18	0.0546546	0.0292045	0.0930188	0.171487	0.0542726	0.298012	0.0425466	0.381011	0.134388	0.459537	0.427307
CD86	0.0489617	0.0102897	0.0957587	3.97941	0	4.63319	0	0.107909	0.0245481	0.0329151	0.281385
PTTG1	3.19548	0.284781	0.45332	0.646372	0.200228	1.45619	0.647165	0.867694	2.11835	0.845509	1.71568
RGS1	0.0411534	0.0280925	7.01071	7.06849	0.16301	9.76057	8.83103	5.28909	8.33589	6.566	9.75326
MS4A3	0.00311141	0	0	0	0.000713023	0	0.268298	0.0172996	0	0	0
CCR6	0.0951502	0.130817	0.17447	0.961135	0.190162	0.907129	0.171293	1.51102	3.05106	0.532509	0.585291
LAD1	3.1366	0.00295198	0.00162348	0.00383152	0.00297244	3.33528	0.0445398	0.000294194	0.00143122	0	0
ZNF423	0.0105226	0.362585	0	0.00735051	0.47644	0	0	0.000165941	0	0	0.012299
CHST7	0.217689	0.124665	0.0117674	0.108492	0.248273	0.509137	0	0.0413192	0.214903	0.0582264	0.000620745
KRT18	4.88924	0.386199	0.561788	0.118885	1.56253	0.104734	0.076672	0.323802	0.422224	0.229623	0.0873581
CNIH4	4.09457	1.94002	0.568799	1.96671	2.654	0.572775	0.848287	0.409855	0.549683	0.399814	0.848198
CD209	0.0609555	0.100627	0.128959	1.19675	0.105758	0.118794	0.100972	0.21515	0.142888	0.187623	0.148092
BFSP1	0.196601	0.0167076	0	0	0.0700464	0	0	0	0	0.0306488	0.00079883
TNFRSF13B	0.000240599	0.00741819	0.647952	0.00188384	0.0024362	0	0	0.11382	0.133617	0.00268533	0
IL4R	0.552557	0.442203	0.0582659	0.77595	1.11867	1.38944	1.13205	0.501275	0.982551	0.404041	0.811993
TM4SF1	4.54737	0.844066	0.00434203	0	5.88079	0.00548569	0.01335	0.0803069	0.00193956	0.00752087	0.0034266
PDCD1	0.00386841	0.000159497	0.00843268	0.189757	0.00362919	0	0.0543314	0.279678	0.769047	0.699444	2.2191
CD22	0.00292012	0.00867983	0.047263	0.116939	0.0416802	0	1.13065	0.216597	0	0	0
ICOS	0.00435872	0.00216718	0.00607522	0.144553	0.0147171	0	0.0116433	1.3391	5.61525	1.12076	3.03477
SLC24A3	0.134094	0.0638632	0	0.0147202	0	0	0.423838	0.01247	0	0	0
RPL10L	0.0194197	0.0121225	0.00770761	0.00366556	0.00898853	0.0038798	0.00765941	0.0148635	0	0.0191027	0.0044728
DHX58	0.495027	0.185558	0.0335601	0.463541	0.188858	1.48922	0.313781	0.134898	0.134797	0.147462	0.184698
HAVCR2	0.11578	0.170465	0.206655	3.73402	0.225446	0.870369	2.72977	0.622551	1.22626	0.718263	3.16524
NME1	4.85561	1.27414	2.24763	1.90883	1.77575	0.0908882	0.552953	0.307014	0.660703	0.206534	0.799365
BHLHE41	0.11272	0.0630232	0.673887	0.148576	0.00603023	0.0275293	0	0.00465059	0.000307376	0	0
CD1C	0.00116753	0.00658785	0	1.0912	0.0014326	0.304857	0	0.0465067	0	0	0
NFE2	0.0107095	0.00268258	0.0406819	0.0841758	0.00122984	0	0.459009	0	0	0	0
GIMAP8	0.0140421	0.00806024	0	0.487488	1.68999	0	0.127536	0.155788	0.00522402	0.0740628	0.0649184
ADAMDEC1	0.0106381	0.0236028	0.0252031	0.61468	0.00440822	0.652534	0	0.0471145	0	0.00143897	0.00777163
LAIR2	0.00196348	0	0	0.130111	0.00239264	0	0.0180197	0.0394031	2.16399	0.0228426	0.216692
PTPRB	0.0387658	0.0466276	0.0412079	0.0230542	2.59467	0.055281	0.140925	0.121499	0.0558508	0.0762101	0.0614029
MROH7	0.0709905	0.0361335	0	0.0589889	0.00447211	0.0543216	0.0594172	0	0	0	0
LAG3	0.0308665	0.0714906	0.0200476	0.194224	0.00947399	0.0063349	0.0666924	0.314261	0.633213	0.858586	1.45954
RRP9	1.27597	0.419406	0.21699	0.550827	0.340476	0.0638098	0.154275	0.23225	0.273678	0.253336	0.303524
CDK6	0.655239	0.305454	0.470535	0.535067	0.314068	0.570402	0.210823	0.168151	0.332827	0.24118	0.765414
LCK	0.026719	0.0123093	0.114715	0.412769	0.0745998	0.208974	0.0443452	3.95536	6.23027	4.16948	5.26512
CNRIP1	0.00985361	0.733555	0	0.437594	1.25997	0.00302843	2.35576	0.0167197	0.00096214	0	0
S100A14	3.29384	0.0708841	0	0	0.0173504	0	0.00220873	0.0104639	0.00110646	0.00408178	0.0180821
CLCA2	3.65785	0.00714679	0.023104	0.00879869	0.00379169	0.00110949	0.000829356	0.00184225	0.000638642	0.000707479	0.000796702
HPGD	0.174585	0.0239121	0.0272036	0.243637	0.00342682	0.00116382	4.53432	0.171288	0.793948	0.0448356	0.161727
IL3	0.000406486	0.000767057	0	0	0	0	0	0	0	0	0
AZU1	0.00166658	0.00715749	0.00821449	0.0565287	0	0.0232275	0	0.0170981	0	0.00623306	0.00471532
SLC7A8	3.55352	0.408043	0.000852899	1.67818	0.0135762	0.0015949	0.134172	0.0896996	0.0256772	0.000864215	0.000709592
CD244	7.4075e-05	0.000553749	0.152665	0.0680707	0	0.0830569	0	0.111195	0.0223127	0.206811	0.405409
FAP	0.218368	1.3152	0.00120341	0.0355343	0.614016	0.00333196	0	0.000444425	0.0019676	0	0
ZNF286A	0.96041	0.589835	0.26485	0.186518	0.684191	0.346676	0.369603	0.603025	0.647866	0.508129	0.563649
MDK	3.51857	1.16701	0.534792	0.103261	2.00347	0.108686	0.24083	0.0664044	0.0315255	0.00395372	0.00172869
CALCRL	0.227146	0.407702	0.0272012	0.107531	3.03285	0.31334	0.047239	0.01327	0	0	0
BRSK2	0.00384408	0.0553412	0	0	0.0100731	0	0.0313631	0.000467238	0.000307376	0	0
MICAL3	0.56026	0.281034	0.263239	0.0893406	0.493961	0.0367822	0.230931	0.197493	0.226522	0.194546	0.124676
PRR5L	0.24217	0.0999924	0	0.164537	0.20149	0.00156814	0.0832356	0.045344	0.00562763	0.460784	0.25054
CD5	0.004705	0.00848125	0.041587	0.348104	0.0143631	0.266357	0.0546454	1.30717	2.98472	1.43328	0.904586
RSAD2	0.366722	0.320413	0.245615	0.510966	0.247504	0.251008	1.40433	0.165185	0.190898	0.131304	0.434557
SMPDL3B	0.204868	0.00425381	0.890973	0.14832	0.0624229	0.048518	0	0.00294435	0.000907817	0.00051376	0.000307745
ZNF222	0.141618	0.0456124	0.101746	0.147488	0.136483	0	0.0957356	0.121861	0.108872	0.0709739	0.120819
LTA	0.00545457	0.0204349	0	0	0.00378554	0.0862333	0.0479508	0.27437	0.927574	0.136514	0.171203
CCL3	0.00695923	0.063264	0.293259	3.22569	0.00428151	0.428563	0.324387	0.147461	0.05711	0.807458	1.86109
MLPH	0.262324	0.137893	0	0.102054	0.341769	0.00354551	2.36365	0.00822463	0.01896	0.0023911	0.00291056
PAX7	0.020407	0.126045	0	0.00265687	0.0132461	0	0	0.00180274	0	0	0
NCF4	0.0368735	0.0154733	1.99524	2.02961	0.0250259	1.81741	2.25306	0.728797	2.1368	0.087325	1.25455
NTRK1	0.00511245	0.0400216	0	0	0	0	1.84343	0.0290659	0.195333	0.00140091	0.120754
AQP9	0.00206299	0.0127308	0	0.954271	0	0.0119375	0	0.0165101	0.000571747	0	0.000958262
SLC12A8	1.1527	0.169666	0.185839	0.207493	0.242194	0.0828872	0.849347	0.17588	0.127496	0.153296	0.157832
C5AR1	0.0603324	0.0827887	0.0115734	2.42937	0.0472976	0.0935932	0.201566	0.0443992	0.0488311	0.0363445	0.0376579
A2M	0.0637278	5.40202	0.0211672	2.8336	6.02134	0.137365	0.255627	0.158928	0.00828564	0.240655	0.00795118
CLC	0.00306959	0.00480889	0	0.00242434	0.0218171	0	0	0.0220269	0	0	0
MANEA	0.331822	0.246079	1.4331	0.201287	0.259081	0	0.111164	0.113711	0.216518	0.0738455	0.12978
TNFRSF9	0.112977	0.174721	0.207737	0.377622	0.213473	1.81428	1.10556	0.5204	2.71327	1.00572	1.3705
ANGPT4	9.50408e-05	0.163154	0	0	0	0	0	0.0141708	0	0	0
NAALADL1	0.00598833	0.195774	0	0.404633	0.1615	0.104604	0.156557	0.0628183	0.161902	0.059812	0.350275
NCAM1	0.0183594	0.136534	0.129985	0.00220763	0.122263	0	0	0.029535	0.0533703	0.0343455	0.046984
CCR3	0.00318214	0	0	0	0	0	0	0.0192959	0.053407	0.0255785	0
MRPS24	3.79008	2.07109	2.7681	1.31641	1.44696	0.307667	0.655911	0.318452	0.447415	0.245187	0.616783
TNFAIP6	0.0248433	1.20729	0.00224043	0.3194	0.0236764	0.695292	0.0548945	0.0669198	0.0254472	0.00192442	0.000776915
EMR2	0.0452394	0.081121	0.0157817	1.04732	0.189585	0.0111142	1.51691	0.0335061	0.0102714	0.0297622	0.0253842
OSM	0.00729224	0.0139529	0.0708013	2.1513	0	0	0.901778	0.219276	0.131528	0.141234	0.435844
PPFIBP1	1.24849	0.987691	0.15395	0.184494	1.87191	0.209654	0.236031	0.299681	0.271289	0.326207	0.319874
LYPD3	3.53597	0.0864855	0	0.273191	0.00867965	0.962056	0.0029944	0.245792	0	0.00175364	0.0636961
BCL7A	0.461596	0.105659	0.0264855	0.104349	0.0188522	0.115288	0.00149724	0.0438837	0.000289349	0.000627521	0
CD83	0.488656	0.304488	0.240011	5.11029	0.305485	7.44724	3.78859	1.23673	1.64319	0.398998	1.17397
SIGLEC1	0.00147792	0.0088371	0	1.27167	0.0002675	0.00162163	0	0.000311202	0.000198441	0	0.000180936
ITK	0.00722325	0.012759	0.0556159	0.185653	0.0150024	0.106271	1.05491	2.38804	3.1045	2.42803	2.85617
CEMP1	0.150471	0.153111	0.0374042	0.253711	0.182353	0.185798	0.151637	0.0420174	0.124418	0.0850191	0.0911553
BLK	0.000865185	6.81999e-05	0.351976	0.166682	0.032924	0.175182	0.00297592	0.30543	0.0260092	0.0520599	0.0782957
IL18RAP	0.00263809	0.00284494	0.0466919	0	0.0106415	0	0.513676	0.501022	0.446566	0.067087	0.954895
CCL18	0.000921056	0.0146854	0	1.48483	0.0187624	0	0.0579822	0.00191862	0	0.022862	0.0731837
ADCYAP1	4.7245e-05	0	0	0.00333839	0.0300943	0	2.74197	0.0708915	0.000606157	0	0
GPR97	0.00460958	0.00520894	0	0.0729082	0.223553	0.00196667	0	0.0420074	0	0	0.0302594
HIC1	0.00318333	0.0513948	0	0.0265081	0.0591538	0	0	0	0	0.00150762	0
ABCB9	0.269062	0.0410325	0.473969	0.0135172	0.0861884	0	0	0.0556103	0.0187079	0.0109398	0
KRT16	3.55743	0.0867674	0.0630264	0.64844	0.0467116	0.0258976	0.0560525	0.0474601	0.0304515	0.000453264	0.0706181
ROBO4	0.0111001	0.0402949	0	0.0666566	2.33993	0	0.000561534	0.00482841	0	0	0.00116188
C11orf80	0.676684	0.0760916	0.971171	0.0468718	0.185086	0.0896487	0.0467206	0.0772565	0.141899	0.0976811	0.177467
RGS13	0.00628394	0.00472623	0.103658	0.0752528	0.00181721	0.42918	3.38328	0.121786	0.0884245	0.0302333	0.186761
CD247	0.0117267	0.00409534	0.0572239	0.347187	0.00114395	0.153731	0	1.27388	3.05113	1.63895	2.49347
GUSBP11	0.28368	0.365052	0.802282	0.186801	0.416271	0.0577941	0.163172	0.249704	0.390572	0.328311	0.394097
GNG11	0.0785934	1.56428	0.00173036	0.103841	5.50819	0.257204	0	0.0667582	0	0.00120983	0
SLAMF7	0.139234	0.126914	4.93999	1.6148	0.121341	0.767954	0.120296	0.453829	0.258581	1.86862	0.497577
DGKA	2.08703	0.279878	0.169368	0.841127	0.872671	0.736803	0.385191	1.46482	1.20506	0.884134	0.98129
TYR	0.00155202	0.00133862	0	0	0.0133372	0	0	0	0	0.00403698	0
PBXIP1	0.665617	1.30311	0.726454	1.00352	0.888268	1.0614	1.17808	2.65181	4.94517	1.7476	2.19844
FPR2	0.000296755	0.00200124	0.00212159	0.50878	0	0	0	0.000547621	0	0.00102698	0.00190394
FZD3	0.198903	0.198421	0.3374	0.0594278	0.105852	0.074698	0.093602	0.19101	0.107609	0.190711	0.220042
FOSB	1.70482	4.16039	3.2907	2.69592	2.44356	2.4553	4.83459	2.74669	1.72539	3.67638	1.18232
HLA-DOB	0.209774	0.0691114	1.9525	1.00866	0.112289	1.18589	0	0.267285	0	0	0.000949787
DCN	0.481418	5.67021	0.0603176	0.226889	0.168597	0	0.0905214	0.0599986	0.0059002	0.010319	0.0145274
ZBTB32	0.0136412	0.00749808	0.235607	0.0680592	0.0148774	0.0901039	0.54101	0.173396	1.73422	0.136527	0.474083
BRAF	0.362675	0.242397	0.385501	0.14553	0.286793	0.0733722	0.471453	0.451535	0.315095	0.413955	0.323775
COL1A2	0.166592	4.88262	0.0572498	0.193311	0.103381	0.0537813	0.00741895	0.00384635	0.00497131	0.00240732	0.00455389
PASK	0.198624	0.0454012	0.142483	0.157706	0.175986	0.00508233	0.0647959	0.600839	0.41322	0.55522	0.166194
IL26	0.001198	0.000340917	0	0	0	0	0	0.00878824	0	0.00789876	0.147701
CXCL14	4.4157	1.45508	0.00510486	0.220664	0.0442667	0.0896476	0.0311698	0.0715936	0.0660166	0.0185474	0.0234883
CD4	0.0297445	0.153602	0.00390754	4.2472	0	0.901463	1.43769	1.03298	3.32712	0.237873	0.982232
SH2D1A	0.000657358	0.00216225	0.0091913	0.000752576	0.0201535	0.00191394	0	0.709885	2.26748	3.18879	1.31339
FCGR2B	0.00838198	0.0072194	1.71083	2.93873	0.0020836	0.00355724	0.0615077	0.107112	0.00433707	0.0133671	0.007469
LY86	0.00268356	0.0110283	0.0492254	2.62975	0.0175236	0.563988	0	0.157685	0	0.0305397	0
FCRL3	2.25014e-05	0.000139828	0.107519	0.098201	0.00237802	0.101059	0.00358737	0.389882	1.44508	1.36125	0.221391
MS4A6A	0.0106914	0.00781022	0	6.18837	0.0430523	0.12402	0.181381	0.0735888	0.00149092	0.0286714	0.162231
PLEKHG3	0.714383	0.418392	0	0.0667709	0.129195	0	0.0908373	0.0498009	0	0	0
EFNA1	3.85975	0.805476	0.244793	0.0323334	4.07839	0.00525176	0.104474	0.078768	0.0103285	0.0972552	0.000898511
MPO	0.0012374	0.019976	0	0.0301293	0.000476744	0	0	0.00285166	0.00752751	0.00658099	0.000398475
HSPA6	0.511468	0.186825	0.405096	0.730584	0.205161	0.252165	0.258887	0.00190353	0.000640437	0.127981	0
TM4SF18	0.00344186	0.00471397	0.00247638	0	1.73286	0	0	0.0123867	0.000674454	0	0
EBF1	0.0495311	3.63203	0.206342	0.0179865	1.59419	0.338962	0.0540135	0.202882	0.00504973	0.0168317	0.00100622
TIE1	0.00203583	0.0074216	0.00479261	0.00108101	2.6369	0	0.652184	0.0225013	0	0	0.0187691
CD9	7.59148	4.59662	0.707817	3.62998	5.82732	0.583232	6.87887	0.300931	0.197422	0.192822	0.78125
QPCT	0.282824	0.281808	0.864653	1.76549	1.09811	0.513114	1.80856	0.0788282	0.0504162	0.133339	0.293774
AIF1	0.0176878	0.0188168	0	6.51194	0.0183935	0.46768	0.192006	0.0745041	0.0291944	0.0598352	0.0243819
KRT6A	7.23815	0.0948579	0.0422091	0.718574	0.0858831	0.251348	0.0329974	0.0891501	0.169838	0.0540238	0.0314764
ASGR1	0.0607949	0.0179268	0	0.401302	0.132684	0	0	0	0	0	0.000825035
UBASH3A	0.00405476	0.00306558	0	0.0463324	0	0.00817333	0	0.208664	0.526189	0.27735	0.305323
ACAP1	0.0435955	0.0219231	0.730342	0.887035	0.0269198	0.382253	0.75165	1.66973	2.08045	1.82786	2.04472
CXCR5	0.00216085	0.0157031	0.0795055	0.0624633	0.000805775	0.0259147	0	0.296534	0.190963	0.546106	0.00243638
FASLG	0.000494755	0.00167643	0	0.0328414	0.0015519	0	0.182666	0.103409	0.0794529	0.463926	0.613676
CD163	0.00568676	0.0108569	0.000658355	3.83869	0	0	0.000491271	0.00285767	0.000594716	0	0.00146406
CD37	0.00851479	0.0188872	0.937516	2.82793	0.00301306	1.46046	3.12916	1.12304	1.7447	1.03642	1.20165
RGS5	0.101781	1.67818	0.0604903	0.0339109	0.317502	0.0709368	0.113701	0.0274078	0.0180434	0.0142599	0.0125424
GPR65	0.0384044	0.0766621	0.100282	0.895772	0.0908399	1.27098	2.56277	0.963611	0.342859	0.850551	1.41713
NME2	5.88938	3.57224	3.1661	3.75106	3.84559	2.42993	1.88426	0.53245	0.917196	0.333459	0.761394
FAM198B	0.117625	0.9511	0.00133304	0.879848	2.49848	0.00108227	0	0.00174925	0	0.000551901	0.00083017
GPR183	0.0907454	0.144031	0.836878	6.35731	0.172253	8.07461	3.67754	5.09146	4.7883	4.3311	2.72061
TXK	0.00341248	0.004709	0.134822	0.0176485	0.0098114	0.157401	0.0633292	1.41412	0.196116	0.199582	0.369337
HIST1H2BG	0.844676	0.0444898	1.50504	0.488822	0.104419	0.339898	0.0815229	0.111858	0.129691	0.0799669	0.0790596
IL12RB2	0.261594	0.0143418	0.00971812	0.0750664	0.0190721	0.00102776	0.0438228	0.128149	0.959889	0.0424985	0.136904
S1PR1	0.0169649	0.048897	0.311764	0.261482	5.10254	3.84421	0.848022	2.37999	0.24979	1.18382	0.0570665
CD79A	0.00386009	0.00890049	4.38455	0.210602	0.045945	0.174302	0.00100864	0.369791	0.252455	0.0226318	0.040623
SDC1	4.45037	0.321573	2.91922	0.107729	0.0321152	0.107779	0.0007225	0.0398005	0.0229734	0	0.000907206
SLC12A1	2.4437e-05	0.000418427	0	0	0.000409612	0	0	0	0	0	0
CYP27A1	0.305598	0.951761	0.00657159	0.579906	0.810743	0.100112	0.0169359	0.0301595	0.0255617	0	0.000970957
KLRC3	0.0192866	0.00250243	0.00486775	0	0.00194899	0.00691686	0	0.253215	0.0220157	0.184089	1.00979
PSMB5	4.99876	2.36456	1.62099	2.12959	3.43173	1.05354	1.1054	0.654319	1.12606	0.46542	0.681996
TNFRSF11A	0.0543351	0.0135505	0	0.226543	0.26882	0.825851	0.162704	0.00328977	0.26114	0.00332688	0.0135685
S100A10	5.91697	2.215	0.914476	5.10175	5.16571	4.2372	1.57177	1.61587	2.13362	1.74269	1.55964
RRP12	0.843897	0.334334	0.745037	0.432372	0.497151	0.0593428	0.270807	0.180319	0.214084	0.129658	0.108663
CD3G	0.0731517	0.113906	0.186728	0.309841	0.194843	0.213574	0.162481	2.47912	3.6537	3.38402	4.40431
IL7R	0.0886164	0.0810377	0.153067	0.921076	0.070745	3.02138	0.00544151	3.60766	3.22437	1.88655	1.4823
DPEP2	0.00563629	0.00183259	0.0890641	0.611715	0.177744	0.00215078	0.186875	0.218458	0.176504	0.0359416	0.000966738
MIR205HG	4.00229	0.0149558	0.00745391	0.0115599	0.00769736	0.00917588	0.00643153	0.0401743	0.0190272	0.0236811	0.0161267
MMP25	0.0357685	0.0594103	0.0154091	0.0548976	0.0566932	0.00436863	0.034511	0.106688	0.0272264	0.0542752	0.0628692
WNT5B	0.118835	0.159425	0.184667	0.266725	0	0.535653	0	0	0	0	0
RBP1	4.13564	0.378663	0.126326	0.24374	1.15762	0.187936	0.0624774	0.149506	0.12255	0.118651	0.123321
CDH5	0.0105336	0.0227607	0.00373928	0.00856515	4.4051	0.00212471	0.000526458	0.05467	0	0	0.000403191
GSTT1	1.45137	1.63588	0.783667	0.59084	1.31401	0.106492	0.751791	0.101293	0.0885738	0	0.0272774
CEACAM3	0.00164798	0.00389201	0	0.213378	0.00171531	0.022751	0	0.00289923	0.00407459	0.00134459	0
TNIP3	0.0752062	0.0310029	0.016909	0.253491	0.0939233	0.0490555	0.0164023	0.131776	0.782262	0.736419	0.945523
FABP5	5.1647	0.937876	0.401487	2.93588	2.14826	1.66478	0.492312	0.584532	0.299258	1.21303	1.2012
RYR1	0.0391726	0.0251074	0	0.0515774	0.00624472	0	0.0268541	0.0144205	0.0442382	0	0
CHI3L1	0.22881	0.616311	0.00510138	0.777991	0.00431539	0.1424	0.0117074	0.00352811	0.00153293	0.00401789	0.00125092
KIT	0.121519	0.0385493	0.0181115	0.0271357	0.256877	0.377826	7.43543	0.0890291	0.00138624	0.000794174	0.0506238
REPS2	0.0366326	0.0404743	0.0601044	0.20245	0.0357879	0.0288245	0.0198593	0.0503556	0.0364811	0.0521019	0.0461521
FCGR3A	0.0050729	0.0082193	0	5.16691	0.0144426	0	0	0.0542554	0.0274908	0.0832293	0.045389
CD79B	0.00994666	0.0650808	2.24559	0.130839	0.665683	0.175384	0.519578	0.31314	1.35371	0.100108	0.392718
CLCA3P	0.00645993	0	0	0	0	0	0	0.00154251	0.0045345	0.00896653	0
BEND5	0.0690926	0.128854	0.0242696	0.0469899	0.204354	0.11158	0	0.0362164	0.0161668	0	0
SLC2A1	5.38522	0.452292	0.465547	0.885013	0.335392	1.78532	0.180709	0.701886	0.591605	1.30405	0.913985
CCR7	0.0139053	0.0571724	0.236755	0.389978	0.103628	9.79525	0.0438267	4.59614	0.732138	2.85416	0.266999
EPCAM	3.94343	0.00564314	0	0.0166014	0.0349666	0.10876	0	0.00269059	0.00184004	0.00119033	0
P2RY14	0.015574	0.133499	0	0.668593	0.00934651	0.524139	1.12143	0.0882755	0.0181078	0	0.0241126
CD14	0.447224	0.194386	0.0309688	5.88124	0.839774	0	0.152771	0.0386895	0	0.00185058	0.0442536
EMCN	0.00947922	0.0329646	0.0074404	0.00581124	2.58715	0.0147507	0.0053408	0.0627291	0.0176244	0.0155987	0.0151616
BLNK	0.45537	0.00646616	3.41861	0.964825	0.0177291	0	0.00280619	0.408485	0	0.0036743	0.00216656
GPC4	0.292634	0.471222	0	0.0732212	0.00297645	0.319206	0.0339949	0	0	0	0.000393723
PCDHA5	0.00162532	0.0034361	0	0	0	0	0	0.000404962	0.00240332	0	0
TEP1	0.206344	0.181968	0.159751	0.357412	0.315673	0.0428431	0.171992	0.148568	0.185529	0.198988	0.134415
CYP27B1	0.307101	0.0360076	0.0431175	0.28434	0.0111112	0.049702	0	0.0257616	0	0.00529545	0
ADAM28	0.233077	0.0150668	1.40657	1.67345	0.0790013	0.978482	0.182573	0.323395	0.00164454	0.0953139	0.108538
TCL1A	0.00142258	0.0129863	0.0563577	0.232564	0.0133725	0.127819	0	0.211929	0	0	0.00118922
PRG2	0.0468156	0.0630337	0	0.0314059	0.191524	0	1.61226	0.0289676	0.0718621	0.026588	0.020023
FCGR3B	0.00147381	0.00649057	0	1.41479	0.00227849	0	0	0.00710128	0.00076441	0.00380157	0.00112443
SMPD3	0.027229	0.0131532	0.141994	0.152262	0.0717276	0.0294275	0	0.022922	0.131288	0.0413223	0.0643356
RALGPS2	0.204134	0.0740945	0.588505	0.123102	0.0484868	0.0560863	0.00271839	0.101647	0	0.0225756	0.0175968
PLA2G7	0.0206301	0.02066	0.0110298	1.92385	0.0183663	0.0127928	0.00258492	0.0148437	0.00539213	0.0144	0.0288099
SOCS1	0.344513	0.176903	0.370857	0.565395	0.0753659	1.68253	1.27874	0.838579	0.870365	0.970994	0.493067
KRT19	4.42406	0.0570338	0.0183564	0.0104727	0.0282401	0.553828	0.880148	0.0457344	0.0699118	0.0090162	0.0520612
FFAR2	0.0602414	0.0841919	0.0867382	0.223061	0.0898536	0.115852	0.101434	0.18099	0.133067	0.149944	0.127692
ELTD1	0.00617439	0.0249	0	0.00133586	3.29557	0.000918431	0.0169305	0.038556	0	0	0
IL1B	0.142751	0.0235363	0.00178333	2.04922	0.00772213	0.367353	0.0450826	0.0474606	0.00313568	0.028362	0.00587291
REN	0.000764513	0.00582218	0	0	0	0	0.00629186	0	0	0	0
SLCO5A1	0.0216066	0.034365	0.0442932	0	0.0499061	0.879927	0	0	0.00589738	0	0
IL18R1	0.0657757	0.0897511	0	0.351852	0.108402	0.0802894	1.57114	0.470028	1.30257	0.0640019	0.439243
CDA	1.29601	0.0164277	0	0.186394	1.23665	0	0.00400856	0.0184855	0	0	0
SPIB	0.203103	0.280864	0.292328	0.736092	0.358468	0.961557	0.31107	0.692989	0.479077	0.639695	0.510865
DHCR24	3.40551	0.290849	0.0689739	0.278974	0.163343	0.117245	0.110878	0.0151404	0.360268	0.126151	0.383749
GPR116	0.0109239	0.233339	0	0.000605657	2.56833	0	0	0.0291823	0	0	0.00134486
CD33	0.00935254	0.00470825	0.00151551	1.17887	0.00670155	0.106278	1.91725	0.00245159	0.0269738	0.00348302	0.00126831
DPP4	0.163318	0.0968369	0.0125732	0.0923374	0.0866255	0.211339	0.140963	0.33285	0.16422	0.10136	0.0828548
COL15A1	0.00777517	1.08109	0	0.108897	3.3087	0.00210996	0	0.0676391	0.0156795	0.0173322	0.000264202
SEC31B	0.138614	0.166004	0.185412	0.0815565	0.239413	0.0998763	0.243445	0.151853	0.409295	0.160888	0.331265
PLCH2	0.108341	0.000788567	0.00331399	0	0.00020855	0	0	0.024243	0.0674122	0.0740402	0.073381
CXCL11	0.357334	0.0693555	0.00463732	0.208228	0.218238	0.112902	0	0.000979309	0	0	0
VILL	0.137825	0.108594	0.283861	0.0866172	0.171813	0.0298941	0.128294	0.0934867	0.0902035	0.0649935	0.151558
NKG7	0.004553	0.00503021	0	0.637068	0	0	0.511614	0.642074	0.0945462	5.29915	4.12209
KLRK1	0.0336916	0.004057	0.00160558	0.17568	0.0198538	0.117332	0.00379593	1.35588	0.0347484	3.44035	4.23118
ST8SIA1	0.148413	0.156631	0.0455307	0.075967	0.0919201	0.262429	0.122065	0.20562	0.140383	0.295225	0.19079
CCL20	0.549336	0.0377031	0	0.874301	0.0549988	0.672365	0.0399653	0.199888	0.598574	0.00367066	0.559951
FCRL2	0.00106057	0.00083477	0.710073	0.0410526	0	0	0.000654602	0.141199	0	0.00114624	0
VWF	0.0774018	0.00607466	0.00141458	0.00680364	4.49323	0.00206255	0.0554133	0.0887468	0.000137096	0.000928426	0.000462894
PRDX5	6.05554	3.0968	4.35702	3.78824	3.22155	1.84395	1.726	1.01944	2.79771	1.18296	2.12548
SIT1	0.00340569	0.00545612	0.299969	0.215292	0.0178353	0.103455	0	0.833165	2.20661	1.10302	1.35296
SIGLEC6	4.52629e-05	0	0.00169486	0.136351	0	0	2.49492	0	0	0	0
TRPM4	0.688538	0.177311	0.0815839	0.368015	0.789317	0.114345	0.0316034	0.0101829	0.0108035	0	0
KIR2DS4	0.00160629	0.001193	0.0183304	0	0	0	0	0.131094	0.0300704	0.0570839	0.226248
KDR	0.0152318	0.0161351	0	0.00111372	1.341	0.000587902	0.000863678	0.00548316	0.00065476	0.000930215	0.00109093
GZMH	0.0015066	0.000569352	0.0488609	0.114331	0	0.107222	0	0.234271	0.0629539	2.61265	3.055
LIME1	0.274167	0.0801144	2.29491	0.294349	0.0947849	0	0.0793568	0.907437	1.5239	1.6422	0.863448
GZMA	0.00521154	0.0178226	0.00875043	0.0945313	0.0241987	0.194071	0	1.07247	0.235914	6.0226	6.55431
CDH1	3.23132	0.0194692	0.249197	0.438556	0.0211923	0.236912	0.0219424	0.0740807	0.269353	0.0713076	0.0264634
CALML3	4.29731	0.0111494	0.0185705	0	0.0216126	0.0718431	0.00260042	0	0.00175384	0	0
WNT7A	0.158729	0	0	0	0.0139504	0	0	0.0257645	0	0	0
CXCL9	0.195934	0.146127	0.00249877	1.22838	0.0614891	1.09606	0	0	0.000396738	0.00051376	0
DSG3	3.65981	0.074754	0.0663645	0.0484968	0.114833	0.168964	0.106213	0.192073	0.14242	0.1855	0.158803
CCR10	0.0371636	0.311387	0.370325	0.0221848	0.0380764	0	0.0339034	0.0375279	0.0796865	0	0
NCALD	0.228676	0.356279	0.0198913	0.00460096	0.117763	0	0	0.110768	0.540047	0.128369	0.658273
CXCL5	0.0612103	0.0486296	0	0.0506777	0.0154244	0.00215078	0.00288319	0.00229332	0.00162799	0.00164157	0.0118962
LTC4S	0.0493539	0.0244305	0.345203	0.585005	0.636543	0	5.42174	0.0397166	0.0328873	0	0.0495404
TXN	5.92269	2.52936	2.06724	3.53136	3.76899	7.07061	2.29498	1.32835	2.6237	1.43823	2.27982
PTGS1	0.390309	0.419231	0.0511702	1.68709	0.218185	0	4.85221	0.0361273	0.000396738	0	0.00253113
IFNA10	0.00103506	0.00129786	0	0	0	0	0	0	0	0	0
NPL	0.769832	0.0678775	0.0638567	2.05587	0.0916605	0.252671	0.0149119	0.0697594	0.0743404	0.0188971	0.084128
FXYD3	4.993	0.0601307	0.00252341	0	0.00977508	0	0.00455746	0.000672711	0.02601	0	0.00211394
TP63	3.90271	0.0354924	0.00160558	0.0258934	0.0354051	0.216498	0.004268	0.0310577	0.0103612	0.0089186	0.0743134
MMP9	0.14446	0.0642099	0	1.49176	0.0941717	0.074198	0.00255085	0	0.170461	0.039705	0.0240691
CXCL3	0.493167	0.404888	0.0030908	2.24243	0.462767	0.226463	0.209603	0.0151033	0.00106406	0.00085905	0.0862214
DHRS11	0.10473	0.0348246	0.00370261	0	0.0404615	0	0.00855339	0.0119033	0.0257118	0.0190397	0.0403706
FOXP3	0.00317018	0.000280434	0	0.0754116	0.000613721	0.00282451	0	0.108652	3.34864	0.0131413	0.0769106
VWA5A	0.539905	0.627785	0.444655	1.27634	0.810775	0.112217	7.51153	0.212226	0.722384	0.100398	0.149521
ORC1	0.277889	0.0184292	0.0800377	0.00749113	0.0282973	0.0828552	0.00578835	0.0352595	0.0512537	0.0274734	0.118485
SAMSN1	0.0109457	0.0299673	1.81635	3.05617	0.0480685	6.79341	5.87076	3.13433	5.54867	2.72819	6.11741
ID1	3.75291	2.49915	0.757269	0.250859	3.48938	0.117152	0.229536	0.201746	0.0498185	0.374186	0.0669915
NIPSNAP3B	0.0846032	0.147626	0.0275399	0.194247	0.123595	0.0052751	0.130052	0.0049089	0	0	0.000556879
PPBP	0.00374698	0	0	0	0	0	0	0.000460742	0	0.00152731	0
GIPR	0.0195852	0.00560007	0.0633841	0.0334027	0	0	0.0554583	0.00292251	0.000978341	0.0503029	0.00496539
HK3	0.00210414	0.00609502	0.00790942	1.42493	0.0330481	0	0	0	0.0281869	0	0
PPM1H	0.21056	0.0641793	0.0302515	0.130083	0.166334	0.154505	1.3327	0.0100927	0.000935022	0.0261614	0
LGALS7B	3.5744	0.0326237	0	0.0219812	0.00599419	0.107431	0.0187461	0.0162841	0	0	0.022273
ZNF324	0.273925	0.215152	0.0332807	0.0697253	0.144428	0.00902902	0.206703	0.0627207	0.0847757	0.179356	0.189969
SIRPG	0.00405104	0.00269134	0	0.153806	0.00462752	0.237628	0.00538475	1.22644	4.00783	1.2992	3.7465
DSC1	0.0603714	0.00981994	0.0124397	0.00574864	0.0135931	0.00936149	0.00648867	0.0516011	0.0228243	0.0268418	0.0194085
NR4A3	0.0463898	0.918622	0.260871	1.74589	0.0333918	2.17829	1.70679	0.842552	0.550913	1.64544	0.424254
FPR1	0.00983821	0.0627775	0.0283188	2.59063	0.00824264	0	0.0356354	0.00384847	0	0	0.00244273
ANXA2	9.02303	6.05837	4.23789	7.82353	8.06351	4.57033	1.37061	1.82736	3.66286	2.354	3.14816
CCL23	0	0.00100655	0	0.225562	0.537765	0	0.199098	0.033601	0.0287214	0	0.0866117
CD1B	0.00113139	0.00373547	0	0.553283	0	0.753334	0	0.0419652	0	0.0297248	0
LRRC32	0.0390922	1.16186	0.00613862	0.0279316	0.971117	0	0.00844398	0.0353473	0.0871138	0.000557355	0.000524681
ESAM	0.0199097	1.36171	0.0346679	0.0693869	4.45617	0.00287569	0.0530551	0.10296	0.0178238	0	0.0251845
ETV3	0.248284	0.193226	0.031861	0.777106	0.189188	0.994967	0.339747	0.242108	0.100539	0.0693616	0.0766766
SCG2	0.0261549	0.211926	0	0	0	0	0.109552	0.00120176	0	0	0.00292004
PADI4	0.0122161	0.00236853	0	0.0664067	0.00106593	0	0.43415	0.00501936	0	0	0
TPSB2	0.0130722	0.0256094	0.0284166	0.00152081	0.0905689	0.164364	12.2755	0.14148	0.0258991	0.0160321	0.0144232
SP140	0.0322468	0.0061596	0.763991	0.521521	0.0731258	0.00501569	0.00101992	0.417442	0.774804	0.532699	0.840106
CPA3	0.00837803	0.0108497	0.027633	0.00276374	0.0389688	0.00383039	10.8648	0.125263	0.0131224	0.00440831	0.00661965
C5AR2	0.0138439	0.0148696	0	0.257036	0.0134098	0.00285	0.0288221	0.0210866	0.0129917	0.0217412	0.0118645
ZBTB10	0.0867345	0.18713	0.137326	0.124504	0.165068	1.09059	0.235393	0.145493	0.0280735	0.0433868	0.0199191
SLC15A3	0.356981	0.11441	0.212192	0.894737	0.145178	0.567486	0.0602017	0.0131124	0.000583231	0	0
GNG7	0.0366296	0.0855404	1.17725	0.180165	0.205834	0.324874	0.103985	0.177364	0.0538422	0.0645423	0.0457121
FCRL5	0.00318995	0	2.81418	0.0860545	0	0	0	0.0345694	0.00183349	0.00191981	0.000254479
TNFRSF18	1.10807	0.0387066	1.13508	0.283103	0.0866109	0.13002	0.786999	0.462323	5.47132	0.112601	2.75404
EMR3	0.00915286	0.0041249	0	0.0653926	0.00137605	0	0.0248472	0	0	0.012393	0.00156177
MAP4K2	0.404421	0.0625982	0.131926	0.0485242	0.380454	0.150537	0.190364	0.156736	0.214849	0.0747631	0.1471
CLEC2D	0.297057	0.200842	0.548043	0.680206	0.2623	0.490703	0.233966	2.73792	2.53111	2.7687	3.87364
CD8B	0.101743	0.00865216	0	0.0507485	0.0142457	0.106918	0	0.680639	0.0158962	2.14348	2.42171
MAGEA11	1.0383	0.00193418	0	0	0	0	0.0021678	0	0	0	0
KIRREL	0.187586	0.688817	0	0	0.0739957	0	0	0	0	0.000568182	0.000322174
ADCY4	0.0470805	0.156855	0.00944855	0.0262222	3.38417	0	0.00297034	0.079563	0.0187611	0.0187537	0.00734656
ZNF135	0.0239144	0.166452	0.0193354	0.0511574	0.181921	0.0187899	0.049732	0.0562964	0.0332888	0.0311044	0.0329426
MARCO	0.0640638	0.00426736	0	1.91325	0	0	0.0092161	0	0	0	0
IL9	0	0	0	0	0	0	0	0	0	0	0
LY9	0.028492	0.0100473	3.07207	0.452494	0.0408912	0.0815275	0.000792881	1.0683	0.714503	1.40818	0.902526
NTN3	0.00228689	0	0	0	0	0	0	0.000733708	0	0	0
FLVCR2	0.0904616	0.052212	0	1.27582	0.227023	0.242373	0.000758458	0.0510408	0.780098	0.0237721	0.00173101
MYB	0.0347434	0.00349754	0.00445957	0.052558	0.00867876	0.141547	0.321049	0.023931	0.033569	0.0644742	0.098686
ZAP70	0.0127072	0.0516221	0.00305188	0.150175	0.0310544	0	0.0378169	1.48521	1.91527	2.03301	2.26833
PTPRCAP	0.0471836	0.0426907	2.28476	0.746542	0.134428	0.313669	0.0529466	2.38542	4.40228	3.27105	3.44101
LILRA4	0.000113624	0.00251839	0.0029892	0.381573	0.000593643	0.00827902	0	0.00617798	0	0.000961405	0.00981429
RENBP	0.00340099	0.011891	0	0.0892896	0.00500314	0	0.320295	0.0110585	0.0124663	0.0258446	0.00341784
MBL2	0.00226801	0.000729635	0	0	0.00328682	0	0	0	0	0	0
GPNMB	4.07249	2.8819	0.0117932	3.20681	0.028833	0.00559188	0.279689	0.00480159	0.0177624	0.0028381	0.00130127
PTGDR	0.000841718	0.147742	0	0	0.0364973	0	0	0.102213	0	0.279562	0.0199643
FZD2	0.0899694	0.105931	0.10928	0.0757702	0.10166	0.0874063	0.108085	0.176318	0.12299	0.188382	0.139202
CTSW	0.00520224	0.0168627	0.291581	0.145553	0	0.193112	2.26026	1.26623	0.108942	2.93174	4.2652
RNASE2	0.000759417	0.00413287	0	0.537376	0	0	0	0	0	0	0.00162174
GALR1	0	0.00246083	0	0	0	0	0	0	0	0	0
CCL17	0.0208244	0.00444793	0	0.419093	0	2.35356	0	0.0694726	0.0206974	0	0.0211663
MAP4K1	0.028535	0.0121665	0.842685	1.18585	0.0533453	0.369434	0.473009	1.38736	2.20703	1.68449	1.4505
EDNRB	0.0223036	0.859215	0.0053681	0.179461	1.52962	0.00397824	0.210512	0.0148023	0.0120162	0	0.00195197
ST3GAL6	0.158108	0.0516139	0.310362	1.33686	0.290069	3.25762	0.449846	0.100544	0.0507778	0.043908	0.0363372
SLAMF8	0.0146021	0.181292	0.0813836	2.65656	0.0724647	0	0	0.0157518	0.0275258	0.0288207	0
DAPK2	0.210204	0.10311	0.0658195	0.00108101	0.0829236	0.00411684	0.110493	0.190633	0.0431109	0.139685	0.914447
SFN	4.29917	0.0200362	0.0250029	0.102249	0.0152785	0.0668206	0.0235492	0.0125864	0.000967555	0.00148562	0.0222695
MT1X	4.84263	3.54321	0.415541	0.878678	1.25011	0.262594	1.09213	0.402797	1.00257	0.887107	0.674456
SPAG4	0.0953742	0.0707092	2.66327	0.039597	0.0986431	0	0.0385986	0.0394302	0.0256411	0.0131841	0.0307344
SKA1	0.424571	0.353569	0.403295	0.257928	0.435858	0.419769	0.361153	0.779067	0.606278	0.741579	0.730201
MAGEH1	0.344242	1.0503	0.786172	0.262949	0.805095	0.0786137	0.49577	0.276058	3.57941	0.240695	0.638366
PDPN	2.27941	1.2874	0.0175186	0.728873	0.72158	0.0247464	0.0128875	0.0545463	0.019251	0.0311403	0.032052
COL3A1	0.0631014	4.66371	0.0306166	0.171155	0.165267	0.093791	0.0171254	0.0239295	0.00305997	0.00604335	0.0446909
MGAM	0.0023111	0.00235351	0	0.0116126	0	0	0	0.00320371	0	0	0
PECAM1	0.0552197	0.0872697	2.18197	1.3885	4.64078	1.48197	0.0719278	0.293139	0.066697	0.733854	0.239386
CCR8	0.000902792	0.00261041	0	0.183874	0.00158674	0	0.000631398	0.242317	3.8747	0.0244135	0.0239792
FAM65B	0.0762946	0.211018	0.105359	0.550348	0.220808	0.150148	0.433068	1.6156	0.967329	0.875319	0.418278
CLEC14A	0.00822569	0.187942	0.00255623	0.0163222	5.06847	0.003242	0	0.0647329	0	0.00145967	0.00108812
IFNG	0.00077351	0.00328054	0	0	0.00459531	0	0	0.275713	0.0148493	1.95386	2.10901
CCL8	0.00729644	0.460688	0	0.51746	0.00851279	0	0.0378195	0.000976573	0	0	0
SPOCK2	0.0121713	0.05264	0.0382499	0.199288	0.357183	0.343848	0.00318046	1.79621	4.13984	1.23019	1.95346
HTATIP2	3.64434	0.674973	0.22886	1.49517	1.02392	0.913094	0.434725	0.25901	2.61939	0.518107	0.425811
TRAF4	0.943473	0.161006	0.142618	0.152641	0.156994	0.044712	0.180363	0.239669	0.236392	0.213271	0.156533
LDB2	0.00621464	0.33299	0	0	2.80611	0	0.180691	0.0438149	0	0.025905	0
PRDX2	5.12003	2.92372	3.98735	1.71583	3.04342	0.867475	0.966537	2.06923	3.51024	1.24465	1.69421
MYO7A	0.0961029	0.0370591	0	0.202087	0.0192048	0.00156814	0.000538161	0.0334437	0.28547	0.0260419	1.26884
ITGA9	0.011421	0.0216663	0.0520957	0.0330658	0.608577	0.00866235	0.468611	0.0113348	0.00105341	0	0.0178131
APOBEC3G	0.748735	0.229885	0.920107	1.2694	0.190823	1.24788	0.329616	0.540706	1.27727	3.50111	2.95864
GIMAP5	0.00305579	0.0122475	0.0460732	1.30009	1.94302	0.315892	0.290064	0.663739	0.289546	0.940814	0.504657
AIM2	0.855211	0.0440951	1.15475	0.280443	0.113272	0.109437	0	0.247357	0.288299	0.185769	0.29258
KRT6B	3.46162	0.0509309	0.0202052	0.306468	0.03207	0.298878	0	0.0694312	0.00209692	0.0025695	0.0214532
CFP	0.0163333	0.0154924	0.0293123	1.24577	0.138182	3.27023	0	0.102774	0	0	0
ANKRD55	0.00304439	0.0012267	0	0.0644717	0.0946315	0.246188	0	0.148725	0.00325336	0	0.0483649
SCN9A	0.623909	0.031101	0.00183033	0.0977296	0.0396033	0.0610217	0.0442973	0.00232408	0.00267976	0.00238266	0.00214372
BIRC3	0.525032	0.279623	2.28598	0.751671	0.500266	6.91747	3.11709	2.81306	3.62922	1.91643	2.35697
UGT2B17	0.0437527	0.00399338	0.0999657	0	0	0	0	0.0187182	0	0	0
HOXA1	0.099034	0.00346289	0	0	0	0	0.0434559	0.0214283	0.0138438	0.0303806	0
CSF3R	0.0015294	0.00631034	0	1.0355	0	0	0	0.0193341	0	0.00106202	0.00031256
MS4A2	0.0320514	0.0372672	0.0557436	0.0276338	0.0757121	0.0319359	6.0669	0.178639	0.076494	0.0993684	0.0764788
BARX2	0.137755	0.00881048	0.00255623	0.00812172	0.0112232	0	0.00229008	0.00177798	0.00269372	0.00816694	0.0315883
IL5	0.00459073	0.0129027	0.00851449	0	0.017055	0	0	0	0.0272686	0	0
PNOC	0.00425291	0.00385789	1.36154	0.0690859	0	0	0	0.0166974	0	0	0
IL5RA	0.00389564	0.000573163	0.496818	0.000274283	0.000891628	0	0.488229	0.0670494	0.000198441	0.0284963	0.0196179
PERP	5.58364	0.897158	0.283119	0.0386761	0.927492	0.29085	0.151242	0.26701	0.39696	0.261412	0.294846
FAIM3	0.0899145	0.421165	0.135531	0.185278	0.107113	0.18411	0	2.62286	2.64036	1.66118	0.645739
RASSF4	0.0985646	1.25035	0.258332	3.8164	0.238253	6.88425	0.0999407	0.0798982	0.054769	0.0514845	0.0954772
ATP8B4	0.00619593	0.0975671	0	0.813525	0.000818884	0.205535	0.935351	0.0628877	0.020857	0	0.488942
PDGFD	0.0145166	0.470824	0.0563514	0.00157323	0.600034	0.104504	0	0.0943997	0.019155	0.164602	0.0204559
CCL14	0.00441268	0.00869035	0	0	2.93036	0	0	0.0380176	0	0	0
CD2	0.00477885	0.0171766	0.0867023	0.888053	0.0845382	0.122428	0.0717237	4.04829	6.76307	5.07111	6.47993
HPGDS	0.00454554	0.00561298	0	0.461809	0.0201891	0	6.20333	0.0190816	0.0103102	0.025153	0.00441383
PRF1	0.00186219	0.0350974	0.0711913	0.179697	0.0258138	0.120818	0	0.646584	1.79327	2.21329	4.28713
LST1	0.00834117	0.0134452	0	3.84583	0.0205179	0.680131	0.186361	0.0931174	0.206942	0.0382197	0.126617
TNFRSF10C	0.00962595	0.0179091	0	0.175257	0.429634	0	0.0306886	0.00764404	0.00101061	0.0020314	0
FRMD4A	0.0957436	0.286189	0.00664022	0.208341	0.370235	0.527147	0.022773	0.0330532	0.0221534	0.0506171	0.0360218
BCL11B	0.420156	0.00932154	0.00458533	0.0400561	0.0215734	0.0341824	0.00040878	1.26377	1.1836	1.45624	0.858306
S100A16	5.61376	1.17253	0.0045479	0.125472	4.11445	0	0.0562804	0.0289109	0.00303677	0.00669603	0.0227783
PLS3	3.58249	3.20494	0.011157	0.146099	2.48349	0.163839	0.0631924	0.0183645	0.00255388	0.00182835	0.383727
MMP12	0.0347463	0.0100748	0.000450159	2.53809	0.018833	0	0	0.0191905	0.0152826	0.0285877	0.0239471
CD68	1.2611	1.06481	0.634681	6.28896	0.515248	0.518862	2.10687	0.380899	0.2904	0.413009	0.359411
CCDC102B	0.0802031	0.539621	0.0298898	0.0903489	0.175788	0	0.0933288	0	0	0	0
C1S	3.84183	6.21615	0.0415998	0.230635	1.00109	0.00830831	0.0825193	0.0358385	0.00596479	0.00891145	0.00459383
EFNA5	0.938417	0.414927	0.00160558	0	0.704486	1.18389	0	0.000367018	0.000686087	0.0783792	0.0346311
HHEX	0.386023	0.0275714	0.0672666	0.810153	1.52762	0.0851627	0.378934	0.0797631	0	0	0.0223894
LGALS7	3.30067	0.0160069	0	0.0189434	0	0.0735941	0	0.00160752	0	0.00293095	0.0107801
CHI3L2	0.11875	0.227277	0.257225	0.0371859	0	0	0	0.169651	0.0883625	0.468427	0.0451858
ST6GALNAC4	0.411543	0.323424	1.38316	0.404997	0.639713	0.182027	0.190699	0.0271277	0.430751	0.0790345	0.103298
CLEC7A	0.985071	0.181418	0.194064	4.11883	0.41803	0.22025	0.210411	0.428719	0.936351	0.474747	0.406952
CD70	0.144078	0.0183419	0.28123	0.0755747	0	1.02706	0.0775161	0.150499	0.545484	0.104269	0.727353
C1orf54	0.0714246	0.734173	0.00860217	2.53321	2.43965	0.553233	0	0.0492964	0.00444803	0	0
ADAMTS3	0.00530945	0.0368032	0	0	0.0705332	0	0.146924	0	0	0.00168848	0.0163455
CCL5	1.2119	1.55027	1.42331	1.72845	1.64733	1.93229	1.79354	4.12337	2.26218	8.43378	7.72149
AKR1C1	3.1186	0.452902	0	0.0298506	0.397538	0.0120612	0	0.000344962	0.0136168	0.00142021	0.00369266
PRKCQ	0.146118	0.0428426	0.0199233	0.0487966	0.050282	0.174973	0.162659	0.581706	0.797882	0.675084	1.00451
IL21	0.00508834	0.00256375	0	0	0	0	0	0.0608282	0	0	0.138795
CLEC10A	0.0011555	0.00322695	0	1.85744	0	0	0	0.000832199	0	0	0
TSHR	0.0119474	0.0300848	0.154873	0.0561953	0	0	0.0439864	0.0180179	0.0408576	0.0104744	0
BACH2	0.0338905	0.0412084	0.0271203	0.00431303	0.00969672	0.0605062	0	0.174562	0.0225144	0.0143051	0.0746957
SIK1	0.67548	0.853004	2.78918	1.42958	0.604374	1.72869	1.11151	0.777641	0.934279	1.08375	0.725301
MSC	1.30056	0.98395	0.11318	0.0385323	0.21908	0.652849	0.00114305	0.100166	0.0662374	0.371708	0.215788
FPR3	0.00318844	0.00882284	0	2.64246	0	0	0.157695	0.0013009	0.000606157	0	0.00118983
NLRP3	0.0378418	0.0317907	0.0372842	1.76161	0.0340091	0.142772	0.337137	0.248299	0.0433858	0.266689	0.139421
2019-09-05	0.482543	0.443324	0.00148833	0	0.204174	0	0	0	0	0	0
DACH1	0.0275385	0.00911469	0	0	0.0425803	0	0.0542894	0.000963913	0.00013093	0.000302211	0.000868486
NPAS1	0.0727719	0.00262599	0	0	0.0010055	0	0	0	0.00650825	0	0
CSF1	0.151119	0.902494	0	0.366514	0.593726	0.0337997	3.04697	0.0477311	0.656611	0.0681368	1.08583
NR0B1	0.216675	0	0	0	0	0	0	0	0	0.000843554	0.000859752
RASGRP2	0.0100517	0.242234	0.14094	0.345343	0.0497507	0.221456	0.106601	0.792362	0.139583	0.376268	0.119378
IGLL3P	0.0278969	0.0333834	1.79319	0.0661068	0.0407326	0.0185853	0.00384	0.181539	0.0264162	0.0831022	0.0959451
GZMK	0.00212596	0.0126013	0.0502017	0.0960162	0.00896419	0.00380569	0.00524729	0.889772	0.0591141	6.36316	0.322455
MNDA	0.0118752	0.0444736	0	4.51023	0.000986783	1.06322	0.00109839	0.0989016	0.000825459	0.166395	0.00208684
ATHL1	0.425271	0.488632	0.823133	0.155245	0.535023	0.106356	0.304125	0.570564	0.858807	0.717596	0.740339
STEAP4	0.217824	0.582374	0.0307575	0.400818	0.0806817	0.0349789	0.0354052	0.0892141	0.0416626	0.0701732	0.0555389
FES	0.112408	0.233689	0.0196051	1.92012	0.911952	0.117957	1.05409	0.0772259	0.125344	0.0102284	0.138791
RAB27B	0.239448	0.0271267	0	0.00158626	0	0	0.948999	0.0595514	0.000112393	0.0403125	0.0132912
LILRA2	0.000134522	0.000753749	0.00487094	0.911079	0.0011712	0.00110949	0.0525827	0.00776097	0	0	0.0178937
CD7	0.00259158	0.00362511	0.0121862	0.045	0.0287381	0.0440235	0.00563119	1.30178	3.08295	1.04264	2.66972
KYNU	1.06955	0.193067	0.00490051	2.57802	0.256636	4.08705	0.037554	0.0961719	0.00177288	0.00587686	0.00166255
KCNG2	0.00145809	0.000534686	0	0	0.0210814	0	0.0250847	0	0.0104275	0	0.0058078
ADRB2	1.50724	0.266425	0.94603	0.553039	0.903827	0.222604	3.00062	0.364704	0.0563992	1.07927	0.290264
CD3D	0.00657158	0.00866014	0.0141439	0.390285	0.0433694	0.218431	0.0424481	3.62393	5.91389	4.12183	6.1855
PMCH	0.010311	0	0	0.0453859	0.0231961	0.0901	0	0.00167141	0.0871812	0.0329687	0.147434
TFRC	2.86812	0.870829	0.939565	3.63168	0.548775	2.81645	0.789151	1.58061	3.18737	1.62281	2.34352
ZBP1	0.0783438	0.0570635	2.23111	0.293483	0.0798874	0.0453795	0.380975	0.515655	0.723778	0.59196	0.789826
ENG	0.0485359	1.59147	0.0470174	2.41286	5.74503	0.43962	0.123255	0.11097	0.087577	0.139699	0.107324
P2RY13	0.00749454	0.00165584	0	1.09116	0	0	0	0.00060757	0.0003849	0	0
IL2RA	0.0152801	0.0141948	0.0125169	1.31969	0.0451361	0.599198	0.0550017	0.419448	4.1961	0.0394333	0.494147
BTNL8	0.00571087	0.000435672	0	0.00184535	0.0122128	0	0	0	0.098093	0	0.0945479
SCPEP1	3.91769	2.28618	1.03658	3.31689	0.980771	0.370628	0.461064	0.19296	0.193678	0.1314	0.472218
STXBP6	0.119554	0.0919533	0.0588906	0.0520333	0.231322	0	0.7068	0	0	0	0
VNN1	0.048303	0.00640027	0	0.332991	0.00592152	0	0	0.00180946	0	0.0134112	0.00017105
ALDH3A1	3.16782	0.00940775	0.00334377	0.0104818	0.0236206	0.00825804	0.01161	0.000663478	0	0.0013255	0.00181927
SLC18A2	0.212751	0.227724	0.0284515	0.285183	0.280681	0.400573	6.53453	0.137312	0.180432	0.239203	0.224465
UPK3A	0.00156812	0.013961	0.0576725	0.19069	0	0.234141	0	0	0	0	0
GJB2	3.31162	0.124419	0.240697	0.0344606	0.00175806	0.307908	0.00786443	0.00173895	0.0338603	0	0.0178957
ATXN8OS	0.00302424	0.00504774	0	0.000655384	0.00207771	0	0.00998822	0.0107894	0.00661845	0.0244218	0.0172294
CD19	0.00133882	0.00553322	0.909194	0.108319	0.0347295	0	0	0.245445	0	0.000718058	0
ETS1	0.0990683	0.456158	0.116742	0.198457	1.45388	0.360839	0.140106	1.3527	1.86644	1.43042	2.22724
FAM124B	0.00385386	0.00229249	0	0	0.556296	0	0.289698	0.0363072	0.059348	0	0
PDK1	0.827938	0.189058	2.1262	0.208856	0.337225	0.0876538	0.196447	0.262471	0.229099	0.178126	0.156553
S1PR5	0.825227	0.018971	0.00139732	0.0787515	0.00455112	0.0177839	0.00288373	0.0710516	0.00808035	0.101786	0.0106896
CCND2	1.815	0.914469	1.15604	1.11089	0.767078	1.99815	1.1758	1.52449	3.28066	2.66738	2.56373
CCR5	0.00094788	0.00362623	0.021114	0.584111	0.00128556	0	0	0.0183685	0.490763	0.557613	0.3761
NDUFS5	5.3607	2.84098	1.86967	3.17891	3.55418	1.09256	2.10199	1.52983	1.89625	1.39182	1.72891
IRF8	0.0588786	0.729176	0.134113	4.46268	0.512697	4.06491	0	0.941329	0.066807	0.0742588	0.333501
CLIC2	0.0870263	0.352686	0.146618	1.33631	2.17566	4.90817	0.0719068	0.0743173	0.000875349	0.00193926	0
CD69	0.11291	0.041217	0.397185	2.7491	0.281799	0.972854	7.41771	5.32666	1.67841	4.63796	4.50826
TGFBI	3.16716	3.01906	0.010477	4.70886	0.0812345	0.0376576	0.0466616	0.0638709	0.0252271	0.0292614	0.178971
SPINT2	5.81066	0.0892339	0.936227	3.68148	0.123399	3.91579	2.36293	0.265662	0.142574	0.0334682	0.000889929
TRIB2	0.713968	0.648381	0.185153	0.103803	1.18238	0.00186102	0.529906	0.567442	1.97512	0.243613	0.5588
ECSCR	0.00718628	0.0225104	0.00713072	0.0310747	4.07044	0.0550627	0	0.0752078	0.0983127	0	0
MEFV	0.324785	0.445511	0.499665	0.493418	0.581552	0.535782	0.534036	1.07704	0.905773	1.09386	0.937068
NMBR	0.00219132	0	0	0	0	0	0	0	0	0	0
EPN2	0.846508	0.620184	0.178076	0.0301125	0.603152	0	0.227084	0.0393528	0.0127621	0.0714424	0.0779377
CCL22	0.225832	0.285563	0.348982	0.370241	0.3022	5.64151	0.33244	0.631533	1.16112	0.599284	0.465429
ELANE	0.000458842	0.049171	0	0.0341071	0	0	0	0	0	0	0
TRPM6	0.0389063	0.0221648	0.0375952	0.0141421	0.208228	0.0214498	0.027378	0.069675	0.0348415	0.0496031	0.0414997
CD1A	0.00263887	0.000293218	0	1.00869	0	0	0	0.00165777	0.00152066	0	0
DSTN	5.04534	5.91343	1.61036	2.12407	4.56473	1.23399	1.47044	0.741676	0.46762	0.579748	0.617509
MZB1	0.027426	0.016491	8.95108	0.430348	0.0882097	0	0	0.197372	0.611401	0.0484938	0.245477
TMEM255A	0.07955	0.0863574	0.00196688	0.0320212	0.00753845	0.114147	0	0	0	0	0.00303543
MAP3K13	2.09997	0.943849	0.843615	1.24701	1.10282	2.66425	0.347718	0.830115	0.512295	0.874643	0.615738
TMEM156	0.0408405	0.0734307	0.81956	0.274913	0.0769725	0.195218	0.0897652	0.669564	0.660106	0.314687	0.484681
FCN1	0.00514501	0.00368725	0	1.11659	0	0	0	0.000970895	0.00120092	0	0.00145897
CD6	0.0186672	0.000870023	0.0385688	0.111461	0.0280034	0.0978671	0	1.7772	1.56161	2.42748	1.83243
IFI27	8.38261	2.41091	0.78091	1.74821	6.87224	0.363224	0.237495	0.240563	0.176733	0.0428547	0.11452
TBX21	0.00147417	0.000253956	0.0520362	0.0164404	0.00155359	0	0	0.0538112	0.0405796	0.2575	0.117814
CASP5	0.00330724	0.00295581	0.00972029	0.278086	0.00538461	0	0.00975305	0.0109913	0.032988	0.00490934	0.00797521
KIAA0226L	0.00884136	0.0753958	0.0421949	0.603657	0	0	0.0340881	0.11622	0	0	0
PGLYRP1	0.00649132	0.00168939	0	0.0437596	0	0	0	0	0	0	0
TNFRSF17	0.000862996	0.000669194	2.77728	0	0	0	0	0.0176197	0	0	0
CD8A	0.0100604	0.00190689	0.0071663	0.073602	0.0051406	0.00643216	0.000712407	0.865543	0.0998099	4.10972	3.759
APOBEC3A	0.306405	0.184448	0.364236	0.878953	0.29923	0.307339	0.197133	0.559522	0.377423	0.551537	0.390675
CD72	0.0298442	0.0226592	0	1.61548	0.0573424	0.190124	0.226184	0.185261	0.0419563	0.0378222	0.203238
FAM213A	3.79794	0.861065	0.242286	0.89736	2.13012	0.253119	0.467121	0.39862	0.180882	0.27075	0.212229
KIR2DL1	0.0023898	0	0	0	0	0	0	0.108842	0.00600866	0.0713365	0.145753
HLA-DQA1	0.371641	0.0418141	0.297361	7.1409	0.961086	3.66823	0.523714	0.333356	0.271038	0.38425	0.573934
VNN3	0.0184464	0.0100698	0	0	0	0	0	0.000499616	0	0.0308785	0
IDO1	0.614637	0.500173	0.297981	1.00111	0.483728	4.32899	0.442401	0.693666	0.566401	0.648818	0.555556
CXCR1	0.0309369	0.00179566	0	0.0411778	0	0	0	0	0	0.0276901	0
RPS10	6.10586	4.39044	3.68162	3.84535	4.04611	2.89788	2.86811	2.61502	2.13449	1.99268	2.10909
TREM2	0.486931	0.00642325	0	2.34992	0	0	0	0	0	0	0.00178312
NOX3	6.40196e-05	0	0	0	0	0	0.0234228	0	0	0	0
GAL3ST4	0.339229	0.243613	0.0642387	1.15715	0.0577297	0.115725	0.0599248	0.099646	0.0790743	0.0968543	0.0692965
RHOJ	0.021906	0.420918	0.00453283	0.00649919	2.59753	0.0061092	0.24411	0.044319	0.0164614	0.0217946	0.0153363
CXCL10	0.595248	0.174763	0.0527007	1.32838	0.0671716	1.20418	0	0	0.023444	0.0186178	0
JUP	4.57206	0.314474	0.0339141	0.920958	1.37643	0.301379	0.533589	0.0155751	0.00395582	0.000453264	0.00063883
GATA2	0.0639846	0.0527931	0.00280696	0	1.03749	0	4.69611	0.0444826	0	0	0
PLEKHF1	0.414414	0.565589	0.116692	0.257607	0.246819	0	0.0131102	0.10067	0.316728	0.251479	0.624964
CXCR6	0.0131811	0.0160149	0.00280377	0.0837354	0.0145877	0	0.0436181	0.478537	4.09672	0.923619	3.90646
HPSE	0.539371	0.133471	0.0985203	0.546745	0.213392	0.150512	0.121073	0.356566	0.557447	0.288222	0.270238
S100A12	0.15427	0.00224052	0	0.10077	0.00426744	0	0	0	0	0	0
BPI	0.00294064	0.0222891	0	0	0	0	0	0	0.00126306	0	0
CTTN	5.51611	4.61637	0.892329	0.136727	5.74332	0.777382	0.101811	0.279863	0.214835	0.0155349	0.218733
FAM174B	0.140402	0.265075	0.081632	0.077498	0.665874	0.174488	0.0386146	0.0974009	0.248829	0.0129698	0.266339
CDC25A	0.0631673	0.000370358	0.0301201	0	0.0241097	0	0	0.00140895	0	0.0216306	0.00103089
ACVRL1	0.00764475	0.224272	0.00969089	0.387068	1.43772	0.148094	0.0116747	0.0340111	0.0175818	0.0170326	0.0191155
ITGB4	3.12225	0.0447795	0.0397759	0.00271747	1.70667	0	0.00136695	0.00570949	0.00132894	0.000796264	0.0146727
NCF2	0.212726	0.0875398	0.0472591	3.52508	0.00715891	0.429251	0.0295104	0.0182962	0	0.00729153	0.0184806
HAL	0.0104021	0.00303427	0.0264855	0.0574606	0.00680504	0	0	0.000835141	0	0.0198346	0
ALOX15	0.29742	0.00740869	0.00773333	0.0528581	0.00666647	0.10791	0.000952288	0.0102521	0.0120153	0.0286176	0.0113483
CCL7	0.00438331	0.012516	0	0.177186	0	0	0	0	0	0	0
IL1RL1	0.048338	0.0203626	0.0028787	0.000807828	0.0207172	0.00798196	6.18485	0.030623	0.196301	0.00085905	0.00262106
ABCC4	0.390157	0.182631	0.316329	0.254724	0.586292	1.66106	1.58514	0.100399	0.138213	0.0429075	0.08104
ZFP36L2	1.65025	2.03237	3.24086	2.59913	2.45847	0.574903	2.24495	5.13256	3.1859	5.32695	5.87702
PVRIG	0.0936649	0.0597743	0.066712	0.131678	0.0890008	0	0.0609227	0.744842	0.631511	1.94141	0.577108
TIGIT	0.00448809	0.0123634	0.00196688	0.205324	0.00766643	0.139003	0.00752169	0.799643	3.93694	1.45246	3.52966
EGR2	0.806224	1.17861	0.193529	1.27655	0.285036	2.01218	1.07711	0.297258	0.137913	0.595436	0.15983
LGALS3BP	6.39066	4.76369	0.422002	3.06553	0.17109	0.692676	0.64646	0.414603	0.724499	0.308634	0.19607
CD27	0.02391	0.0217676	3.82271	0.28245	0.0250622	0.273365	0.0108153	1.97182	6.00004	3.24113	3.05689
P2RY2	0.303333	0.0376917	0.0926296	0.0430141	0.136573	0	0	0.04119	0	0	0
CRISP3	0.269444	0.000461296	0	0	0.00586841	0	0.00441746	0.00255006	0	0	0.000543121
FBXL8	0.297986	0.20813	0.165251	0.105529	0.137276	0.110659	0.0163288	0.0355133	0.0292354	0.00471653	0
KRT14	8.74975	0.275573	0.20159	1.32808	0.260725	0.626145	0.173945	0.16171	0.165982	0.0581041	0.179101
MS4A1	0.00357463	0.00712657	0.0645046	0.0833901	0.0510235	0.0803039	0	0.644286	0	0.308906	0
MAOB	0.12417	0.170391	0.00292616	0	0.466459	0	4.53509	0.0419455	0	0	0
FRMD8	1.10754	0.459543	0.143493	0.740939	1.02285	0.810793	0.48015	0.412841	0.630042	0.296469	0.427929
CTSG	0.00739779	0.00207207	0.0166012	0.0526161	0.0114807	0.0272441	7.34348	0.114536	0.00159445	0	0.0111001
CXorf57	0.126388	0.0449532	0.0858232	0.0640768	0.00912264	0.00778941	0.0549732	0.230964	0.0206555	0.376827	0.155962
IL1R2	0.545754	0.0275569	0	0.956197	0.0370279	0.4354	0	0.0897562	3.64676	0.0343114	0
IFI44L	0.809944	0.95737	0.111002	1.25531	1.16884	0.32613	0.727311	0.532814	0.465389	0.38466	0.772084
CRYBB1	0.000238263	0.00360721	0.078705	0.25819	0.0606616	0	0.0221263	0.00519327	0	0.00343417	0.0035461
SPARCL1	0.44417	5.88501	0.0141264	0.172878	5.80593	0.00868892	0.0935302	0.182437	0.0102484	0.0137613	0.00933358
TEC	0.0370062	0.0233892	0.164882	0.248065	0.0561566	0.183249	0.522563	0.0948353	0	0.000420041	0.0177078
ABCB4	0.00564894	0.0431028	0.0251778	0.118259	0.0683062	0	0	0.0151079	0	0	0
FRK	0.308414	0.0746412	0.186166	0	0.000717946	0.0924627	0	0.00568875	0	0.00286496	0
CD1E	0.000771843	0.000996003	0	0.911503	0	2.05702	0	0.0915321	0	0	0
CLEC4A	0.10137	0.116822	0.0221167	3.10786	0.197018	0.24242	0.112243	0.215395	0.0543834	0.0510128	0.0566953
MAK	0.0788624	0.101087	0.121338	0.0359269	0.101947	0.322544	0.191106	0.126012	0.0664414	0.115525	0.0872544
COL6A1	0.252577	2.83631	0.0477561	0.142511	0.492389	0	0.00661711	0.0128943	0	0	0.00318032
TCF7	0.147472	0.210745	0.212685	0.0396809	0.240074	0.287191	0.0336023	0.85501	0.067267	0.318316	0.0798944
CSF1R	0.0255325	0.0734133	0.00898116	4.40585	0.00186583	0	0.00190192	0.0133962	0.00687962	0.00127277	0.00992749
TNFSF14	0.121775	0.199792	0.160455	0.179091	0.173481	0.19617	0.221641	0.433524	0.305154	0.662912	0.411026
HDC	0.00311856	0.00398411	0.00156964	0	0.0275513	0.00753043	7.70993	0.0257562	0.00216668	0.00102329	0.019272
TTC38	0.499974	0.300073	0.140749	0.712179	0.372338	0.20921	0.282337	0.119218	0.404829	0.174633	0.398913
CD40LG	0.000294505	0.0018401	0.00758451	0.0166788	0.00557571	0.0155104	0.000906949	0.533653	0.0858886	0.00306103	0.239685
NDUFB9	5.28246	2.44861	1.21815	2.31243	2.63424	1.42911	1.43655	0.696857	1.54438	0.651085	1.35652
S100A9	3.40606	0.0800451	0.0158316	3.55187	0.0858046	0.140349	0.113151	0.130237	0.0548877	0.0191534	0.0375995
TKT	3.93526	1.08176	0.645634	2.4402	1.3732	0.330835	0.622966	0.250559	0.498589	0.14157	0.338354
CRTAM	0.066264	0.0772817	0.153071	0.195086	0.113176	0.114142	0.102498	0.462626	0.175964	3.8598	1.26506
LILRB2	0.00329209	0.00423024	0.0456383	1.97427	0.00138167	0.0039582	0.0945051	0.0123317	0.000940253	0.00852917	0.00970755
PDE6C	0.000410958	0.00134977	0.0116543	0	0	0	0	0.000395013	0	0	0.000283599
LAMP3	0.821743	0.0776684	0.735566	0.556415	1.05164	7.4617	0.153473	0.349313	0.423944	0.336638	0.300205
KIR2DL4	0.000282201	0	0	0	0	0	0	0.146317	0.057266	0.182365	2.04175
HESX1	0.0342979	0.0253446	0	0	0.0405436	0	0	0	0	0	0.000979433
TRIM29	3.71746	0.0120536	0.0011192	0.068797	0.00075	0.209157	0.00447737	0.00672946	0.000951712	0	0.00100472
DEPDC5	0.438305	0.165645	0.094787	0.194899	0.321907	0.163349	0.232695	0.144062	0.116693	0.195948	0.138719
GPR171	0.0252971	0.0116065	0.0433172	0.239428	0.000747403	0.591929	0	0.837385	0.20002	0.941945	1.79904
KRT17	9.04014	0.136904	0.0716962	0.502692	0.0914912	0.286707	0.0680047	0.119768	0.198323	0.043879	0.082929
KLRC1	0.00471253	0	0	0	0	0.00649275	0	0.266404	0.00280467	0.112747	1.41058
HCK	0.220367	0.0295269	0.00489261	4.44183	0	3.39	0.0560941	0.0256235	0	0	0
CDHR1	0.310942	0.000565584	0	0	0.0011712	0.193424	0.00124288	0.0174735	0	0.0309271	0
ZNF442	0.0329964	0.0603509	0	0.00147663	0.157864	0.0988739	0.00250844	0.0286869	0.00201419	0.00357521	0.00774556
CCL4	0.0124902	0.016019	0.0136729	2.35704	0.0595967	0.553597	2.10402	0.783578	0.170627	8.28413	5.72079
CALB2	0.116005	0.0395327	0	0	0	0	1.64586	0	0	0	0
MEP1A	0.000969751	0.00268657	0	0	0	0	0	0.00790793	0	0	0.00420957
TREML2	0.00883425	0.00380696	0.0277438	0.103245	0.000373109	0.126	0.00105364	0.0483664	0.00484348	0	0
BCL2A1	0.0454127	0.0182957	0.0287341	4.14899	0.0801548	3.58009	1.55494	0.366015	0.142434	0.190931	0.0502896
PRDM1	0.499299	1.02911	4.61193	1.51553	1.24178	1.78402	0.00127338	2.10053	4.70118	1.99508	4.61827
CDH3	3.62561	0.0241889	0.00354167	0	0.106871	0.0102955	0.00676025	0.00159151	0.0242653	0.00105871	0.0228696
EBI3	0.0241171	0.0055623	0.0433282	0.354828	0.0236174	3.93454	0.342089	0.0633037	0.888182	0	0.0809499
ACP5	1.13568	0.128889	0.131198	3.04143	0.0270765	0.195826	1.68982	0.363473	2.90298	0.42187	2.29887
CTLA4	0.00731063	0.000398022	0.00738123	0.369498	0.0168634	0.189414	0.00272822	0.994726	4.09178	0.323857	4.56313
TLR7	0.0450416	0.0629991	0.13234	0.680508	0.122048	0.217359	0.100096	0.177687	0.121703	0.157134	0.123253
SLC2A6	0.197489	0.301895	0.251319	0.59368	0.410734	0.688733	0.615423	0.186209	0.129683	0.28756	0.179565
IL4	0.00103335	0.00180717	0	0	0	0	0	0.00652404	0	0	0
GZMB	0.0135255	0.0103905	0.107156	0.618451	0.00672806	0.0161984	0.220891	1.04436	0.430999	2.9956	8.8297
S100A2	5.21633	0.126782	0.0193964	0.0957519	0.115206	0.123414	0.0911459	0.0308695	0.0417073	0.01185	0.0124421
CCL1	0.000320766	0	0.0403957	0	0	0	0	0	0	0	0
ICA1	0.25458	0.0228919	0.00244928	0.374498	2.04134	0.260776	0.347194	0.220287	1.38378	0.0414793	0.475612
ENTPD1	0.241026	1.40124	0.868047	1.49862	2.71993	0.390685	0.281838	0.623078	2.72052	0.451195	2.9476
GPR25	0.00433248	0.0051195	0	0	0	0	0	0.0718829	0.0622183	0.0987888	0.227511
MXD1	1.20071	0.519479	0.904344	2.9912	0.303334	2.75812	0.139777	0.433676	0.469613	0.743527	0.731767
IL12B	0.00080047	0.000904103	0	0.00178101	0.000532946	0.219463	0	0.0174969	0.000870096	0	0.000307745
NOD2	0.152034	0.0349362	0.150511	0.761616	0.0324899	0	0.0937025	0.064855	0.0524452	0.208773	0.0653541
PLVAP	0.0134241	0.0285646	0.0272659	0.102004	6.06812	0.00608637	0	0.100498	0	0.00193306	0.00173188
COL8A2	0.0904762	0.13348	0	0.0944365	0.0267282	0	0	0.000297596	0.000378969	0	0
TLR2	0.642857	0.0737487	0.000794855	3.15534	0.0163923	0.112316	0.00867508	0.0458843	0.016407	0.00073845	0.000754184
VNN2	0.012603	0.0103562	0.0893507	0.319188	0.042869	0.162096	0	0.189312	0.022356	0.612085	0.280313
CD3E	0.00589534	0.0149272	0.157979	0.373728	0.0474515	0.0760706	0.0399547	3.32835	4.7514	4.19114	5.19954
MAGEA4	3.44575	0.0021251	0	0	0.00212605	0	0	0.00165752	0.000742052	0.000712769	0
CCL13	0	0.0370735	0	2.00316	0.0163919	0	0.0483483	0	0	0	0
SERPINB5	4.47632	0.0116038	0.00384109	0.034024	0.0225993	0.00848431	0.00155898	0.000996343	0.00353812	0.000895091	0.000785709
CD1D	0.00734647	0.0205525	0.0785776	0.409504	0.0708252	0.00362227	0.0101127	0.0238369	0.00497284	0.00954439	0.00813277
ALOX5	0.0409224	0.0133931	0.398318	3.51695	0.445806	1.27773	4.70862	0.122206	0	0	0.00180372
RNASE6	0.0141674	0.00458358	1.1425	4.68506	0	0	0.0560797	0.06369	0	0.0637605	0.000803227
DEFA4	0	0	0	0.0627737	0	0	0	0	0	0	0
APOL6	0.407429	0.559715	0.736357	0.683016	0.384505	0.220201	0.252257	0.330354	0.60279	0.643075	0.484441
HIST1H2AE	0.390636	0.0168639	0.477112	0.0733758	0.00362729	0	0.0194153	0.00198816	0	0.0150946	0.00213199
FLT3LG	0.201956	0.294737	0.0533525	0.150761	0.189047	0.211602	0.108047	0.482551	0.406736	0.260741	0.215203
C3AR1	0.0181633	0.0190703	0.00492854	3.77038	0.00996151	0	2.11133	0.169542	0.571831	0.14025	0.281448
GYPE	0.0048297	0.0187749	0	0	0.134597	0.00372153	0.0352956	0.00534754	0.00252074	0.00117401	0.00683887
APLNR	0.00857767	0.0975244	0	0.00144182	1.94251	0	0	0.00240629	0.000797773	0.00142959	0.00155053
TGM5	0.0746605	0	0	0	0	0	0	0.000751816	0	0	0.0118476
STAP1	0.00805109	0.000861075	1.04011	0.358359	0.0254352	0.0720196	1.65941	0.196523	0.0162211	0	0.181902
TNFRSF4	0.00583727	0.0119318	0.171765	0.211882	0.546044	0.350402	0.550432	0.332524	4.25408	0.0277295	0.798905
P2RX5	0.0142535	0.0195901	0.522298	0	0	0	0.124967	0.172938	0.207982	0.160994	0.361298
NCR3	0	0.000366692	0.0380696	0	0	0	0.0902186	0.123936	0.157347	0	0.0875628
CCR2	0.00188107	0.000101075	0.141177	0.436278	0	0	0	0.0487665	0.133479	0.0582785	0.067741
FCER1A	0.00230359	0.00182336	0.00478203	1.12667	0.0240305	0	3.31682	0.0238133	0	0	0
LTB	0.0430291	0.0124911	0.18338	1.98426	0.184084	0.432364	0.0790748	3.28268	5.79933	0.953382	0.414292
MYCT1	0.00485867	0.00693963	0	0.000317121	2.6567	0.00243575	0.000526458	0.0443455	0	0.00137058	0.000283599
FAM212B	0.0816763	0.104885	0.0421434	0.0933104	0.106836	0.0197581	0.168377	0.0507502	0.0276716	0.0339735	0.0312763
SLC7A10	0.000615778	0.000306458	0	0	0.00436822	0	0	0	0	0	0
MAST1	0.0256172	0.00459807	0.000958333	0	0.013793	0	0	0.000919118	0.000155563	0.0112455	0.00226844
EPHA1	0.580783	0.0135933	0.0815254	0.00124242	0.00941738	0.00513392	0.00905932	0.152389	0.0015111	0.627006	0.0219833
CREB5	0.394171	0.220128	0.0178996	0.359005	0.0813139	0.00158635	0.0603545	0.0160925	0.0010651	0.000141388	0.00103336
TPSAB1	0.0144769	0.0162541	0.0663601	0.00486162	0.0878246	0.0763049	13.0536	0.151185	0.0328076	0.0279249	0.0213117
EPB41	0.409019	0.161497	0.518807	0.246417	0.350488	0.230641	0.367735	1.20389	1.08758	1.19791	0.747966
LAYN	0.418338	0.506657	0.00541319	0.0981994	1.33422	0.0553218	0	0.0674127	1.7879	0.0296794	1.20631
CD80	0.000826781	0.00307371	0	1.13916	0.0736415	2.36856	0	0.0342437	0.300704	0	0.0493653
ANXA8L1	3.57196	0.0158088	0	0	0.00208159	0	0.138361	0.0169192	0	0	0
VPREB3	0.0187086	0.00169152	0.939008	0	0.057569	0.110416	0	0.122694	0	0	0
SSX1	0.00265468	0.00182145	0	0	0	0	0	0	0	0.000739132	0
ITM2A	0.126958	0.626751	0.934726	0.32213	3.77488	0.273677	3.44173	2.41876	3.46041	3.45759	4.39219
2019-09-08	0.633381	0.829925	0.0612524	0.212816	0.892415	0.112876	0.225927	0.105105	0.126501	0.150041	0.112397
CR2	0.00169515	0.000431247	0.0730029	0	0	0	0	0.114118	0	0	0
FCER2	0.00106919	0.0041501	0.0787654	0	0.0232496	0.456702	0	0.0953893	0.0287834	0	0
LILRA3	0.00103478	0	0.00495659	1.33792	0	0.00473	0.0259913	0.0033289	0	0	0.0168023
CCT5	4.34275	1.64285	0.342461	1.67424	2.05179	0.974952	0.961751	0.630121	0.68253	0.679624	0.932196
KIAA0754	0.169323	0.122793	0.0508987	0.13417	0.280279	0.131402	0.102849	0.133705	0.170654	0.169518	0.110157
APOL3	0.658646	0.665874	0.325336	0.884026	1.29562	0.257782	0.328718	0.290278	0.601307	0.314413	0.343461
IL2RB	0.0153681	0.0122748	0.0237717	0.110647	0.000573488	0	0.000538161	0.700285	3.21624	1.02645	1.20965
KLRD1	0.322064	0.443645	0.477213	0.320952	0.545599	0.632399	0.413322	1.19525	0.671062	1.17576	2.71616
EAF2	0.366146	0.0669026	1.72986	1.06356	0.0895315	0.856251	0.103473	0.197134	0.0854808	0.151737	0.0970446
CSF2	0.082894	0.0303747	0	0	0	0	0.104083	0	0.0236007	0	0.159863
PIK3IP1	1.10935	0.67552	0.216933	2.10273	0.974508	0.401237	2.21101	3.56072	4.07611	2.40887	3.87788
CTSC	3.05653	1.2709	0.928129	5.68735	1.94264	3.20442	1.38623	0.995254	3.68849	1.53078	1.83334

## Sheet: LM22_C1_C2_T1_M1
Gene.symbol	Fibroblasts	Tumor	B.cells	Macrophages	Endothelial	Dendritic.cells	Mast.cells	CD4.naive	CD8.cyto.	Treg	CD8.exh.
BANK1	0.0057718	0.0612635	0.382554	0.336153	0.07517	0.086918	0	0.456624	0	0	0
CXCL13	0.157045	0.116682	0.00338232	0	0	0.00287569	0.00167686	0.205164	0.136946	0.131891	5.79905
SERPINF1	4.65614	0.701364	0.0832809	2.41954	0.0876593	2.10227	0.496353	0.0929645	0.0167038	0.00450783	0.027636
TEK	0.00796834	0.0243109	0	0	2.30916	0	0	0.0457243	0	0	0.00154291
CD160	0.0152651	0.00419889	0	0	0.031619	0	0	0.0173631	0.0981612	0	0.0716656
CST7	0.0108221	0.00779748	0.0442661	1.6254	0	2.38197	1.40456	0.883406	5.61672	2.50716	3.42139
SELL	0.0369363	0.110262	0.806685	2.03539	0.758816	0.443531	0.160039	3.4135	1.17613	3.79587	0.646847
CCL19	0.608419	0.0282191	0.0119123	0.090979	0.0167705	2.82794	0	0.0538949	0	0.0133048	0
CD38	0.060833	0.769054	3.55649	0.773726	0.156385	0.332463	0.277286	0.127125	0.0684882	0.107558	0.100893
LINC00597	0.00379737	0.00817403	0	0	0.0517151	0.0223294	0	0	0.0138083	0	0.0175865
CHST15	0.309522	0.517741	0.951368	0.490211	0.748592	0	0.411516	0.0537276	0.00399045	0.0600474	0.00884007
CD82	1.73891	2.555	0.524217	1.18454	0.786588	1.40633	5.29365	1.66949	2.00734	3.34736	3.35462
NME8	0.0011795	0.0033076	0.00175688	0.135061	0	0.0859484	0.099091	0.00384629	0	0	0
UQCRC1	3.00334	5.48922	2.4372	4.56392	2.72405	1.72603	2.09329	1.1442	1.21033	2.34798	2.04425
GSTP1	4.33137	7.69334	4.79141	4.4745	3.65231	6.55258	1.52072	0.853527	1.27942	0.579728	1.4323
BST1	0.246654	0.0331355	0	0.583172	0.146137	0	0.267959	0.0184695	0	0	0.0232947
KRT15	0.0131278	3.04847	0.0064958	0.001375	0.00117982	0.00350725	0.00301814	0.00923161	0.00129963	0.00637284	0.00214926
GFI1	0	0.0120904	0.0616022	0	0.00475853	0	0.0597034	0.0728394	0.0633231	0.021845	0.156579
FHL1	3.0887	0.663619	0.139987	0.0477837	0.642656	0.134859	1.9443	0.0717445	0.00738572	0.00308713	0.0216118
EMR1	0.00301985	0.174305	0	0.072921	0	0	0	0.0395069	0	0.182098	0
BTK	0.0110897	0.00968496	0.565932	1.79506	0.0196625	0.427323	3.15977	0.0847275	0.000733884	0	0
C1QBP	2.22653	4.81895	1.70211	2.74974	2.59865	1.39945	1.55532	0.952101	0.690943	1.59558	0.694351
CMA1	0	0.00429762	0	0	0.00392326	0	2.51089	0.0467954	0	0	0
UGT1A8	0.000350048	0.0409686	0	0	0	0	0	0	0	0	0
KLRG1	0.0464863	0.0229012	0.00063871	0.114736	0.0465184	0.0135233	1.6556	0.221019	1.4643	0.0646248	0.12141
GPX4	3.06999	4.07283	2.07577	4.23521	2.4757	5.44164	3.69262	1.01584	0.732981	1.48985	1.58859
KLRC4	0	0.00508143	0	0.056003	0	0.0868784	0	0.296405	0.803037	0	1.07729
GPR124	0.431667	0.0116351	0.000717087	0.0084375	0.256083	0.00127222	0.000792881	0.00239606	0	0.000149415	0.00524652
BLVRB	1.17835	3.52659	1.04598	2.19839	0.950982	0.177329	0.442389	0.157267	0.165176	0.205909	0.184659
GNLY	0.0437407	0.0124158	0.00833261	0.038871	0.0478791	0.00737824	0	0.93477	0.923806	0.919606	5.29274
ZNF165	0.048567	0.515057	1.56544	0.363324	0.0611519	0.214543	0.361105	0.920947	0.744371	0.310363	0.245156
ARHGDIB	0.930775	1.57877	2.6113	7.47884	4.35106	1.54723	7.91872	7.93101	7.71059	8.70864	8.02683
MAN1A1	0.356734	0.145255	0.723648	0.421084	0.462077	0.124	0.149585	0.0270774	0.0645883	0.177241	0.0849068
PTGER2	0.203022	0.0365639	0	0.317923	0.0228132	0	0.627866	0.567489	0.0922228	0.03391	0.247363
MFGE8	3.39127	0.932863	0.152152	0.257118	0.881556	0.0822294	0.190852	0.0964626	0.0101095	0.243016	0.307531
PDLIM1	2.11718	4.0295	0.532728	0.427758	5.26159	0.599099	0.0133563	0.144384	0.155316	0.0277525	0.00188397
ALOX5AP	0.0433906	0.0708066	0.487909	4.65619	0.0706604	0.160665	7.58589	2.60477	2.33902	1.68994	5.88378
FLJ13197	0.199402	0.18184	0.216473	0.108678	0.286187	0.201963	0.224122	0.377085	0.385719	0.310255	0.293814
LAT	0.0616266	0.0807436	0.0890986	0.341834	0.180835	0.127002	3.56997	1.61167	2.23757	3.85275	2.05765
KCNA3	0.0366107	0.00925376	0.891528	0.0699794	0	0	0.000997458	0.486046	0.78269	0.10269	0.190062
CD28	0.017232	0.0189617	0.0421261	0.24314	0.0461713	0.217435	0.0220491	1.00635	0.930239	2.21077	0.408957
TACSTD2	0.132915	5.29717	0.000843188	0.574238	0.709786	0.108546	0.0511969	0.0162286	0.00497322	0.00368096	0.00148713
TAL1	0.00526345	0.00653742	0	0	0.231005	0.000945804	0.342085	0.0188728	0.000648926	0.000614664	0.00267635
PTPRG	0.908265	0.19069	0.0376039	0.0298536	1.17351	0.191154	0.00040878	0.0399733	0	0	8.62411e-05
SLC3A2	3.00945	6.03188	4.34327	4.37626	2.86414	2.59513	2.89635	2.47592	2.76344	3.92672	3.23965
HRH1	0.220019	0.332897	0.0267987	0.104284	0.4325	0.0243728	0.0201781	0.043986	0.0348292	0.0205645	0.023113
RASGRP3	0.0225294	0.03468	0.62579	0.56774	1.51387	0.977844	0.133765	0.20936	0	0.02491	0.043309
LRMP	0.00791513	0.102319	1.39733	0.943172	0.378915	0.618378	0.37756	0.690956	1.2789	0.242794	1.6716
P2RY10	0	0.00478567	0.258845	0.254951	0.0431218	1.0989	0.272153	0.748176	0.845853	1.62338	1.27114
P2RX1	0.0340023	0.0064168	0.713505	0.254084	0	0	2.35108	0.000902199	0	0.00180682	0
ZNF204P	0.0985424	0.181997	0.157244	0.0172245	0.128673	0.0402089	0.0548573	0.0856393	0.0723992	0.06612	0.0545772
CA8	0.00482387	0.0188564	0	0	0.238515	0	0	0.000506061	0	0	0
IGSF6	0.00820936	0.035693	0	5.27921	0.00567287	0.542698	0.00183568	0.0975134	0	0.0407998	0
PDCD1LG2	0.170679	0.131648	0.0964333	0.65891	0.116152	1.47543	0.420382	0.0341737	0.00117566	0.0496406	0.0209989
ERICH1	0.548057	0.715273	0.295236	0.771562	1.35747	4.20765	0.582429	0.58741	0.643991	0.357822	0.642268
RPN2	2.99372	4.7964	6.23125	4.35474	3.56446	1.85114	2.49132	1.83434	1.71178	2.79681	2.64856
NINJ1	1.14044	1.42213	0.382588	4.05906	0.944781	1.68956	1.364	0.445267	0.328216	1.81481	0.786419
TREM1	0.18309	0.142735	0	2.67843	0.000882713	0	0.0039978	0.0117772	0.00191149	0	0.000701667
BMP2K	0.0887828	0.144047	0.0686795	0.585921	0.199563	2.05217	1.1779	0.147531	0.0673695	0.0628106	0.0674471
CYR61	5.03716	1.59032	0.0222631	0.080123	4.21654	0.0692863	0.135353	0.045452	0.00578273	0.00242154	0.0249387
GGT5	2.58762	0.0237646	0.00424246	0.550544	1.63719	0.128411	0.00452525	0.0577864	0.0162957	0.00126913	0.00099727
STARD7	1.15042	2.5772	2.05693	1.46392	2.06647	4.5472	0.949478	0.951165	1.50681	2.13327	1.2595
COLQ	0.174586	0.0403795	0.034652	0.072341	0.106331	0.00180798	0	0.0616	0.00518872	0.107969	0.0196121
KLRB1	0.00307668	0.00510283	0	0.181582	0.00741791	0.129218	0	0.676391	0.0617442	0.18612	0.970625
IL2RG	0.0181619	0.117214	2.93418	3.90592	0.482482	5.0203	3.41178	4.32961	4.56469	7.27073	6.00512
C1QC	0.0230888	0.0301733	0	5.5957	0.0202023	0	0.000746966	0.0177112	0.0505719	0.00338332	0.0702113
DSP	0.0726831	3.81679	0.0387323	0.0450138	0.461329	0.070494	0.00117928	0.0128739	0.000118054	0.00105538	0.000207532
ATP6V0B	2.36937	4.79892	4.15679	6.30009	3.1188	3.35148	2.88726	1.33659	1.40432	2.15258	2.01058
CEACAM8	0.101957	0.0875028	0.160788	0.109921	0.145263	0.127741	0.118432	0.280283	0.23121	0.173572	0.183179
DUSP2	0.319875	0.949434	1.33417	3.08179	0.242451	3.48994	2.20481	3.61835	6.25575	4.08236	3.34679
CXCR2	0.0238986	0.0372316	0.0278121	0.229784	0.0287197	0.0239257	0.0159357	0.064451	0.048862	0.0302999	0.0343128
CD40	0.892461	0.824795	1.12177	2.43951	1.53077	3.87549	0.128334	0.115961	0.00247996	0.152333	0.00145801
KIR3DL2	0.000749609	0.000550839	0	0	0	0	0	0.153036	0.0949972	0.0312777	0.228133
EGR1	6.8894	4.01774	2.25805	2.15877	3.81824	2.39687	4.92742	2.84647	3.86203	1.74404	2.09998
TRAT1	0.00494706	0.00695109	0.0864928	0.091325	0.0590767	0.147159	0.0367449	1.65527	3.43257	0.357855	1.71208
CD180	0.00304856	0.0113314	0.732566	0.920208	0.0355143	0	0.00704297	0.0995471	0	0.00310891	0
IL17A	0	0	0	0	0	0	0	0.0364299	0	0.000640437	0.0352145
LEF1	0.169486	0.0832671	0.0788223	0	0.885567	0.19272	0.0381966	1.00836	0.0959515	0.441525	0.0678952
PLA1A	0.0623975	0.00566172	0	0.199162	1.72655	0.729233	0.132955	0.0501618	0	0.0432193	0.0432305
TLR8	0.000681695	0.00314389	0	0.565182	0.00135357	0	0	0.000249645	0	0	0
CAPG	0.808351	4.03653	0.587264	6.91658	0.828291	4.90708	7.66214	1.28153	1.19773	1.27822	2.99578
AMPD1	0.0237096	0.000762434	0.682889	0	0.00289434	0.00201941	0	0	0	0.00243572	0
ARRB1	0.150785	0.0439562	0.00305254	0.570012	0.853571	0.1833	0.569407	0.0768757	0.00816451	0.186468	0.0576319
CAMP	0	0.0690132	0	0.10266	0	0	0	0.00161468	0	0.00127852	0
DENND5B	0.0938925	0.0783085	0.319826	0.0293571	0.146383	0.0207618	0.0253881	0.0687888	0.0563648	0.0360789	0.0409355
RCAN3	0.0254475	0.405482	0.0293092	0.135564	0.0912113	0	0.215002	0.464154	0.219579	0.815583	0.394623
PELI1	0.823317	1.53967	3.32202	1.48458	1.51525	5.00728	0.770115	1.11861	0.510834	2.88032	2.44762
PPT1	2.04441	4.22182	1.26912	6.29617	2.39684	2.72566	2.2178	1.43367	1.76861	2.85574	1.75909
MTUS1	1.23969	1.58395	0.296857	0.0265953	3.67357	0.00138018	0.0368347	0.0368693	0.052433	0.00156168	0.0497715
ACHE	0.177268	0.0682568	0.183738	0	0.0668791	1.70118	0	0.0155847	0.0270475	0	0.0122948
KLRF1	0.00872391	0.0124874	0.0435239	0	0.0412326	0	0	0.0922829	0.153706	0	0.00264496
RGS2	1.69747	1.21259	3.19557	6.69165	0.53583	5.96775	7.80296	3.34565	3.7695	3.30211	5.81476
ASGR2	0.00367402	0.00565078	0	0.289071	0	0	0	0	0	0	0
TUBA4A	0.615762	2.93668	2.29443	0.640451	0.518982	0.168284	0.0789654	1.77195	3.79711	0.985013	1.25265
SERGEF	0.421103	0.717454	0.0670094	0.528648	0.180729	0.311649	0.233493	0.271504	0.168496	0.452276	0.346967
SKAP1	0.00765114	0.141179	0.366738	0.230748	0.0236728	0.0146131	1.58727	0.972333	1.13729	2.68512	1.69962
IFITM3	8.54455	6.9594	0.782356	6.01101	8.70347	1.85022	5.57932	1.11102	1.05425	2.08913	1.42791
LHCGR	0.0158738	0.00224723	0	0	0	0	0	0	0	0	0
ATP6V1B2	1.76768	1.6378	0.348178	4.7127	0.991126	1.82736	0.795771	0.602063	0.460153	1.53046	0.952058
HTR2B	0.0744858	0.0190951	0.0111884	0.0412187	0.192797	0.121161	0.0289161	0.0014357	0.00167314	0	0.0105507
LGMN	2.13184	2.02654	1.14024	4.88683	1.97236	2.0987	0.228642	0.693296	0.426557	0.465323	0.296144
PSG2	0.00032184	0.00216699	0	0	0	0	0	0	0	0	0.00348691
LY75	0.124192	0.369039	0.352818	0.591169	0.289875	4.64883	0.360059	0.533822	0.606822	1.41117	0.391853
GIMAP7	0.0166119	0.025155	0.0843438	0.763512	3.97896	0.24398	0.0821288	2.16768	2.1366	0.480371	1.32853
TUBB6	1.71397	2.57134	0.0532777	1.19419	2.91036	3.20324	0.530306	0.0653593	0.00157847	0.00377646	0.0431747
CORO1A	0.0246582	0.246322	1.13575	4.74794	0.122551	1.7703	0.972802	3.74366	4.20945	5.8437	5.21029
TNFRSF1B	0.189466	0.103603	0.138824	2.55919	1.14827	2.454	0.0916478	1.26211	1.94007	4.95662	2.93993
PAQR5	0.0218167	0.226967	0.0117548	0.054165	0.0379429	0.0103615	0.626823	0.023856	0.0238684	0.0171274	0.0170776
JAM2	0.422147	0.101086	0.11809	0.0613069	2.74448	0.11958	0.122226	0.286875	0.227604	0.162262	0.175759
ISG20	0.534856	1.21608	6.55153	1.25531	1.08922	1.47965	0.0296012	3.23967	3.95638	4.8	3.93901
MAP9	0.254115	0.118716	0.00691065	0.0024583	0.0256936	0.0709902	0.000206102	0.0643195	0.131469	0.0230759	0.101623
CXorf36	0.0950585	0.0826021	0.145373	0.0739377	3.43521	0.124529	0.101294	0.310934	0.265628	0.189991	0.213881
CD96	0.0803179	0.104022	0.128155	0.306018	0.143934	0.244767	0.0675482	2.39639	3.32372	2.9689	4.30811
ARHGEF6	0.423211	0.047165	0.423444	1.07291	0.208196	0.281687	3.4762	0.583899	0.481459	1.57322	1.01438
GPX3	3.3077	0.39575	0.246811	2.94445	1.21621	0.213973	0.0515034	0.0360054	0.0052595	0.0606469	0.00419631
RNF130	1.19364	0.869635	0.0361623	4.1728	1.24124	0.9598	3.28894	0.241363	0.103806	0.0028686	0.0413007
KRT5	0.0668222	7.42673	0.0467302	0.148103	0.0439474	0.181725	0.0458998	0.00970501	0.00904559	0.0670254	0.0500859
CDH12	0.0116722	0.0418161	0	0.0063506	0.0143368	0	0.0171798	0.0205315	0.0300095	0.0141317	0.0231587
TPSD1	0.00308904	0.00690936	0	0	0.0306942	0	8.388	0.0317752	0.00219864	0.00913511	0
ATP1B3	2.12683	5.87356	1.31847	4.19682	3.52573	3.8543	2.65897	1.76202	2.50579	1.7632	2.4707
RASA3	0.70291	0.118017	0.320797	0.375436	0.567672	0.0670922	0.481329	1.00005	0.642014	0.325954	0.133595
ARHGAP22	0.0817827	0.133921	0	0.399041	0.0142841	1.51569	0	0.0489473	0.00110182	0.00149009	0
PKD2L2	0.00667054	0.00888187	0.00392761	0.0319579	0.00747667	0.00287569	0.0110847	0	0.0149201	0.0160168	0.00675099
IL7	0.105474	0.180267	0.0308341	0.255906	0.243202	0.856907	0.0324017	0.0819225	0.00166864	0.225004	0.0109693
CBR1	1.51267	5.07429	0.913893	2.70834	0.393677	0.769914	0.492756	0.377012	0.333933	0.610257	0.499337
GRAP2	0.00394105	0.00977563	0	0.0247757	0.00848674	0	2.46559	0.339509	0.871294	0.867673	0.804797
HSPB1	5.26205	6.13228	1.3541	2.99876	5.88226	3.4139	1.91769	0.464732	0.302082	1.11532	1.14054
GZMM	0.00806102	0.00550545	0	0.12547	0	0	0	0.476341	1.34867	0.650164	1.10106
HNMT	0.696319	0.0807555	0.0485416	1.44358	0.0573622	0.357883	0.0337702	0.0671895	0.0296871	0.0328427	0.0247587
ALDH2	1.54094	2.50708	0.311019	3.97936	1.5576	3.88491	0.0860686	0.0612089	0.0303463	0.0139881	0
SERPING1	6.69935	1.86833	0.402736	3.43957	2.7644	0.218029	0.252746	0.0704866	0.0118934	0.00971892	0.00455089
HLA-DRA	0.483916	2.48845	0.497399	10.9403	4.72183	7.81621	1.97798	1.52049	1.52386	0.970515	2.64011
GPR19	0.00397244	0.0472657	0.0622362	0	0.0171229	0	0	0.0536949	0.0264114	0.276507	0.0730658
SLAMF1	0.00284128	0.00705091	0.429711	0.173465	0.0810597	0.674727	0.261938	0.325838	0.142041	1.78855	0.565417
CST3	5.48937	4.45075	0.881396	7.19723	5.03981	4.24667	4.456	0.161972	0.0876799	0.0961453	0.0285215
CD300A	0.00960657	0.0127484	0.252954	2.73313	0.00124779	0.0785902	1.1699	0.183192	0.380354	0	0.0658394
CLEC3B	0.257831	0.0170718	0	0.112488	1.22161	0	0.0268949	0.00361816	0	0	0
DCSTAMP	0	0.00293434	0	0.18957	0	0	0	0	0	0	0
LAMB3	0.0953602	3.86707	0.0111881	0.215068	0.0642153	0.0101853	0.0860905	0.006076	0.0122381	0.00212965	0.000831784
CTSB	4.14151	5.171	1.50395	7.46667	3.98799	2.34988	4.38007	1.61643	1.05833	2.64899	1.79591
IL1A	0.00514026	0.373925	0	0.383206	0	0.112457	0.0490415	0	0	0.0226132	0.0198155
KRT8	0.233195	4.7262	0.145626	0.199543	0.289329	0.50529	0.237511	0.171963	0.191914	0.315229	0.154716
SPP1	0.0275757	1.95537	0.0414297	3.41366	0.626058	0.125398	0.026789	0.0730738	0.0128629	0.000519738	0.0107535
2019-03-03	0.199624	0.115981	0.148966	0.116133	0.796694	0.0909616	1.08678	0.170066	0.0666875	0.579757	0.0585402
GPR1	0.207537	0.265693	0.122764	0.0710547	0.201756	0.127878	0.0937352	0.255234	0.270678	0.201398	0.226945
PTGIR	0.952584	0.00993004	0.00162348	0.126474	0.0102411	1.15333	0	0.0202126	0.00111169	0.680573	0.00120053
GPR18	0.0292045	0.0651507	0.0930188	0.169772	0.0542726	0.298012	0.0425466	0.381011	0.459537	0.134388	0.427307
CD86	0.0102897	0.0555949	0.0957587	3.97659	0	4.63319	0	0.107909	0.0329151	0.0245481	0.281385
CARD16	0.126188	1.32927	0.528617	3.466	2.38754	1.13331	0.915202	0.628284	0.611038	4.5067	2.01112
POGLUT1	0.707669	1.19786	0.50141	0.677103	1.34139	4.99455	0.897977	0.62638	0.577478	0.822262	0.857521
SSR4	2.92508	4.42187	10.0012	3.97874	4.09281	2.10241	4.7394	1.61992	1.97863	2.56425	2.33013
RGS1	0.0280925	0.0918636	7.01071	7.0603	0.16301	9.76057	8.83103	5.28909	6.566	8.33589	9.75326
MS4A3	0	0.00300603	0	0	0.000713023	0	0.268298	0.0172996	0	0	0
PTPRC	0.0518426	0.147733	0.572881	4.7614	0.138829	2.18588	2.29706	5.79978	6.21766	6.29873	5.96829
COL4A2	2.76737	0.918279	0.00216902	0.0685625	3.86806	0.00180916	0.00396136	0.0350637	0.00120837	0.013941	0.000651961
LUM	3.92298	0.841978	0.0307865	0.17451	0.101984	0.087649	0.0512645	0.0263271	0.00653459	0.00364022	0.00592163
CCR6	0.130817	0.117145	0.17447	0.951524	0.190162	0.907129	0.171293	1.51102	0.532509	3.05106	0.585291
FSCN1	0.426342	2.2841	0.0381109	0.265458	1.80652	4.85376	0.407451	0.0895337	0.067814	0.101125	0.00927138
LAD1	0.00295198	3.03582	0.00162348	0.0037932	0.00297244	3.33528	0.0445398	0.000294194	0	0.00143122	0
ZNF423	0.362585	0.0120206	0	0.007277	0.47644	0	0	0.000165941	0	0	0.012299
CHST7	0.124665	0.212561	0.0117674	0.107407	0.248273	0.509137	0	0.0413192	0.0582264	0.214903	0.000620745
KRT18	0.386199	4.75807	0.561788	0.154217	1.56253	0.104734	0.076672	0.323802	0.229623	0.422224	0.0873581
CNIH4	1.94002	3.98541	0.568799	1.98163	2.654	0.572775	0.848287	0.409855	0.399814	0.549683	0.848198
TFPI	2.48169	0.321965	0.00400421	0.146705	3.73396	0.223417	0.00401143	0.0419566	0.00513106	0.0035769	0.00348452
CD209	0.100627	0.0731311	0.128959	1.18478	0.105758	0.118794	0.100972	0.21515	0.187623	0.142888	0.148092
BFSP1	0.0167076	0.189942	0	0	0.0700464	0	0	0	0.0306488	0	0.00079883
TNFRSF13B	0.00741819	0.00481526	0.647952	0.001865	0.0024362	0	0	0.11382	0.00268533	0.133617	0
IL4R	0.442203	0.551766	0.0582659	0.768191	1.11867	1.38944	1.13205	0.501275	0.404041	0.982551	0.811993
TM4SF1	0.844066	4.43204	0.00434203	0	5.88079	0.00548569	0.01335	0.0803069	0.00752087	0.00193956	0.0034266
PDCD1	0.000159497	0.00811855	0.00843268	0.187859	0.00362919	0	0.0543314	0.279678	0.699444	0.769047	2.2191
CD22	0.00867983	0.00784462	0.047263	0.115769	0.0416802	0	1.13065	0.216597	0	0	0
ICOS	0.00216718	0.0131993	0.00607522	0.143107	0.0147171	0	0.0116433	1.3391	1.12076	5.61525	3.03477
FCER1G	0.129142	0.068419	0	7.88741	0.0880527	0.699279	7.00537	0.124411	0.0683442	0	0.0806712
SLC24A3	0.0638632	0.129778	0	0.014573	0	0	0.423838	0.01247	0	0	0
RPL10L	0.0121225	0.0188632	0.00770761	0.0036289	0.00898853	0.0038798	0.00765941	0.0148635	0.0191027	0	0.0044728
DHX58	0.185558	0.489238	0.0335601	0.458906	0.188858	1.48922	0.313781	0.134898	0.147462	0.134797	0.184698
TRAFD1	0.804102	1.77212	0.331467	1.3181	0.86633	5.02822	1.05728	0.527963	0.565964	0.595165	0.739789
HAVCR2	0.170465	0.146192	0.206655	3.74495	0.225446	0.870369	2.72977	0.622551	0.718263	1.22626	3.16524
NME1	1.27414	4.75244	2.24763	1.95198	1.77575	0.0908882	0.552953	0.307014	0.206534	0.660703	0.799365
BHLHE41	0.0630232	0.109714	0.673887	0.14709	0.00603023	0.0275293	0	0.00465059	0	0.000307376	0
PYCARD	0.430541	2.92824	0.703523	3.70041	0.988949	0.0188771	1.41885	0.153904	0.436991	0.762061	0.535892
TMEM176B	1.41175	0.168443	0.120122	4.84416	0.440884	3.62188	4.15203	0.127336	0	0	0.000723901
CD1C	0.00658785	0.00754904	0	1.08029	0.0014326	0.304857	0	0.0465067	0	0	0
NFE2	0.00268258	0.0124778	0.0406819	0.083334	0.00122984	0	0.459009	0	0	0	0
AMICA1	0.00935708	0.0177482	0.00955471	3.19257	0.00198461	0.213326	0.00277703	1.21764	1.93951	1.98862	4.32283
DPYSL2	3.32001	1.18941	0.141605	3.50848	4.29799	4.6144	1.16212	0.492969	0.221412	1.15733	0.709255
GIMAP8	0.00806024	0.0185361	0	0.482613	1.68999	0	0.127536	0.155788	0.0740628	0.00522402	0.0649184
ADAMDEC1	0.0236028	0.0116329	0.0252031	0.608533	0.00440822	0.652534	0	0.0471145	0.00143897	0	0.00777163
LAIR2	0	0.00189698	0	0.12881	0.00239264	0	0.0180197	0.0394031	0.0228426	2.16399	0.216692
PTPRB	0.0466276	0.0482308	0.0412079	0.0228237	2.59467	0.055281	0.140925	0.121499	0.0762101	0.0558508	0.0614029
MROH7	0.0361335	0.0686416	0	0.058399	0.00447211	0.0543216	0.0594172	0	0	0	0
LAG3	0.0714906	0.0356165	0.0200476	0.192282	0.00947399	0.0063349	0.0666924	0.314261	0.858586	0.633213	1.45954
RRP9	0.419406	1.24237	0.21699	0.545319	0.340476	0.0638098	0.154275	0.23225	0.253336	0.273678	0.303524
CDK6	0.305454	0.640746	0.470535	0.548957	0.314068	0.570402	0.210823	0.168151	0.24118	0.332827	0.765414
LCK	0.0123093	0.0460186	0.114715	0.408641	0.0745998	0.208974	0.0443452	3.95536	4.16948	6.23027	5.26512
CNRIP1	0.733555	0.0198709	0	0.433218	1.25997	0.00302843	2.35576	0.0167197	0	0.00096214	0
S100A14	0.0708841	3.18958	0	0	0.0173504	0	0.00220873	0.0104639	0.00408178	0.00110646	0.0180821
CLCA2	0.00714679	3.54412	0.023104	0.0087107	0.00379169	0.00110949	0.000829356	0.00184225	0.000707479	0.000638642	0.000796702
CCL4L1	0.0120278	0.0327586	0.0119882	1.92584	0.00754864	0.383487	1.16792	0.41486	5.57987	0.130721	3.24598
HPGD	0.0239121	0.171899	0.0272036	0.241201	0.00342682	0.00116382	4.53432	0.171288	0.0448356	0.793948	0.161727
IL3	0.000767057	0.000392718	0	0	0	0	0	0	0	0	0
AZU1	0.00715749	0.00161013	0.00821449	0.0559634	0	0.0232275	0	0.0170981	0.00623306	0	0.00471532
SLC7A8	0.408043	3.52516	0.000852899	1.66139	0.0135762	0.0015949	0.134172	0.0896996	0.000864215	0.0256772	0.000709592
ANXA5	5.30917	4.48672	2.25819	6.34058	4.47495	2.49806	2.82686	1.07258	1.07563	2.36508	3.01749
BATF	0.0301064	0.081245	0.205243	0.600047	0.348704	0.218586	1.68019	0.930672	0.490059	6.02899	1.53815
CD34	0.476595	0.153889	0	0	3.83155	0.00164831	0	0.0832541	0.00069157	0.00054869	0.00789645
TBC1D4	0.200956	0.324117	0.00596326	0.408515	0.592021	4.22918	0.16281	0.542424	0.248374	2.69386	0.632979
SERPINH1	2.70144	2.43747	0.00608182	0.531432	3.14745	0	0.288981	0.06345	0.0320286	0.145281	0.125732
CD244	0.000553749	0.000251275	0.152665	0.06739	0	0.0830569	0	0.111195	0.206811	0.0223127	0.405409
MGLL	1.10968	0.575627	0.5925	0.348186	1.91732	3.6117	0.247291	0.0528575	0.00130054	0	0.0259557
FAP	1.3152	0.220899	0.00120341	0.035179	0.614016	0.00333196	0	0.000444425	0	0.0019676	0
HERPUD1	3.60172	2.86796	9.6933	5.18242	3.69316	4.65294	3.41549	5.16345	6.25757	6.78994	6.7085
ADAMTS1	4.18408	0.588001	0.00678341	0.035275	2.24064	0.0034809	0.0540972	0.0387254	0.00235194	0.00142567	0.00128638
ZNF286A	0.589835	0.968527	0.26485	0.184653	0.684191	0.346676	0.369603	0.603025	0.508129	0.647866	0.563649
MDK	1.16701	3.42321	0.534792	0.102228	2.00347	0.108686	0.24083	0.0664044	0.00395372	0.0315255	0.00172869
RASSF2	0.159624	0.0659462	0.38703	1.99543	0.482141	3.85506	1.18031	0.711849	0.400171	0.346568	0.673079
CALCRL	0.407702	0.227266	0.0272012	0.106456	3.03285	0.31334	0.047239	0.01327	0	0	0
BRSK2	0.0553412	0.00372735	0	0	0.0100731	0	0.0313631	0.000467238	0	0.000307376	0
MICAL3	0.281034	0.559656	0.263239	0.0884472	0.493961	0.0367822	0.230931	0.197493	0.194546	0.226522	0.124676
PRR5L	0.0999924	0.23873	0	0.162892	0.20149	0.00156814	0.0832356	0.045344	0.460784	0.00562763	0.25054
HSP90B1	3.93453	5.52793	7.03543	4.44179	4.55586	2.81064	4.42238	2.14464	2.01014	2.60468	3.06537
GRN	2.4741	4.66055	2.30024	6.847	4.22738	4.20896	3.18539	0.353282	0.263612	0.632297	0.378203
CD5	0.00848125	0.00584024	0.041587	0.344623	0.0143631	0.266357	0.0546454	1.30717	1.43328	2.98472	0.904586
RAB30	0.548911	0.370004	3.68864	0.196642	0.139648	1.77145	0.00184763	0.228678	0.155326	0.753448	0.217306
RSAD2	0.320413	0.363969	0.245615	0.508305	0.247504	0.251008	1.40433	0.165185	0.131304	0.190898	0.434557
SMPDL3B	0.00425381	0.200984	0.890973	0.146837	0.0624229	0.048518	0	0.00294435	0.00051376	0.000907817	0.000307745
GSTO1	1.90896	3.9686	1.10579	4.40451	2.75547	2.07112	1.88719	0.396462	0.355697	1.07373	1.22688
SPCS2	2.2403	2.99985	5.31645	2.89028	2.53261	0.893145	1.53397	1.16434	0.909711	1.81588	1.96166
ZNF222	0.0456124	0.141883	0.101746	0.146013	0.136483	0	0.0957356	0.121861	0.0709739	0.108872	0.120819
LTA	0.0204349	0.00633217	0	0	0.00378554	0.0862333	0.0479508	0.27437	0.136514	0.927574	0.171203
CCL3	0.063264	0.0279031	0.293259	3.19344	0.00428151	0.428563	0.324387	0.147461	0.807458	0.05711	1.86109
MLPH	0.137893	0.261451	0	0.101033	0.341769	0.00354551	2.36365	0.00822463	0.0023911	0.01896	0.00291056
PAX7	0.126045	0.0205279	0	0.0026303	0.0132461	0	0	0.00180274	0	0	0
NTRK1	0.0400216	0.00526725	0	0	0	0	1.84343	0.0290659	0.00140091	0.195333	0.120754
AQP9	0.0127308	0.0152266	0	0.944728	0	0.0119375	0	0.0165101	0	0.000571747	0.000958262
SLC12A8	0.169666	1.13175	0.185839	0.228054	0.242194	0.0828872	0.849347	0.17588	0.153296	0.127496	0.157832
PTPN22	0.00586503	0.0121899	0.131077	1.26693	0.00365663	0.0224022	0.882039	1.28059	1.75458	2.23736	3.47905
C5AR1	0.0827887	0.0682242	0.0115734	2.40508	0.0472976	0.0935932	0.201566	0.0443992	0.0363445	0.0488311	0.0376579
A2M	5.40202	0.101638	0.0211672	2.82731	6.02134	0.137365	0.255627	0.158928	0.240655	0.00828564	0.00795118
CLC	0.00480889	0.0090952	0	0.0024001	0.0218171	0	0	0.0220269	0	0	0
MANEA	0.246079	0.323223	1.4331	0.215598	0.259081	0	0.111164	0.113711	0.0738455	0.216518	0.12978
C19orf10	2.42297	3.6339	6.55158	3.83107	3.00466	1.75258	2.44981	1.3949	0.899274	1.96179	1.44142
ANGPT4	0.163154	9.18216e-05	0	0	0	0	0	0.0141708	0	0	0
NAALADL1	0.195774	0.0090083	0	0.400587	0.1615	0.104604	0.156557	0.0628183	0.059812	0.161902	0.350275
TSPAN7	0.132674	1.40779	0	0.0658057	4.05939	0.00611824	0.956139	0.0480208	0	0.0010959	0
NCAM1	0.136534	0.0198647	0.129985	0.00218555	0.122263	0	0	0.029535	0.0343455	0.0533703	0.046984
DAPP1	0.0378551	1.47197	1.85575	1.42807	0.0665899	5.41223	0.048708	0.604252	0.195422	0.960268	0.27287
CCR3	0	0.00576058	0	0	0	0	0	0.0192959	0.0255785	0.053407	0
MRPS24	2.07109	3.70094	2.7681	1.35188	1.44696	0.307667	0.655911	0.318452	0.245187	0.447415	0.616783
TNFAIP6	1.20729	0.049697	0.00224043	0.316206	0.0236764	0.695292	0.0548945	0.0669198	0.00192442	0.0254472	0.000776915
CPVL	0.0585559	0.277267	0.072242	4.61817	0.205919	0.0932314	0.0520627	0.00135363	0.00109686	0.002789	0
EMR2	0.081121	0.0449787	0.0157817	1.04316	0.189585	0.0111142	1.51691	0.0335061	0.0297622	0.0102714	0.0253842
OSM	0.0139529	0.0224709	0.0708013	2.12979	0	0	0.901778	0.219276	0.141234	0.131528	0.435844
PPFIBP1	0.987691	1.24563	0.15395	0.202595	1.87191	0.209654	0.236031	0.299681	0.326207	0.271289	0.319874
LYPD3	0.0864855	3.42445	0	0.270459	0.00867965	0.962056	0.0029944	0.245792	0.00175364	0	0.0636961
BCL7A	0.105659	0.456639	0.0264855	0.103305	0.0188522	0.115288	0.00149724	0.0438837	0.000627521	0.000289349	0
IGLL5	0.173098	0.0837726	7.57786	0.267503	0.475517	0.123177	0.0204653	0.789104	0.0513215	0.00645332	0.0348491
CD83	0.304488	0.509654	0.240011	5.08877	0.305485	7.44724	3.78859	1.23673	0.398998	1.64319	1.17397
SIGLEC1	0.0088371	0.00456347	0	1.25895	0.0002675	0.00162163	0	0.000311202	0	0.000198441	0.000180936
CD93	0.0368852	0.0198709	0.000977391	1.41138	3.05909	0	0.000339771	0.0400969	0.00118283	0.000836314	0.00216605
MGP	3.83166	0.144994	0.00197551	0.0105045	3.5062	0.0772202	0.0518768	0.0863046	0.0525917	0.00352249	0.00145496
NUB1	0.641694	0.881332	0.263719	0.985038	0.918125	3.85139	0.52013	0.56858	0.502448	0.48897	0.707488
ITK	0.012759	0.0197902	0.0556159	0.183797	0.0150024	0.106271	1.05491	2.38804	2.42803	3.1045	2.85617
ITGB2	0.0905263	0.0725977	0.373623	5.99906	0.0456848	0.906477	0.595123	2.0104	3.54601	2.97377	2.38024
AREG	0.0285992	1.26499	1.41099	2.15694	0.0688435	1.58581	5.69412	0.928503	0.464158	0.213374	0.976421
ARHGAP10	1.27205	0.481704	0.042623	0.438354	0.176021	3.72659	0.0791778	0.103444	0.0336788	0.062593	0.0126298
CEMP1	0.153111	0.147507	0.0374042	0.251174	0.182353	0.185798	0.151637	0.0420174	0.0850191	0.124418	0.0911553
BGN	4.87706	0.803264	0.0282889	0.130214	1.48161	0.0954314	0.0695412	0.0290642	0.00275376	0.00294205	0.00135922
BLK	6.81999e-05	0.00808039	0.351976	0.165015	0.032924	0.175182	0.00297592	0.30543	0.0520599	0.0260092	0.0782957
IL18RAP	0.00284494	0.00798592	0.0466919	0	0.0106415	0	0.513676	0.501022	0.067087	0.446566	0.954895
CCL18	0.0146854	0.00364787	0	1.46998	0.0187624	0	0.0579822	0.00191862	0.022862	0	0.0731837
F13A1	0.299705	0.0134255	0	3.45821	0.00122473	0.207757	0.00100864	0.000328107	0.000250988	0	0.00256052
ADCYAP1	0	4.56447e-05	0	0.00330501	0.0300943	0	2.74197	0.0708915	0	0.000606157	0
GPR97	0.00520894	0.0137743	0	0.0721791	0.223553	0.00196667	0	0.0420074	0	0	0.0302594
HIC1	0.0513948	0.00307551	0	0.026243	0.0591538	0	0	0	0.00150762	0	0
CXCL2	1.76229	0.902248	0.00572891	3.39129	1.94183	0.952692	0.614325	0.0914287	0.00246864	0.004849	0.0495047
ABCB9	0.0410325	0.262626	0.473969	0.013382	0.0861884	0	0	0.0556103	0.0109398	0.0187079	0
KRT16	0.0867674	3.45874	0.0630264	0.641956	0.0467116	0.0258976	0.0560525	0.0474601	0.000453264	0.0304515	0.0706181
ROBO4	0.0402949	0.0156442	0	0.06599	2.33993	0	0.000561534	0.00482841	0	0	0.00116188
C11orf80	0.0760916	0.667071	0.971171	0.0464031	0.185086	0.0896487	0.0467206	0.0772565	0.0976811	0.141899	0.177467
THBS1	3.75409	0.768098	0.00704147	0.826794	2.43983	0.0239351	0.455434	0.249912	0.0409436	0.0250179	0.105283
RGS13	0.00472623	0.0127005	0.103658	0.0745003	0.00181721	0.42918	3.38328	0.121786	0.0302333	0.0884245	0.186761
CD247	0.00409534	0.0208036	0.0572239	0.343715	0.00114395	0.153731	0	1.27388	1.63895	3.05113	2.49347
GUSBP11	0.365052	0.282396	0.802282	0.184933	0.416271	0.0577941	0.163172	0.249704	0.328311	0.390572	0.394097
PTPN6	0.0675543	1.10603	0.339083	4.29553	0.197093	0.60599	3.08588	0.559426	0.855939	0.653831	1.07425
GNG11	1.56428	0.105453	0.00173036	0.102803	5.50819	0.257204	0	0.0667582	0.00120983	0	0
SLAMF7	0.126914	0.162532	4.93999	1.59865	0.121341	0.767954	0.120296	0.453829	1.86862	0.258581	0.497577
DGKA	0.279878	2.03402	0.169368	0.868103	0.872671	0.736803	0.385191	1.46482	0.884134	1.20506	0.98129
TYR	0.00133862	0.00489661	0	0	0.0133372	0	0	0	0.00403698	0	0
ATP6AP2	3.06587	2.8719	1.62295	4.75868	2.27614	1.61936	1.08462	0.904448	1.1164	1.64491	1.41784
MYL9	3.8595	0.353475	0.14842	0.206708	0.649785	0.151427	0.0701162	0.0314235	0.00842893	0	0.0277994
PBXIP1	1.30311	0.67269	0.726454	0.993488	0.888268	1.0614	1.17808	2.65181	1.7476	4.94517	2.19844
CDKN1A	4.8958	2.6657	4.14216	3.7786	3.42271	6.86585	3.78546	2.18422	1.64087	2.42001	1.49029
FPR2	0.00200124	0.00350147	0.00212159	0.503692	0	0	0	0.000547621	0.00102698	0	0.00190394
FZD3	0.198421	0.207313	0.3374	0.059606	0.105852	0.074698	0.093602	0.19101	0.190711	0.107609	0.220042
FOSB	4.16039	1.69754	3.2907	2.70944	2.44356	2.4553	4.83459	2.74669	3.67638	1.72539	1.18232
HLA-DOB	0.0691114	0.213439	1.9525	1.02372	0.112289	1.18589	0	0.267285	0	0	0.000949787
CALD1	5.43091	2.06683	0.0119681	0.0768607	2.75716	0.107405	0.0746591	0.0837488	0.00227517	0.0141449	0.00108466
DCN	5.67021	0.490778	0.0603176	0.22462	0.168597	0	0.0905214	0.0599986	0.010319	0.0059002	0.0145274
ZBTB32	0.00749808	0.0171223	0.235607	0.0673786	0.0148774	0.0901039	0.54101	0.173396	0.136527	1.73422	0.474083
BRAF	0.242397	0.363375	0.385501	0.144074	0.286793	0.0733722	0.471453	0.451535	0.413955	0.315095	0.323775
COL1A2	4.88262	0.204572	0.0572498	0.191378	0.103381	0.0537813	0.00741895	0.00384635	0.00240732	0.00497131	0.00455389
PASK	0.0454012	0.197255	0.142483	0.156129	0.175986	0.00508233	0.0647959	0.600839	0.55522	0.41322	0.166194
IL26	0.000340917	0.00115742	0	0	0	0	0	0.00878824	0.00789876	0	0.147701
CXCL14	1.45508	4.30523	0.00510486	0.218457	0.0442667	0.0896476	0.0311698	0.0715936	0.0185474	0.0660166	0.0234883
ID3	4.2327	2.05665	0.305238	1.55979	4.47896	0.61537	0.104426	0.754151	0.359323	1.49521	0.367518
CTNNBL1	1.10825	1.93713	0.745548	2.03123	1.01277	1.64641	4.64274	0.697122	0.601263	1.08846	0.957533
CD4	0.153602	0.0401309	0.00390754	4.26111	0	0.901463	1.43769	1.03298	0.237873	3.32712	0.982232
SH2D1A	0.00216225	0.00361516	0.0091913	0.00074505	0.0201535	0.00191394	0	0.709885	3.18879	2.26748	1.31339
LAPTM4A	5.68503	4.99868	2.6791	4.39976	5.13679	2.45477	5.87876	1.2795	1.23495	2.4392	1.56279
FCGR2B	0.0072194	0.0166822	1.71083	2.94547	0.0020836	0.00355724	0.0615077	0.107112	0.0133671	0.00433707	0.007469
ANKRD10	3.52332	2.2244	1.98104	2.61285	3.5215	5.81104	2.20987	2.01203	1.50675	3.9662	2.78738
CRYAB	3.04876	1.08669	0	0	0.0150833	0	0.0658728	0.0424733	0.00165058	0	0
LY86	0.0110283	0.00841859	0.0492254	2.60345	0.0175236	0.563988	0	0.157685	0.0305397	0	0
TECR	1.81661	4.69298	4.63357	2.33795	1.9041	1.54718	1.28871	1.36842	1.45251	2.24673	1.3499
RIPK2	0.782611	0.994802	0.508571	1.90824	0.495532	3.73432	1.40574	0.579293	0.239864	0.350162	0.146628
GRSF1	0.72431	1.7084	0.358827	0.935162	0.747764	4.14392	0.370537	0.379062	0.417004	0.914062	0.478995
MS4A6A	0.00781022	0.0268447	0	6.13191	0.0430523	0.12402	0.181381	0.0735888	0.0286714	0.00149092	0.162231
FTL	9.11594	8.75687	9.44428	10.7164	7.45357	7.50289	9.45803	7.23888	6.55059	7.48614	7.03311
GSN	5.65316	3.97205	0.0970215	6.73055	4.06131	6.31696	2.98732	0.0933109	0.00672421	0.171443	0.0140066
PLEKHG3	0.418392	0.693318	0	0.0713839	0.129195	0	0.0908373	0.0498009	0	0	0
EFNA1	0.805476	3.74609	0.244793	0.0320101	4.07839	0.00525176	0.104474	0.078768	0.0972552	0.0103285	0.000898511
MPO	0.019976	0.00119548	0	0.029828	0.000476744	0	0	0.00285166	0.00658099	0.00752751	0.000398475
VIM	7.40733	1.15392	4.61383	6.48497	7.63122	6.10401	7.0857	2.85751	2.82654	3.37252	2.59139
HSPA6	0.186825	0.508587	0.405096	0.723278	0.205161	0.252165	0.258887	0.00190353	0.127981	0.000640437	0
TM4SF18	0.00471397	0.00803562	0.00247638	0	1.73286	0	0	0.0123867	0	0.000674454	0
EBF1	3.63203	0.0671459	0.206342	0.0178067	1.59419	0.338962	0.0540135	0.202882	0.0168317	0.00504973	0.00100622
TIE1	0.0074216	0.00735784	0.00479261	0.0010702	2.6369	0	0.652184	0.0225013	0	0	0.0187691
CD9	4.59662	7.44078	0.707817	3.64694	5.82732	0.583232	6.87887	0.300931	0.192822	0.197422	0.78125
QPCT	0.281808	0.286873	0.864653	1.77534	1.09811	0.513114	1.80856	0.0788282	0.133339	0.0504162	0.293774
MFSD1	1.17938	1.74765	0.627574	4.80399	1.31397	0.61472	1.33282	0.214988	0.317534	0.4395	0.19059
AIF1	0.0188168	0.0358625	0	6.44682	0.0183935	0.46768	0.192006	0.0745041	0.0598352	0.0291944	0.0243819
KRT6A	0.0948579	7.03508	0.0422091	0.711388	0.0858831	0.251348	0.0329974	0.0891501	0.0540238	0.169838	0.0314764
ASGR1	0.0179268	0.0596249	0	0.40331	0.132684	0	0	0	0	0	0.000825035
CTGF	4.3502	0.507559	0.145706	0.116433	3.76776	0.0125357	0.0767502	0.0576505	0.00591901	0.00815457	0.00404014
UBASH3A	0.00306558	0.00534212	0	0.0458691	0	0.00817333	0	0.208664	0.27735	0.526189	0.305323
ACAP1	0.0219231	0.0580255	0.730342	0.911122	0.0269198	0.382253	0.75165	1.66973	1.82786	2.08045	2.04472
CXCR5	0.0157031	0.00587163	0.0795055	0.0618387	0.000805775	0.0259147	0	0.296534	0.546106	0.190963	0.00243638
FASLG	0.00167643	0.00198306	0	0.032513	0.0015519	0	0.182666	0.103409	0.463926	0.0794529	0.613676
CD163	0.0108569	0.0119041	0.000658355	3.82089	0	0	0.000491271	0.00285767	0	0.000594716	0.00146406
CD37	0.0188872	0.0306968	0.937516	2.79965	0.00301306	1.46046	3.12916	1.12304	1.03642	1.7447	1.20165
RGS5	1.67818	0.100718	0.0604903	0.0335718	0.317502	0.0709368	0.113701	0.0274078	0.0142599	0.0180434	0.0125424
GPR65	0.0766621	0.0575555	0.100282	0.906828	0.0908399	1.27098	2.56277	0.963611	0.850551	0.342859	1.41713
ELK2AP	0.101504	0.0346595	8.82231	0.263024	0.265281	0.137818	0.00975085	0.569251	0.0180551	0.0172573	0.0458554
CD59	3.1964	3.04481	1.60588	1.74872	5.29569	0.696515	1.20917	0.472008	0.220645	1.10713	0.603763
NME2	3.57224	5.76748	3.1661	3.77744	3.84559	2.42993	1.88426	0.53245	0.333459	0.917196	0.761394
FAM198B	0.9511	0.130384	0.00133304	0.872876	2.49848	0.00108227	0	0.00174925	0.000551901	0	0.00083017
GPR183	0.144031	0.122591	0.836878	6.34	0.172253	8.07461	3.67754	5.09146	4.3311	4.7883	2.72061
TXK	0.004709	0.00809052	0.134822	0.017472	0.0098114	0.157401	0.0633292	1.41412	0.199582	0.196116	0.369337
HIST1H2BG	0.0444898	0.834934	1.50504	0.483934	0.104419	0.339898	0.0815229	0.111858	0.0799669	0.129691	0.0790596
IL12RB2	0.0143418	0.257613	0.00971812	0.0743157	0.0190721	0.00102776	0.0438228	0.128149	0.0424985	0.959889	0.136904
S1PR1	0.048897	0.0340833	0.311764	0.258867	5.10254	3.84421	0.848022	2.37999	1.18382	0.24979	0.0570665
CD79A	0.00890049	0.0178452	4.38455	0.208496	0.045945	0.174302	0.00100864	0.369791	0.0226318	0.252455	0.040623
SDC1	0.321573	4.36423	2.91922	0.106652	0.0321152	0.107779	0.0007225	0.0398005	0	0.0229734	0.000907206
SLC12A1	0.000418427	0.000682806	0	0	0.000409612	0	0	0	0	0	0
CYP27A1	0.951761	0.303725	0.00657159	0.574106	0.810743	0.100112	0.0169359	0.0301595	0	0.0255617	0.000970957
CLU	2.73763	1.92927	0.0167564	0.028877	3.25237	0.770169	7.14297	0.235862	0.129091	0.0249751	0.0111132
CXCL12	3.07879	0.223548	0.0112275	0.236401	0.952799	0	0.0446325	0.0474622	0.00216554	0.00239707	0.000249606
KLRC3	0.00250243	0.0187283	0.00486775	0	0.00194899	0.00691686	0	0.253215	0.184089	0.0220157	1.00979
PRSS23	1.4135	1.47288	0.0021805	0.0413128	3.94994	0.00544545	0.0102247	0.040744	0.0269945	0.00117793	0.0192368
PSMB5	2.36456	4.88712	1.62099	2.16234	3.43173	1.05354	1.1054	0.654319	0.46542	1.12606	0.681996
C1QB	0.00791599	0.0287796	0	5.9928	0.0248076	0.118537	0.00708305	0.0185013	0.0280825	0.00846948	0.054842
TNFRSF11A	0.0135505	0.0528343	0	0.245576	0.26882	0.825851	0.162704	0.00328977	0.00332688	0.26114	0.0135685
S100A10	2.215	5.79407	0.914476	5.12802	5.16571	4.2372	1.57177	1.61587	1.74269	2.13362	1.55964
RRP12	0.334334	0.830386	0.745037	0.46276	0.497151	0.0593428	0.270807	0.180319	0.129658	0.214084	0.108663
CD3G	0.113906	0.0988605	0.186728	0.306742	0.194843	0.213574	0.162481	2.47912	3.38402	3.6537	4.40431
IL7R	0.0810377	0.0984672	0.153067	0.95687	0.070745	3.02138	0.00544151	3.60766	1.88655	3.22437	1.4823
DPEP2	0.00183259	0.00726502	0.0890641	0.605598	0.177744	0.00215078	0.186875	0.218458	0.0359416	0.176504	0.000966738
MIR205HG	0.0149558	3.89322	0.00745391	0.0114443	0.00769736	0.00917588	0.00643153	0.0401743	0.0236811	0.0190272	0.0161267
HLA-DMA	0.233036	1.31157	1.76187	7.53897	2.86333	2.82939	1.13935	0.927099	1.35991	1.73642	1.52447
MMP25	0.0594103	0.0366597	0.0154091	0.0543486	0.0566932	0.00436863	0.034511	0.106688	0.0542752	0.0272264	0.0628692
2019-09-01	0.0360799	0.035438	0.992565	0.630433	0.0360634	0.321545	0.471837	3.13289	3.84796	4.11892	3.47176
WNT5B	0.159425	0.11798	0.184667	0.264058	0	0.535653	0	0	0	0	0
PDIA4	1.58629	3.5759	4.31233	2.90529	1.99032	1.07064	1.73913	0.692407	0.739916	1.25883	1.09362
RBP1	0.378663	4.01947	0.126326	0.241303	1.15762	0.187936	0.0624774	0.149506	0.118651	0.12255	0.123321
CDH5	0.0227607	0.0228735	0.00373928	0.0084795	4.4051	0.00212471	0.000526458	0.05467	0	0	0.000403191
GSTT1	1.63588	1.42106	0.783667	0.584932	1.31401	0.106492	0.751791	0.101293	0	0.0885738	0.0272774
CEACAM3	0.00389201	0.00178933	0	0.211244	0.00171531	0.022751	0	0.00289923	0.00134459	0.00407459	0
TNIP3	0.0310029	0.0801779	0.016909	0.250956	0.0939233	0.0490555	0.0164023	0.131776	0.736419	0.782262	0.945523
TSC22D1	5.2192	3.10483	0.235862	1.08081	4.88152	0.565139	4.19431	0.209367	0.217056	0.257845	0.392836
FABP5	0.937876	5.05852	0.401487	2.96623	2.14826	1.66478	0.492312	0.584532	1.21303	0.299258	1.2012
PLIN2	1.44256	1.37383	1.25841	2.79588	1.62115	0.362764	6.31778	2.12313	1.6731	2.52398	1.87026
RYR1	0.0251074	0.0382806	0	0.0510616	0.00624472	0	0.0268541	0.0144205	0	0.0442382	0
SEC11C	0.764712	1.74391	7.09893	1.93594	1.25684	0.52128	1.12305	0.604037	0.886236	2.53102	1.15748
CHI3L1	0.616311	0.230095	0.00510138	0.770211	0.00431539	0.1424	0.0117074	0.00352811	0.00401789	0.00153293	0.00125092
TCF4	2.61802	1.25584	1.97952	1.2775	3.68263	1.00174	0.0211639	0.300928	0.00735442	0.0194596	0.00611565
KIT	0.0385493	0.12687	0.0181115	0.0268644	0.256877	0.377826	7.43543	0.0890291	0.000794174	0.00138624	0.0506238
TBC1D8	0.263333	0.711524	0.0470123	0.289175	0.510659	3.17964	0.0735034	0.078413	0.014145	1.15394	0.0581512
REPS2	0.0404743	0.0397217	0.0601044	0.200425	0.0357879	0.0288245	0.0198593	0.0503556	0.0521019	0.0364811	0.0461521
FCGR3A	0.0082193	0.0186891	0	5.13686	0.0144426	0	0	0.0542554	0.0832293	0.0274908	0.045389
CD200	0.278004	0.0713277	0.0416964	0.014662	2.4026	3.68713	0	0.212543	0.00069157	0.111983	0.455545
MSR1	0.0106598	0.0294239	0	3.29745	0.0134126	0.105986	0	0.0168953	0	0.0115168	0.000615468
CD79B	0.0650808	0.0355098	2.24559	0.129531	0.665683	0.175384	0.519578	0.31314	0.100108	1.35371	0.392718
CLCA3P	0	0.00624112	0	0	0	0	0	0.00154251	0.00896653	0.0045345	0
SLC31A2	0.428394	1.55145	0.306428	4.00983	0.277244	3.21851	0.0928805	0.151059	0.0304761	0.261011	0.203724
TIMP1	5.62891	2.1892	2.12266	3.64408	4.305	0.319746	4.64846	0.462448	0.070014	0.569905	0.299217
MRC1	0.00397695	0.00819745	0	3.49043	0.261427	0	0	0.0156654	0	0.040417	0.0492401
NNMT	5.13951	0.845638	0.00553507	0.21251	3.9069	0.0214998	0.109998	0.0710584	0	0.00172598	0.0222079
BEND5	0.128854	0.0688678	0.0242696	0.04652	0.204354	0.11158	0	0.0362164	0	0.0161668	0
SLC2A1	0.452292	5.22176	0.465547	0.900628	0.335392	1.78532	0.180709	0.701886	1.30405	0.591605	0.913985
CCR7	0.0571724	0.0372231	0.236755	0.386078	0.103628	9.79525	0.0438267	4.59614	2.85416	0.732138	0.266999
EPCAM	0.00564314	3.81978	0	0.0342254	0.0349666	0.10876	0	0.00269059	0.00119033	0.00184004	0
FGD2	0.0136808	0.137521	1.21388	3.39153	0.0288898	2.91197	0.017958	0.39254	0.134226	0.207028	0.129372
P2RY14	0.133499	0.0180594	0	0.661907	0.00934651	0.524139	1.12143	0.0882755	0	0.0181078	0.0241126
CD14	0.194386	0.453937	0.0309688	5.84477	0.839774	0	0.152771	0.0386895	0.00185058	0	0.0442536
EMCN	0.0329646	0.0204655	0.0074404	0.00575313	2.58715	0.0147507	0.0053408	0.0627291	0.0155987	0.0176244	0.0151616
BLNK	0.00646616	0.45127	3.41861	0.955177	0.0177291	0	0.00280619	0.408485	0.0036743	0	0.00216656
GPC4	0.471222	0.283474	0	0.072489	0.00297645	0.319206	0.0339949	0	0	0	0.000393723
PCDHA5	0.0034361	0.00157027	0	0	0	0	0	0.000404962	0	0.00240332	0
TEP1	0.181968	0.208214	0.159751	0.353838	0.315673	0.0428431	0.171992	0.148568	0.198988	0.185529	0.134415
ISLR	3.0566	0.0673357	0.00809196	0.053113	0.112728	0	0.0529102	0.0176851	0.000632893	0.00192428	0.0160056
CYP27B1	0.0360076	0.296796	0.0431175	0.281497	0.0111112	0.049702	0	0.0257616	0.00529545	0	0
ADAM28	0.0150668	0.238885	1.40657	1.65672	0.0790013	0.978482	0.182573	0.323395	0.0953139	0.00164454	0.108538
TCL1A	0.0129863	0.0109298	0.0563577	0.230238	0.0133725	0.127819	0	0.211929	0	0	0.00118922
PRG2	0.0630337	0.0470099	0	0.0310918	0.191524	0	1.61226	0.0289676	0.026588	0.0718621	0.020023
HLA-DPB1	0.376982	0.676788	0.148393	6.71644	2.27968	4.48467	1.46178	1.16102	2.49224	1.75597	1.88959
EHD4	0.297876	1.40998	1.07016	1.67762	3.53889	1.73806	0.778433	0.399052	0.406981	0.504205	0.32054
FCGR3B	0.00649057	0.0105709	0	1.40065	0.00227849	0	0	0.00710128	0.00380157	0.00076441	0.00112443
SMPD3	0.0131532	0.0263614	0.141994	0.150739	0.0717276	0.0294275	0	0.022922	0.0413223	0.131288	0.0643356
PMAIP1	0.452405	1.75918	1.00752	1.49299	0.601571	5.39162	0.305793	1.79365	2.20486	4.21943	2.94634
RALGPS2	0.0740945	0.20055	0.588505	0.121871	0.0484868	0.0560863	0.00271839	0.101647	0.0225756	0	0.0175968
ARPC1B	2.45346	4.19887	1.25905	6.60858	5.01871	4.6112	3.22872	3.25221	3.3753	5.98978	4.89601
PLA2G7	0.02066	0.0242038	0.0110298	1.90461	0.0183663	0.0127928	0.00258492	0.0148437	0.0144	0.00539213	0.0288099
SOCS1	0.176903	0.343097	0.370857	0.559741	0.0753659	1.68253	1.27874	0.838579	0.970994	0.870365	0.493067
LHFP	4.1208	0.309753	0.0152488	0.0954114	2.38121	0.443277	0.0306233	0.0411613	0.0032326	0.000577511	0.0969551
GLRX	1.61852	0.424462	3.98683	2.96839	0.927672	0.411769	0.800817	0.862486	0.686424	3.49715	0.920007
KRT19	0.0570338	4.34036	0.0183564	0.010368	0.0282401	0.553828	0.880148	0.0457344	0.0090162	0.0699118	0.0520612
RNASE1	0.022286	0.247898	0.0543254	4.09426	5.79692	0.00581	0	0.143332	0.00901045	0.0961497	0.0666353
FFAR2	0.0841919	0.081122	0.0867382	0.22083	0.0898536	0.115852	0.101434	0.18099	0.149944	0.133067	0.127692
SELM	5.54198	2.13417	4.22796	0.667031	3.13497	1.17722	0.862908	0.816126	0.780115	0.938648	0.791325
SEPW1	3.9157	4.76411	0.773244	3.28704	5.41566	2.08834	2.39648	0.991425	1.20132	2.1981	1.45337
ELTD1	0.0249	0.0137283	0	0.0013225	3.29557	0.000918431	0.0169305	0.038556	0	0	0
IL1B	0.0235363	0.149792	0.00178333	2.02873	0.00772213	0.367353	0.0450826	0.0474606	0.028362	0.00313568	0.00587291
REN	0.00582218	0.000738618	0	0	0	0	0.00629186	0	0	0	0
SLCO5A1	0.034365	0.0245903	0.0442932	0	0.0499061	0.879927	0	0	0	0.00589738	0
PMP22	3.64476	0.310352	0.00225725	2.25773	3.06892	0.256439	2.12269	0.045086	0.0346757	0.0268535	0.0938645
GPX1	2.59244	3.82019	1.84282	6.50623	3.23982	4.25133	3.27619	0.748856	0.597667	1.57424	0.724407
IL18R1	0.0897511	0.0705547	0	0.348334	0.108402	0.0802894	1.57114	0.470028	0.0640019	1.30257	0.439243
CDA	0.0164277	1.25482	0	0.18453	1.23665	0	0.00400856	0.0184855	0	0	0
PIM2	0.67936	0.53437	7.10747	1.56274	0.533684	3.5114	3.10461	4.27804	3.03361	6.2116	3.35527
SPIB	0.280864	0.232934	0.292328	0.728731	0.358468	0.961557	0.31107	0.692989	0.639695	0.479077	0.510865
DHCR24	0.290849	3.30204	0.0689739	0.276184	0.163343	0.117245	0.110878	0.0151404	0.126151	0.360268	0.383749
VAMP8	0.14597	4.27418	1.95358	5.55013	0.666513	2.71555	3.29356	1.54272	1.64651	2.92793	2.01024
FGL2	0.526369	0.0438537	0.266514	3.40242	0.124403	0.185451	0.597779	0.115446	0.0426838	0.177611	0.30948
CYBA	0.483923	1.1545	4.5952	4.39428	0.706281	1.09528	0.925472	1.72632	1.93239	2.17745	1.91021
ANXA1	4.39416	6.23426	0.235502	5.97662	5.47568	1.69541	8.09175	5.44862	5.51979	0.269457	4.42594
C1R	6.73364	3.03063	0.208099	0.230118	1.41405	0.0119134	0.1128	0.0682874	0.0311911	0.0570704	0.00329546
GPR116	0.233339	0.0193775	0	0.0005996	2.56833	0	0	0.0291823	0	0	0.00134486
CD33	0.00470825	0.0131747	0.00151551	1.21638	0.00670155	0.106278	1.91725	0.00245159	0.00348302	0.0269738	0.00126831
CCL4L2	0.0120278	0.0327586	0.0119882	1.92584	0.00754864	0.383487	1.16792	0.41486	5.57987	0.130721	3.24598
ATF3	3.50236	2.1587	1.21691	3.02816	1.94759	4.11562	0.679174	0.422049	0.556368	0.15415	0.377563
BTG1	1.54962	1.68181	1.24848	2.24945	1.82368	4.75017	2.27047	4.81357	5.34811	5.32718	5.27581
DPP4	0.0968369	0.16587	0.0125732	0.091414	0.0866255	0.211339	0.140963	0.33285	0.10136	0.16422	0.0828548
LGALS1	6.65684	3.04486	4.60653	6.56105	4.15134	5.18781	4.68495	1.20878	1.39999	3.2033	2.81609
COL15A1	1.08109	0.0259397	0	0.107808	3.3087	0.00210996	0	0.0676391	0.0173322	0.0156795	0.000264202
LILRB4	0.00583164	0.00492767	0.280214	3.12963	0	0.0931498	0	0.0131576	0	0	0.000346138
SEC31B	0.166004	0.145624	0.185412	0.0807409	0.239413	0.0998763	0.243445	0.151853	0.160888	0.409295	0.331265
PLCH2	0.000788567	0.104671	0.00331399	0	0.00020855	0	0	0.024243	0.0740402	0.0674122	0.073381
CNN3	5.87774	2.48234	0.0926528	0.152731	5.90623	0.892627	0.0792242	0.183812	0.00565897	0.00289913	0.0267544
CXCL11	0.0693555	0.345231	0.00463732	0.206146	0.218238	0.112902	0	0.000979309	0	0	0
LITAF	2.03531	2.58263	0.99607	5.31373	1.35586	4.15195	2.72357	2.1428	3.43043	1.49239	2.34492
VILL	0.108594	0.13725	0.283861	0.085751	0.171813	0.0298941	0.128294	0.0934867	0.0649935	0.0902035	0.151558
NKG7	0.00503021	0.00977212	0	0.660352	0	0	0.511614	0.642074	5.29915	0.0945462	4.12209
EMP1	1.82406	1.82846	0.050368	0.69686	3.3762	0.0309051	0.00777	0.149867	0.000945165	0.0173416	0.0395072
KLRK1	0.004057	0.036656	0.00160558	0.179214	0.0198538	0.117332	0.00379593	1.35588	3.44035	0.0347484	4.23118
ST8SIA1	0.156631	0.152434	0.0455307	0.0752073	0.0919201	0.262429	0.122065	0.20562	0.295225	0.140383	0.19079
BZW1	2.36901	3.96377	1.35335	3.48009	3.17156	5.64418	2.9262	1.98321	2.5419	2.85882	2.39214
CCL20	0.0377031	0.537732	0	0.865558	0.0549988	0.672365	0.0399653	0.199888	0.00367066	0.598574	0.559951
FCRL2	0.00083477	0.00270499	0.710073	0.0406421	0	0	0.000654602	0.141199	0.00114624	0	0
VWF	0.00607466	0.084528	0.00141458	0.0067356	4.49323	0.00206255	0.0554133	0.0887468	0.000928426	0.000137096	0.000462894
IL15	0.151513	0.330061	0.109554	0.445744	0.60358	3.34127	0.0836358	0.111249	0.068779	0.0712789	0.0678845
LAT2	0.0263274	0.0532085	0.638386	3.4357	0.0783947	0.381951	3.83952	0.466976	0.0548607	0.238583	0.386732
PRDX5	3.0968	5.93465	4.35702	3.78172	3.22155	1.84395	1.726	1.01944	1.18296	2.79771	2.12548
TXNDC5	0.511629	0.66072	4.17891	0.183107	1.06159	0	0.178026	0.0724534	0.00111465	0.111852	0.0692177
SIT1	0.00545612	0.00786024	0.299969	0.21314	0.0178353	0.103455	0	0.833165	1.10302	2.20661	1.35296
RAB31	2.26592	1.33722	0.555604	3.92847	1.186	1.16421	0.0717556	0.0757662	0.0230066	0.0359669	0.0268217
S100A11	4.29081	7.46235	1.97416	7.11173	5.09733	4.59919	4.62661	2.19398	1.3115	2.6825	2.68947
FAM26F	0.0852737	0.473308	0.101853	3.16365	0.193775	0.82629	0.224461	0.113485	0.00304649	0	0.0243376
SIGLEC6	0	0.00135531	0.00169486	0.134987	0	0	2.49492	0	0	0	0
TRPM4	0.177311	0.678433	0.0815839	0.392493	0.789317	0.114345	0.0316034	0.0101829	0	0.0108035	0
KIR2DS4	0.001193	0.00168814	0.0183304	0	0	0	0	0.131094	0.0570839	0.0300704	0.226248
KDR	0.0161351	0.0189258	0	0.00110258	1.341	0.000587902	0.000863678	0.00548316	0.000930215	0.00065476	0.00109093
MFAP4	3.52215	0.0398457	0.0419659	0.129378	0.232493	0.00338216	0.0855103	0.00161882	0.00378764	0.00234258	0.00138422
GZMH	0.000569352	0.00508238	0.0488609	0.113188	0	0.107222	0	0.234271	2.61265	0.0629539	3.055
S100A4	5.27042	0.646071	0.836314	6.47372	0.805612	1.27866	6.45076	3.01897	2.07538	7.41249	4.8552
LIME1	0.0801144	0.273479	2.29491	0.291406	0.0947849	0	0.0793568	0.907437	1.6422	1.5239	0.863448
SDPR	0.272531	0.254303	0.00695712	0.0027143	3.10364	0.159226	2.47299	0.0171979	0	0	0.000807589
LAMB1	1.7348	0.818362	0.0138309	0.0392137	3.13422	0.769591	0.00617941	0.0427343	0.0201626	0.0164768	0.00488663
CTSL1	2.57691	1.56322	0.0969904	3.75627	2.37158	0.105914	0.327309	0.198734	0.00140612	0.087363	0.164501
GZMA	0.0178226	0.0138696	0.00875043	0.093586	0.0241987	0.194071	0	1.07247	6.0226	0.235914	6.55431
TSPO	2.59435	5.47962	1.26697	5.15171	3.76108	1.82694	3.04602	1.34955	0.860074	2.29604	1.93624
CDH1	0.0194692	3.15276	0.249197	0.434171	0.0211923	0.236912	0.0219424	0.0740807	0.0713076	0.269353	0.0264634
CALML3	0.0111494	4.18246	0.0185705	0	0.0216126	0.0718431	0.00260042	0	0	0.00175384	0
WNT7A	0	0.153353	0	0	0.0139504	0	0	0.0257645	0	0	0
CD52	0.033885	0.0534435	0.320361	2.76517	0.2408	0.731803	4.60204	4.53512	4.23908	4.45131	4.94321
CXCL9	0.146127	0.18994	0.00249877	1.21609	0.0614891	1.09606	0	0	0.00051376	0.000396738	0
DNAJB9	1.23286	0.782606	4.9324	1.41091	1.14692	2.72857	1.47794	1.39533	1.49375	1.65459	1.24834
DSG3	0.074754	3.56585	0.0663645	0.0480118	0.114833	0.168964	0.106213	0.192073	0.1855	0.14242	0.158803
MS4A7	0.037458	0.0371116	0.0503819	3.77647	0.0372465	0.184577	0.101913	0.117372	0.077147	0.0646611	0.0745057
CCR10	0.311387	0.0365102	0.370325	0.021963	0.0380764	0	0.0339034	0.0375279	0	0.0796865	0
ABP1	0	0.0296128	0.120991	0.158551	0	3.71293	0.124487	0.0159643	0	0	0
NCALD	0.356279	0.222366	0.0198913	0.00455495	0.117763	0	0	0.110768	0.128369	0.540047	0.658273
CXCL5	0.0486296	0.0620675	0	0.0501709	0.0154244	0.00215078	0.00288319	0.00229332	0.00164157	0.00162799	0.0118962
LTC4S	0.0244305	0.0544494	0.345203	0.579155	0.636543	0	5.42174	0.0397166	0	0.0328873	0.0495404
TXN	2.52936	5.83975	2.06724	3.53651	3.76899	7.07061	2.29498	1.32835	1.43823	2.6237	2.27982
ACTA2	5.26343	0.271574	0.0581353	0.117778	0.17575	0.0555343	0.167818	0.139004	0.297232	0.299649	0.319755
PTGS1	0.419231	0.385737	0.0511702	1.67022	0.218185	0	4.85221	0.0361273	0	0.000396738	0.00253113
IFNA10	0.00129786	0.001	0	0	0	0	0	0	0	0	0
NPL	0.0678775	0.763983	0.0638567	2.03532	0.0916605	0.252671	0.0149119	0.0697594	0.0188971	0.0743404	0.084128
FXYD3	0.0601307	4.86517	0.00252341	0.0060786	0.00977508	0	0.00455746	0.000672711	0	0.02601	0.00211394
TP63	0.0354924	3.80567	0.00160558	0.0256345	0.0354051	0.216498	0.004268	0.0310577	0.0089186	0.0103612	0.0743134
MMP9	0.0642099	0.141732	0	1.53575	0.0941717	0.074198	0.00255085	0	0.039705	0.170461	0.0240691
FSTL1	3.80976	1.40607	0.0128309	0.112874	3.64206	0.247217	0.0620749	0.0356543	0.00149194	0.000525546	0.00175696
CXCR4	0.282218	0.229467	5.30631	4.8136	0.305943	6.58774	0.93508	7.71235	8.98281	4.69293	7.84318
CXCL3	0.404888	0.489056	0.0030908	2.22	0.462767	0.226463	0.209603	0.0151033	0.00085905	0.00106406	0.0862214
SOD2	4.29664	2.98645	1.36469	4.74649	1.97625	4.22117	0.658557	1.18091	0.885849	0.781204	0.575846
DHRS11	0.0348246	0.105276	0.00370261	0	0.0404615	0	0.00855339	0.0119033	0.0190397	0.0257118	0.0403706
COL1A1	4.13805	0.755284	0.0878443	0.242203	0.0960702	0.244097	0.0591584	0.00506531	0.00915923	0.00384307	0.00506296
FOXP3	0.000280434	0.0030628	0	0.0746575	0.000613721	0.00282451	0	0.108652	0.0131413	3.34864	0.0769106
VWA5A	0.627785	0.530284	0.444655	1.26358	0.810775	0.112217	7.51153	0.212226	0.100398	0.722384	0.149521
DUSP4	0.12687	0.0921815	0.762463	0.779241	0.234008	3.67316	0.664117	1.58083	4.15465	4.87999	4.85101
ORC1	0.0184292	0.273437	0.0800377	0.0502962	0.0282973	0.0828552	0.00578835	0.0352595	0.0274734	0.0512537	0.118485
SAMSN1	0.0299673	0.0430604	1.81635	3.02561	0.0480685	6.79341	5.87076	3.13433	2.72819	5.54867	6.11741
ID1	2.49915	3.65001	0.757269	0.248351	3.48938	0.117152	0.229536	0.201746	0.374186	0.0498185	0.0669915
NIPSNAP3B	0.147626	0.0821299	0.0275399	0.192304	0.123595	0.0052751	0.130052	0.0049089	0	0	0.000556879
PPBP	0	0.00362006	0	0	0	0	0	0.000460742	0.00152731	0	0
CD53	0.0191743	0.0365102	2.20128	6.09217	0.111945	2.15365	3.20339	4.06805	3.93515	5.2068	4.60207
ASAH1	1.75634	1.54539	1.34139	4.05195	1.86188	0.376443	4.02885	0.527655	0.402884	0.640216	0.449627
GIPR	0.00560007	0.0189219	0.0633841	0.0330687	0	0	0.0554583	0.00292251	0.0503029	0.000978341	0.00496539
HK3	0.00609502	0.00702267	0.00790942	1.4573	0.0330481	0	0	0	0	0.0281869	0
PPM1H	0.0641793	0.210875	0.0302515	0.128782	0.166334	0.154505	1.3327	0.0100927	0.0261614	0.000935022	0
LGALS7B	0.0326237	3.46384	0	0.0217614	0.00599419	0.107431	0.0187461	0.0162841	0	0	0.022273
ZNF324	0.215152	0.272934	0.0332807	0.069028	0.144428	0.00902902	0.206703	0.0627207	0.179356	0.0847757	0.189969
PDGFRB	3.18078	0.0239196	0.0105303	0.081583	0.0391193	0	0.0513511	0.00681789	0.00690376	0	0.0425236
SIRPG	0.00269134	0.00664423	0	0.152268	0.00462752	0.237628	0.00538475	1.22644	1.2992	4.00783	3.7465
FAM49A	0.343035	0.103643	1.85614	1.85774	0.485727	4.03326	0.134693	0.27544	0.00243661	0.000355197	0.00611565
DSC1	0.00981994	0.0600502	0.0124397	0.00569115	0.0135931	0.00936149	0.00648867	0.0516011	0.0268418	0.0228243	0.0194085
NR4A3	0.918622	0.0597249	0.260871	1.73444	0.0333918	2.17829	1.70679	0.842552	1.64544	0.550913	0.424254
PPAPDC1B	0.788902	1.57521	4.66368	0.821554	1.1953	0.735953	0.78971	0.608374	0.315112	1.09071	0.509875
FPR1	0.0627775	0.0203403	0.0283188	2.57105	0.00824264	0	0.0356354	0.00384847	0	0	0.00244273
ANXA2	6.05837	8.86768	4.23789	7.83514	8.06351	4.57033	1.37061	1.82736	2.354	3.66286	3.14816
LGALS2	0.0193697	0.0133839	0	1.07002	0.00642326	3.14532	0.0564008	0.0449005	0	0	0
CCL23	0.00100655	0.000552462	0	0.223306	0.537765	0	0.199098	0.033601	0	0.0287214	0.0866117
CD1B	0.00373547	0.00286176	0	0.54775	0	0.753334	0	0.0419652	0.0297248	0	0
FCGR2A	0.131836	0.0541425	0.0737446	5.47064	0.0836621	0.217244	1.55343	0.0675158	0.0230876	0.0210512	0.0268251
LRRC32	1.16186	0.0446346	0.00613862	0.0296686	0.971117	0	0.00844398	0.0353473	0.000557355	0.0871138	0.000524681
AXL	4.68212	0.982718	0.401568	3.7499	0.539949	0.804861	0.527314	0.984164	0.839121	0.606659	0.655527
ESAM	1.36171	0.0315496	0.0346679	0.068693	4.45617	0.00287569	0.0530551	0.10296	0	0.0178238	0.0251845
ETV3	0.193226	0.251878	0.031861	0.787556	0.189188	0.994967	0.339747	0.242108	0.0693616	0.100539	0.0766766
SCG2	0.211926	0.0296735	0	0	0	0	0.109552	0.00120176	0	0	0.00292004
PADI4	0.00236853	0.0152419	0	0.0657426	0.00106593	0	0.43415	0.00501936	0	0	0
TPSB2	0.0256094	0.0188338	0.0284166	0.0355466	0.0905689	0.164364	12.2755	0.14148	0.0160321	0.0258991	0.0144232
VIMP	2.30799	2.82311	5.2744	2.5461	2.4808	2.57311	1.81974	0.557211	0.642484	1.21233	0.91423
SP140	0.0061596	0.0401116	0.763991	0.516306	0.0731258	0.00501569	0.00101992	0.417442	0.532699	0.774804	0.840106
CPA3	0.0108497	0.0126713	0.027633	0.0027361	0.0389688	0.00383039	10.8648	0.125263	0.00440831	0.0131224	0.00661965
C5AR2	0.0148696	0.0146644	0	0.254465	0.0134098	0.00285	0.0288221	0.0210866	0.0217412	0.0129917	0.0118645
ZBTB10	0.18713	0.0872295	0.137326	0.123259	0.165068	1.09059	0.235393	0.145493	0.0433868	0.0280735	0.0199191
SLC15A3	0.11441	0.352507	0.212192	0.909522	0.145178	0.567486	0.0602017	0.0131124	0	0.000583231	0
ADIRF	4.26734	2.35619	0.0571408	0.0577371	4.04111	0.0568725	0.143579	0.0794318	0.0032088	0.030072	0.00920638
GNG7	0.0855404	0.0463475	1.17725	0.178363	0.205834	0.324874	0.103985	0.177364	0.0645423	0.0538422	0.0457121
FCRL5	0	0.00671081	2.81418	0.085194	0	0	0	0.0345694	0.00191981	0.00183349	0.000254479
TNFRSF18	0.0387066	1.08178	1.13508	0.280272	0.0866109	0.13002	0.786999	0.462323	0.112601	5.47132	2.75404
CRIP1	3.26541	1.90251	1.59296	3.53736	2.49088	5.96786	2.282	2.3946	2.65793	3.69821	3.22831
EMR3	0.0041249	0.0145387	0	0.0647387	0.00137605	0	0.0248472	0	0.012393	0	0.00156177
MAP4K2	0.0625982	0.393229	0.131926	0.048039	0.380454	0.150537	0.190364	0.156736	0.0747631	0.214849	0.1471
CLEC2D	0.200842	0.320444	0.548043	0.673404	0.2623	0.490703	0.233966	2.73792	2.7687	2.53111	3.87364
CD8B	0.00865216	0.103043	0	0.050241	0.0142457	0.106918	0	0.680639	2.14348	0.0158962	2.42171
MAGEA11	0.00193418	1.00325	0	0	0	0	0.0021678	0	0	0	0
KIRREL	0.688817	0.182802	0	0	0.0739957	0	0	0	0.000568182	0	0.000322174
ADCY4	0.156855	0.0518395	0.00944855	0.0259599	3.38417	0	0.00297034	0.079563	0.0187537	0.0187611	0.00734656
ZNF135	0.166452	0.0277603	0.0193354	0.0506458	0.181921	0.0187899	0.049732	0.0562964	0.0311044	0.0332888	0.0329426
MARCO	0.00426736	0.0660806	0	1.9444	0	0	0.0092161	0	0	0	0
IL9	0	0	0	0	0	0	0	0	0	0	0
LY9	0.0100473	0.0469133	3.07207	0.447969	0.0408912	0.0815275	0.000792881	1.0683	1.40818	0.714503	0.902526
SDF2L1	0.766922	1.82849	5.47473	1.79315	1.0436	0.312653	1.01479	0.508909	0.679053	0.859472	0.971512
C1QA	0.019615	0.0342135	0	5.50518	0.0144403	0	0.000804339	0.0167537	0.0234227	0.00120092	0.0374883
FKBP11	0.71354	1.24803	7.51943	0.445151	1.35322	0.122237	0.17649	0.866101	0.367196	0.201989	0.888209
NTN3	0	0.00220943	0	0	0	0	0	0.000733708	0	0	0
TYMP	1.32874	2.88697	1.39402	4.52079	0.840846	2.83392	0.498601	0.301925	0.244971	2.01464	0.920219
FKBP2	1.59308	3.07041	6.31353	2.67822	2.37562	1.12701	1.413	0.629492	0.497811	0.807706	0.705912
FLVCR2	0.052212	0.0900106	0	1.27741	0.227023	0.242373	0.000758458	0.0510408	0.0237721	0.780098	0.00173101
SAT1	5.46943	5.09933	6.73224	8.78391	5.55162	7.86254	6.65918	3.89886	4.05109	7.08408	3.00765
MYB	0.00349754	0.0337844	0.00445957	0.0520324	0.00867876	0.141547	0.321049	0.023931	0.0644742	0.033569	0.098686
ZAP70	0.0516221	0.0186573	0.00305188	0.148673	0.0310544	0	0.0378169	1.48521	2.03301	1.91527	2.26833
PTPRCAP	0.0426907	0.0708917	2.28476	0.739077	0.134428	0.313669	0.0529466	2.38542	3.27105	4.40228	3.44101
LILRA4	0.00251839	0.000860894	0.0029892	0.377757	0.000593643	0.00827902	0	0.00617798	0.000961405	0	0.00981429
RENBP	0.011891	0.00462948	0	0.0883967	0.00500314	0	0.320295	0.0110585	0.0258446	0.0124663	0.00341784
MBL2	0.000729635	0.00219119	0	0	0.00328682	0	0	0	0	0	0
GPNMB	2.8819	3.95431	0.0117932	3.17474	0.028833	0.00559188	0.279689	0.00480159	0.0028381	0.0177624	0.00130127
PTGDR	0.147742	0.00121833	0	0	0.0364973	0	0	0.102213	0.279562	0	0.0199643
FZD2	0.105931	0.103188	0.10928	0.0750125	0.10166	0.0874063	0.108085	0.176318	0.188382	0.12299	0.139202
CTSW	0.0168627	0.0130551	0.291581	0.144097	0	0.193112	2.26026	1.26623	2.93174	0.108942	4.2652
RNASE2	0.00413287	0.00396508	0	0.532002	0	0	0	0	0	0	0.00162174
LOC541471	1.6431	1.28365	1.32921	1.63783	1.66902	0.54291	1.09666	0.603215	0.511225	4.36593	1.75482
IGFBP7	5.73372	1.60062	0.0174641	0.503344	6.84066	0.194049	0.0842671	0.106833	0.00739603	0.00773799	0
GALR1	0.00246083	0.00176114	0	0	0	0	0	0	0	0	0
SERPINA1	0.0215365	0.206467	0.00250987	5.22109	0.00523682	0.479097	0.024579	0.20384	0.0542988	0.0372028	0.0456319
CCL17	0.00444793	0.0220153	0	0.414902	0	2.35356	0	0.0694726	0	0.0206974	0.0211663
MAP4K1	0.0121665	0.0420969	0.842685	1.17399	0.0533453	0.369434	0.473009	1.38736	1.68449	2.20703	1.4505
ANXA6	2.67618	0.210965	2.17665	1.74447	0.863276	4.94764	1.46479	1.08144	1.76666	2.12136	1.95619
COL6A2	3.12024	0.273999	0.0131786	0.0850936	1.18548	0	0.0151031	0.0376804	0	0.00153511	0.000561489
STOM	4.50041	2.82616	0.734982	3.23268	5.23602	1.77634	0.772177	1.29224	2.32113	0.640157	1.39964
HLA-DMB	0.0675862	0.459536	0.0692529	6.58928	1.16996	1.23175	0.160502	0.351153	0.449502	0.127095	0.413414
EDNRB	0.859215	0.0309284	0.0053681	0.177666	1.52962	0.00397824	0.210512	0.0148023	0	0.0120162	0.00195197
ST3GAL6	0.0516139	0.169745	0.310362	1.32349	0.290069	3.25762	0.449846	0.100544	0.043908	0.0507778	0.0363372
SLAMF8	0.181292	0.0170996	0.0813836	2.64134	0.0724647	0	0	0.0157518	0.0288207	0.0275258	0
HEXB	2.36264	2.57325	1.97401	4.54295	2.78258	0.576288	2.096	0.571303	0.430622	0.972638	0.977264
ITM2C	1.74543	1.47018	5.09941	0.737873	0.319825	0.29779	3.17732	0.780225	3.78695	0.747011	1.01455
DAPK2	0.10311	0.206145	0.0658195	0.0010702	0.0829236	0.00411684	0.110493	0.190633	0.139685	0.0431109	0.914447
PPIB	4.79799	5.86622	6.29254	5.49515	4.90633	2.39865	3.71804	1.8597	2.10331	2.79642	3.136
SFN	0.0200362	4.1918	0.0250029	0.101226	0.0152785	0.0668206	0.0235492	0.0125864	0.00148562	0.000967555	0.0222695
MT1X	3.54321	4.73862	0.415541	0.889242	1.25011	0.262594	1.09213	0.402797	0.887107	1.00257	0.674456
SPAG4	0.0707092	0.0984148	2.66327	0.039201	0.0986431	0	0.0385986	0.0394302	0.0131841	0.0256411	0.0307344
SKA1	0.353569	0.462879	0.403295	0.28415	0.435858	0.419769	0.361153	0.779067	0.741579	0.606278	0.730201
IGJ	0.121533	0.0385315	6.604	0.675894	0.0775521	0.149751	0.0618553	0.308635	0.00470471	0.0373703	0.00572309
MAGEH1	1.0503	0.343806	0.786172	0.260319	0.805095	0.0786137	0.49577	0.276058	0.240695	3.57941	0.638366
IRF4	0.0319874	0.0221915	1.65676	0.766212	0.0329826	3.79349	0.00307214	0.738201	1.22942	1.57818	1.64039
PDPN	1.2874	2.23765	0.0175186	0.721585	0.72158	0.0247464	0.0128875	0.0545463	0.0311403	0.019251	0.032052
COL3A1	4.66371	0.0785395	0.0306166	0.169444	0.165267	0.093791	0.0171254	0.0239295	0.00604335	0.00305997	0.0446909
MGAM	0.00235351	0.00243685	0	0.0114964	0	0	0	0.00320371	0	0	0
PECAM1	0.0872697	0.086104	2.18197	1.37657	4.64078	1.48197	0.0719278	0.293139	0.733854	0.066697	0.239386
CCR8	0.00261041	0.00538017	0	0.182035	0.00158674	0	0.000631398	0.242317	0.0244135	3.8747	0.0239792
CLDN5	0.105494	0.400305	0.0200053	0.0742855	5.08246	0.00228157	0.00127593	0.053014	0	0	0
PSAP	6.0116	5.91809	6.78958	8.34098	5.69867	4.08362	6.71355	2.8224	1.97596	4.876	3.56261
FAM65B	0.211018	0.0882781	0.105359	0.544844	0.220808	0.150148	0.433068	1.6156	0.875319	0.967329	0.418278
NUCB2	1.2076	1.71697	4.43744	0.947493	1.95284	0.179827	1.08138	0.846263	1.01373	0.0664546	0.944413
CLEC14A	0.187942	0.0228356	0.00255623	0.016159	5.06847	0.003242	0	0.0647329	0.00145967	0	0.00108812
TPP1	1.74668	1.5915	1.10404	4.83097	2.15903	1.57533	3.1945	0.884563	0.827369	2.94383	1.4404
IFNG	0.00328054	0.00074731	0	0	0.00459531	0	0	0.275713	1.95386	0.0148493	2.10901
CCL8	0.460688	0.00729464	0	0.512285	0.00851279	0	0.0378195	0.000976573	0	0	0
TP53INP1	0.300334	0.322197	3.66849	0.302606	0.401212	0.330262	0.79286	0.799928	0.273248	0.83989	0.863604
SPOCK2	0.05264	0.0192036	0.0382499	0.197295	0.357183	0.343848	0.00318046	1.79621	1.23019	4.13984	1.95346
RNF144B	0.143821	0.962037	0.21574	2.13818	1.06346	4.44104	0.0385538	0.227622	0.0333522	0.0674858	0.0692163
TRAF4	0.161006	0.916319	0.142618	0.151114	0.156994	0.044712	0.180363	0.239669	0.213271	0.236392	0.156533
LDB2	0.33299	0.0137982	0	0	2.80611	0	0.180691	0.0438149	0.025905	0	0
AEBP1	3.12589	0.214129	0.0980081	0.0695686	0.554186	0.00273112	0.194379	0.0180309	0.000330475	0.00105679	0.00115511
RASD1	3.42069	1.35498	0.832293	0.249862	0.320704	1.05554	0.214832	0.551125	1.02567	0.341751	0.347805
RAB13	1.94778	2.02491	0.221638	1.39187	3.42286	0.820669	0.37924	0.0242926	0.00161434	0.00334961	0.0237372
PRDX2	2.92372	5.02661	3.98735	1.69867	3.04342	0.867475	0.966537	2.06923	1.24465	3.51024	1.69421
AQP1	1.10293	0.063306	0.0088242	0.102027	6.46845	0.0125171	0.0258955	0.158837	0.00158281	0.00208683	0.0068716
IFNGR1	2.55262	3.01709	0.807305	4.90912	3.4634	3.97653	2.51193	1.16655	1.72177	1.07868	0.925586
WWTR1	1.5391	1.37877	0.0587928	0.0429786	3.56681	0.11105	0.0857254	0.146205	0.076675	0.122402	0.136658
HLA-DRB1	0.458781	2.10396	1.16818	9.60347	5.45346	6.79091	2.88868	1.65664	3.33997	2.30967	3.88742
TNFAIP2	0.981332	0.99852	0.708643	1.54988	1.08864	3.96629	0.256936	0.139037	0.00208294	0.0136612	0.00742722
ITGA9	0.0216663	0.0112794	0.0520957	0.0327351	0.608577	0.00866235	0.468611	0.0113348	0	0.00105341	0.0178131
APOBEC3G	0.229885	0.745538	0.920107	1.25671	0.190823	1.24788	0.329616	0.540706	3.50111	1.27727	2.95864
GIMAP5	0.0122475	0.0136271	0.0460732	1.28709	1.94302	0.315892	0.290064	0.663739	0.940814	0.289546	0.504657
AIM2	0.0440951	0.83484	1.15475	0.277639	0.113272	0.109437	0	0.247357	0.185769	0.288299	0.29258
KRT6B	0.0509309	3.35867	0.0202052	0.303403	0.03207	0.298878	0	0.0694312	0.0025695	0.00209692	0.0214532
CTSH	0.546733	1.6141	1.41667	5.79562	3.27329	6.1106	0.223322	0.571569	0.0163827	0.367743	0.365023
CFP	0.0154924	0.0194388	0.0293123	1.23331	0.138182	3.27023	0	0.102774	0	0	0
LMNA	5.71991	5.47166	3.02984	4.70212	5.79186	1.50049	6.66532	3.33074	3.30894	5.12838	1.24535
ANKRD55	0.0012267	0.00371445	0	0.063827	0.0946315	0.246188	0	0.148725	0	0.00325336	0.0483649
SCN9A	0.031101	0.604661	0.00183033	0.113537	0.0396033	0.0610217	0.0442973	0.00232408	0.00238266	0.00267976	0.00214372
BIRC3	0.279623	0.545858	2.28598	0.744154	0.500266	6.91747	3.11709	2.81306	1.91643	3.62922	2.35697
C16orf54	0.0274909	0.0947459	3.95193	1.38875	0.122171	0.292891	2.20002	2.81158	3.28525	0.867202	2.99411
UGT2B17	0.00399338	0.0422707	0.0999657	0	0	0	0	0.0187182	0	0	0
HLA-DRB5	0.227859	1.24971	0.73907	8.11643	4.26315	4.79	2.02665	1.14359	2.25133	1.58035	2.93909
HOXA1	0.00346289	0.0957545	0	0	0	0	0.0434559	0.0214283	0.0303806	0.0138438	0
CSF3R	0.00631034	0.0152598	0	1.04241	0	0	0	0.0193341	0.00106202	0	0.00031256
HCST	0.01479	0.0690865	0.201397	3.57643	0.0436147	0.231673	2.41752	1.39083	2.1283	1.94701	2.04739
MS4A2	0.0372672	0.04156	0.0557436	0.0273575	0.0757121	0.0319359	6.0669	0.178639	0.0993684	0.076494	0.0764788
BARX2	0.00881048	0.133937	0.00255623	0.0080405	0.0112232	0	0.00229008	0.00177798	0.00816694	0.00269372	0.0315883
IL5	0.0129027	0.00443523	0.00851449	0	0.017055	0	0	0	0	0.0272686	0
PNOC	0.00385789	0.00776839	1.36154	0.068395	0	0	0	0.0166974	0	0	0
IL5RA	0.000573163	0.00582433	0.496818	0.00027154	0.000891628	0	0.488229	0.0670494	0.0284963	0.000198441	0.0196179
PERP	0.897158	5.44007	0.283119	0.0382893	0.927492	0.29085	0.151242	0.26701	0.261412	0.39696	0.294846
FN1	4.01045	0.420766	0.0185775	2.29302	2.06805	0.0101028	0.0873673	0.0151376	0.00283561	0.00500307	0.00257429
FAIM3	0.421165	0.0998496	0.135531	0.183425	0.107113	0.18411	0	2.62286	1.66118	2.64036	0.645739
RASSF4	1.25035	0.138515	0.258332	3.82315	0.238253	6.88425	0.0999407	0.0798982	0.0514845	0.054769	0.0954772
ATP8B4	0.0975671	0.0071453	0	0.80539	0.000818884	0.205535	0.935351	0.0628877	0	0.020857	0.488942
PDGFD	0.470824	0.0204783	0.0563514	0.0015575	0.600034	0.104504	0	0.0943997	0.164602	0.019155	0.0204559
CCL14	0.00869035	0.011467	0	0	2.93036	0	0	0.0380176	0	0	0
SGK1	1.28881	4.13118	1.69003	5.7947	3.27591	3.08713	3.91465	0.75185	0.379409	0.250028	0.819563
CD2	0.0171766	0.0195895	0.0867023	0.879172	0.0845382	0.122428	0.0717237	4.04829	5.07111	6.76307	6.47993
HPGDS	0.00561298	0.00710822	0	0.457191	0.0201891	0	6.20333	0.0190816	0.025153	0.0103102	0.00441383
IL4I1	0.121539	0.0521535	0.0498254	3.65688	0.101391	3.11165	0	0.157286	0	0.331833	0.100985
PRF1	0.0350974	0.00715602	0.0711913	0.1779	0.0258138	0.120818	0	0.646584	2.21329	1.79327	4.28713
LST1	0.0134452	0.0184094	0	3.83415	0.0205179	0.680131	0.186361	0.0931174	0.0382197	0.206942	0.126617
RAMP3	0.0815823	0.0613594	0.00630428	0.015597	5.36543	0.00261882	0.00335729	0.0942661	0	0	0.000996312
TNFRSF10C	0.0179091	0.0113703	0	0.188865	0.429634	0	0.0306886	0.00764404	0.0020314	0.00101061	0
FRMD4A	0.286189	0.100467	0.00664022	0.206258	0.370235	0.527147	0.022773	0.0330532	0.0506171	0.0221534	0.0360218
BCL11B	0.00932154	0.432048	0.00458533	0.0396555	0.0215734	0.0341824	0.00040878	1.26377	1.45624	1.1836	0.858306
S100A16	1.17253	5.46896	0.0045479	0.124218	4.11445	0	0.0562804	0.0289109	0.00669603	0.00303677	0.0227783
PLS3	3.20494	3.49629	0.011157	0.144638	2.48349	0.163839	0.0631924	0.0183645	0.00182835	0.00255388	0.383727
MMP12	0.0100748	0.03661	0.000450159	2.51271	0.018833	0	0	0.0191905	0.0285877	0.0152826	0.0239471
TNFSF13	0.179053	0.42507	0.134306	4.02557	0.0397112	0.264063	0.154001	0.0225895	0.0245645	0.0238151	0.0157762
CD68	1.06481	1.27045	0.634681	6.27583	0.515248	0.518862	2.10687	0.380899	0.413009	0.2904	0.359411
CCDC102B	0.539621	0.077977	0.0298898	0.0894454	0.175788	0	0.0933288	0	0	0	0
C1S	6.21615	3.75035	0.0415998	0.228329	1.00109	0.00830831	0.0825193	0.0358385	0.00891145	0.00596479	0.00459383
PKIG	3.14138	0.892512	0.197725	0.17457	3.2294	0.254281	1.79454	0.368617	0.0113934	0.108688	0.0719039
EFNA5	0.414927	0.959545	0.00160558	0	0.704486	1.18389	0	0.000367018	0.0783792	0.000686087	0.0346311
FCGRT	1.87847	1.73693	1.03762	4.996	3.7964	0.165831	1.17112	0.35165	0.284997	0.263382	0.203788
HHEX	0.0275714	0.379178	0.0672666	0.802052	1.52762	0.0851627	0.378934	0.0797631	0	0	0.0223894
LGALS7	0.0160069	3.19598	0	0.018754	0	0.0735941	0	0.00160752	0.00293095	0	0.0107801
GADD45A	0.887867	1.09035	1.54501	0.490498	0.926683	3.6483	0.209281	0.303696	0.453482	1.21909	0.344796
CHI3L2	0.227277	0.119247	0.257225	0.036814	0	0	0	0.169651	0.468427	0.0883625	0.0451858
ST6GALNAC4	0.323424	0.407674	1.38316	0.400947	0.639713	0.182027	0.190699	0.0271277	0.0790345	0.430751	0.103298
CLEC7A	0.181418	0.992258	0.194064	4.08823	0.41803	0.22025	0.210411	0.428719	0.474747	0.936351	0.406952
CD74	1.66089	4.04917	8.09572	12.0858	8.79051	11.3446	5.81207	5.84988	8.06594	8.28365	7.39985
PLSCR1	1.83546	2.28479	0.351503	3.77623	3.14605	0.82148	0.615099	0.376308	0.546043	0.278143	1.13882
VAMP5	1.7765	0.746942	0.604191	2.80977	4.36891	1.80873	0.705968	0.389697	0.252495	1.13009	0.750623
TUBA1C	1.50729	3.85269	0.695391	2.14455	0.855897	3.91257	0.7794	0.470496	0.770211	0.49847	0.332922
CYBB	0.0161657	0.0273858	0.114753	4.07622	0.0791136	0.000863608	0.000182034	0.271953	0.00963975	0.00081441	0.00130217
NSMCE1	1.08921	2.02714	0.406328	1.25768	1.31702	1.90171	4.91062	0.570919	0.356728	0.837288	0.941294
CD70	0.0183419	0.14411	0.28123	0.074819	0	1.02706	0.0775161	0.150499	0.104269	0.545484	0.727353
C1orf54	0.734173	0.0820686	0.00860217	2.50788	2.43965	0.553233	0	0.0492964	0	0.00444803	0
ADAMTS3	0.0368032	0.00623949	0	0	0.0705332	0	0.146924	0	0.00168848	0	0.0163455
CCL5	1.55027	1.28298	1.42331	1.77065	1.64733	1.93229	1.79354	4.12337	8.43378	2.26218	7.72149
AKR1C1	0.452902	3.09611	0	0.0356023	0.397538	0.0120612	0	0.000344962	0.00142021	0.0136168	0.00369266
IL32	1.91073	1.4046	0.0577254	1.11086	2.40412	3.3766	0.246185	4.86756	6.17474	8.86129	5.70413
PRKCQ	0.0428426	0.141347	0.0199233	0.0483087	0.050282	0.174973	0.162659	0.581706	0.675084	0.797882	1.00451
LYZ	0.879107	1.00845	0.938384	7.96969	1.23382	2.94195	1.37546	2.10229	1.82768	1.47766	1.51625
TPM2	4.58256	1.18004	0.0270009	0.208898	0.253317	0.046462	0.139133	0.0980178	0.0379406	0.0116907	0.0313804
RUFY3	1.4081	1.31541	0.314922	1.21218	1.59147	3.55322	0.699322	0.414616	0.319664	0.0578328	0.330708
RAB9A	0.605733	1.01323	0.866605	1.21164	0.623256	3.85973	0.769437	0.46457	0.642	1.12863	0.650817
TSPAN4	2.07795	1.06115	0.197461	1.98112	3.61547	0.355907	1.4011	0.0670864	0.00245355	0.022361	0.00342635
IL21	0.00256375	0.00539441	0	0	0	0	0	0.0608282	0	0	0.138795
EPAS1	2.94176	1.25689	0.146293	0.385562	4.22964	0.137194	1.81452	0.108144	0.067914	0.314162	0.382678
AKR1A1	1.43224	3.45225	2.90238	4.02877	2.18528	0.616306	2.16428	0.30316	0.0813276	0.795401	0.889616
CLEC10A	0.00322695	0.00810958	0	1.83886	0	0	0	0.000832199	0	0	0
TSHR	0.0300848	0.0121342	0.154873	0.0556333	0	0	0.0439864	0.0180179	0.0104744	0.0408576	0
BACH2	0.0412084	0.0345834	0.0271203	0.0042699	0.00969672	0.0605062	0	0.174562	0.0143051	0.0225144	0.0746957
PLAUR	1.60887	1.32681	0.16041	6.32721	0.950898	0.414184	3.66588	0.308308	0.203109	0.0829767	0.0202872
SIK1	0.853004	0.675537	2.78918	1.42395	0.604374	1.72869	1.11151	0.777641	1.08375	0.934279	0.725301
PRCP	1.00731	1.4326	1.11546	2.33503	5.08616	1.5639	0.406264	0.287807	0.0665129	0.502558	0.362615
MSC	0.98395	1.2713	0.11318	0.056838	0.21908	0.652849	0.00114305	0.100166	0.371708	0.0662374	0.215788
FPR3	0.00882284	0.0054504	0	2.61944	0	0	0.157695	0.0013009	0	0.000606157	0.00118983
NRP1	2.61836	0.913554	0.00363735	2.46625	3.7029	0.175692	0.136837	0.0390609	0.00212397	0.000295367	0.000992106
PLEK	0.0121613	0.0611337	0.669887	4.38886	0.0104637	4.72654	1.04369	0.355355	1.07947	0.096301	0.216931
NLRP3	0.0317907	0.0482211	0.0372842	1.77934	0.0340091	0.142772	0.337137	0.248299	0.266689	0.0433858	0.139421
RAB8B	0.577256	0.345814	0.540698	1.32609	0.789818	4.50572	1.0233	0.951048	0.926147	1.80602	1.16045
2019-09-05	0.443324	0.467816	0.00148833	0	0.204174	0	0	0	0	0	0
DACH1	0.00911469	0.0269714	0	0	0.0425803	0	0.0542894	0.000963913	0.000302211	0.00013093	0.000868486
UBE2F	0.589619	1.54488	0.612423	1.60284	0.847382	3.71288	0.493895	0.222548	0.208839	0.389248	0.486387
NPAS1	0.00262599	0.0706943	0	0	0.0010055	0	0	0	0	0.00650825	0
CSF1	0.902494	0.153543	0	0.362849	0.593726	0.0337997	3.04697	0.0477311	0.0681368	0.656611	1.08583
NR0B1	0	0.209336	0	0	0	0	0	0	0.000843554	0	0.000859752
RASGRP2	0.242234	0.0118566	0.14094	0.34189	0.0497507	0.221456	0.106601	0.792362	0.376268	0.139583	0.119378
IGLL3P	0.0333834	0.03851	1.79319	0.0654457	0.0407326	0.0185853	0.00384	0.181539	0.0831022	0.0264162	0.0959451
GZMK	0.0126013	0.00558612	0.0502017	0.095056	0.00896419	0.00380569	0.00524729	0.889772	6.36316	0.0591141	0.322455
MNDA	0.0444736	0.0234379	0	4.51076	0.000986783	1.06322	0.00109839	0.0989016	0.166395	0.000825459	0.00208684
EGFL7	0.128408	0.731697	0.00269449	0.0229567	3.7659	0	0.645636	0.00152302	0	0	0.0112202
ATHL1	0.488632	0.423706	0.823133	0.153692	0.535023	0.106356	0.304125	0.570564	0.717596	0.858807	0.740339
STEAP4	0.582374	0.216536	0.0307575	0.39681	0.0806817	0.0349789	0.0354052	0.0892141	0.0701732	0.0416626	0.0555389
FES	0.233689	0.122791	0.0196051	1.93053	0.911952	0.117957	1.05409	0.0772259	0.0102284	0.125344	0.138791
RAB27B	0.0271267	0.233926	0	0.0015704	0	0	0.948999	0.0595514	0.0403125	0.000112393	0.0132912
CTSS	0.501009	0.294712	3.25862	5.26466	1.19715	2.07387	0.643846	0.931929	0.856534	1.45935	0.935878
LILRA2	0.000753749	0.0013857	0.00487094	0.901968	0.0011712	0.00110949	0.0525827	0.00776097	0	0	0.0178937
CD7	0.00362511	0.00688142	0.0121862	0.04455	0.0287381	0.0440235	0.00563119	1.30178	1.04264	3.08295	2.66972
KYNU	0.193067	1.05298	0.00490051	2.55224	0.256636	4.08705	0.037554	0.0961719	0.00587686	0.00177288	0.00166255
TBXAS1	0.0207794	0.0451438	1.23329	3.73931	0.0111514	0.280355	1.69273	0.122324	0.0015088	0.0591552	0.181525
KCNG2	0.000534686	0.0014087	0	0	0.0210814	0	0.0250847	0	0	0.0104275	0.0058078
PFKFB3	1.06325	0.990972	0.933624	2.07212	0.693045	4.1195	0.996133	2.42421	2.33131	3.61029	3.33821
ADRB2	0.266425	1.46295	0.94603	0.547508	0.903827	0.222604	3.00062	0.364704	1.07927	0.0563992	0.290264
CD3D	0.00866014	0.0239126	0.0141439	0.386383	0.0433694	0.218431	0.0424481	3.62393	4.12183	5.91389	6.1855
CTSD	3.11808	3.98241	1.5704	5.09902	2.17129	0.988248	5.93002	0.835988	1.03281	1.76271	3.09809
PMCH	0	0.0114842	0	0.044932	0.0231961	0.0901	0	0.00167141	0.0329687	0.0871812	0.147434
ZBP1	0.0570635	0.0873	2.23111	0.290549	0.0798874	0.0453795	0.380975	0.515655	0.59196	0.723778	0.789826
ENG	1.59147	0.0703987	0.0470174	2.43896	5.74503	0.43962	0.123255	0.11097	0.139699	0.087577	0.107324
P2RY13	0.00165584	0.0130582	0	1.08025	0	0	0	0.00060757	0	0.0003849	0
TYROBP	0.0237594	0.0593051	0.00824783	6.80989	0.0152969	4.28697	4.2514	0.132346	0.0295959	0.0298159	0.100686
IL2RA	0.0141948	0.0254866	0.0125169	1.3065	0.0451361	0.599198	0.0550017	0.419448	0.0394333	4.1961	0.494147
BTNL8	0.000435672	0.00561004	0	0.0018269	0.0122128	0	0	0	0	0.098093	0.0945479
SCPEP1	2.28618	3.80499	1.03658	3.2984	0.980771	0.370628	0.461064	0.19296	0.1314	0.193678	0.472218
RARRES2	3.69959	0.0794075	0.0110659	0.0591197	0.651874	0.266627	0.0625949	0.0351406	0.0012776	0.000825459	0.00239812
CFI	0.501368	0.530796	0	0.0962676	4.103	0	0	0.0554278	0	0	0.00118642
STXBP6	0.0919533	0.116398	0.0588906	0.051513	0.231322	0	0.7068	0	0	0	0
FLT3	0.00118665	0.0125492	0.374208	0.401245	0	5.26827	0	0.106188	0.000420041	0.000842052	0.00175254
VNN1	0.00640027	0.0480783	0	0.339783	0.00592152	0	0	0.00180946	0.0134112	0	0.00017105
ALDH3A1	0.00940775	3.07162	0.00334377	0.010377	0.0236206	0.00825804	0.01161	0.000663478	0.0013255	0	0.00181927
LIMCH1	0.332964	0.326238	0.000349536	0.041149	0.995304	3.22083	0.0401077	0.0460505	0	0.000890943	0
SLC18A2	0.227724	0.227886	0.0284515	0.282331	0.280681	0.400573	6.53453	0.137312	0.239203	0.180432	0.224465
UPK3A	0.013961	0.00151501	0.0576725	0.188783	0	0.234141	0	0	0	0	0
IFI30	0.651038	1.7761	1.85765	8.16383	0.491477	4.44961	1.26835	0.226569	0.0689285	0.0459471	0.17
GLUL	4.40355	4.70061	0.852414	6.48489	3.22034	3.68659	6.84319	1.76953	2.12441	0.340267	2.57136
GJB2	0.124419	3.20841	0.240697	0.034116	0.00175806	0.307908	0.00786443	0.00173895	0	0.0338603	0.0178957
ATXN8OS	0.00504774	0.00506162	0	0.00064883	0.00207771	0	0.00998822	0.0107894	0.0244218	0.00661845	0.0172294
CD19	0.00553322	0.0165865	0.909194	0.107236	0.0347295	0	0	0.245445	0.000718058	0	0
ETS1	0.456158	0.109903	0.116742	0.196472	1.45388	0.360839	0.140106	1.3527	1.43042	1.86644	2.22724
TRAF1	0.103324	0.100896	0.088452	0.558599	0.0327169	3.5285	0.298127	0.352426	0.271532	0.963886	0.345828
FAM124B	0.00229249	0.00672774	0	0.022648	0.556296	0	0.289698	0.0363072	0	0.059348	0
PDK1	0.189058	0.813534	2.1262	0.206767	0.337225	0.0876538	0.196447	0.262471	0.178126	0.229099	0.156553
RNASET2	0.356855	1.27505	1.76957	4.33862	0.203844	1.26985	1.44436	2.07284	0.8245	2.66368	1.40912
S1PR5	0.018971	0.799085	0.00139732	0.077964	0.00455112	0.0177839	0.00288373	0.0710516	0.101786	0.00808035	0.0106896
CCND2	0.914469	1.7859	1.15604	1.09978	0.767078	1.99815	1.1758	1.52449	2.66738	3.28066	2.56373
CCR5	0.00362623	0.000961079	0.021114	0.580791	0.00128556	0	0	0.0183685	0.557613	0.490763	0.3761
NDUFS5	2.84098	5.26235	1.86967	3.18961	3.55418	1.09256	2.10199	1.52983	1.39182	1.89625	1.72891
CSF2RA	0.175354	0.187005	0.189102	3.952	0.201133	5.97279	0.193607	0.35429	0.329914	0.240906	0.277165
IRF8	0.729176	0.0781277	0.134113	4.45716	0.512697	4.06491	0	0.941329	0.0742588	0.066807	0.333501
C1orf186	0.00400178	0.532786	0.0617602	0.0248333	0.0259583	0	4.66798	0.0475465	0.00223153	0	0.00291128
IGFBP4	3.22798	0.787366	0.00342514	0.206952	3.24966	0	0.0295966	0.169363	0.0577314	0	0.080822
CLIC2	0.352686	0.0970393	0.146618	1.32294	2.17566	4.90817	0.0719068	0.0743173	0.00193926	0.000875349	0
CD69	0.041217	0.144979	0.397185	2.72161	0.281799	0.972854	7.41771	5.32666	4.63796	1.67841	4.50826
GEM	3.60354	0.736605	0.159957	0.531524	0.0746342	1.35221	0.68468	0.187151	0.0290245	2.12958	1.35182
TGFBI	3.01906	3.10908	0.010477	4.7373	0.0812345	0.0376576	0.0466616	0.0638709	0.0292614	0.0252271	0.178971
SPINT2	0.0892339	5.64955	0.936227	3.68158	0.123399	3.91579	2.36293	0.265662	0.0334682	0.142574	0.000889929
TRIB2	0.648381	0.706395	0.185153	0.102765	1.18238	0.00186102	0.529906	0.567442	0.243613	1.97512	0.5588
ECSCR	0.0225104	0.0209052	0.00713072	0.030764	4.07044	0.0550627	0	0.0752078	0	0.0983127	0
KRTCAP2	2.6648	3.75761	4.69177	2.82417	3.43536	1.31771	2.11759	1.04204	1.0742	1.52742	0.912702
ITGA5	1.32572	1.30311	0.00165256	1.8226	4.22494	0.388099	0.357342	0.28192	0.898397	0.208129	0.0730225
MEFV	0.445511	0.367152	0.499665	0.491529	0.581552	0.535782	0.534036	1.07704	1.09386	0.905773	0.937068
NMBR	0	0.00211709	0	0	0	0	0	0	0	0	0
EPN2	0.620184	0.826725	0.178076	0.0334179	0.603152	0	0.227084	0.0393528	0.0714424	0.0127621	0.0779377
CCL22	0.285563	0.259365	0.348982	0.374032	0.3022	5.64151	0.33244	0.631533	0.599284	1.16112	0.465429
ELANE	0.049171	0.00070501	0	0.033766	0	0	0	0	0	0	0
TRPM6	0.0221648	0.0523054	0.0375952	0.0140007	0.208228	0.0214498	0.027378	0.069675	0.0496031	0.0348415	0.0414997
CD1A	0.000293218	0.00254949	0	0.998605	0	0	0	0.00165777	0	0.00152066	0
DSTN	5.91343	4.92614	1.61036	2.12703	4.56473	1.23399	1.47044	0.741676	0.579748	0.46762	0.617509
MZB1	0.016491	0.0457731	8.95108	0.426045	0.0882097	0	0	0.197372	0.0484938	0.611401	0.245477
TUBB	3.4039	4.71883	0.703676	3.67846	3.60073	4.50396	2.11815	0.777308	0.613852	1.04798	1.11594
TMEM255A	0.0863574	0.0784675	0.00196688	0.031701	0.00753845	0.114147	0	0	0	0	0.00303543
MAP3K13	0.943849	2.07773	0.843615	1.24867	1.10282	2.66425	0.347718	0.830115	0.874643	0.512295	0.615738
TMEM156	0.0734307	0.0590851	0.81956	0.272164	0.0769725	0.195218	0.0897652	0.669564	0.314687	0.660106	0.484681
FCN1	0.00368725	0.0144881	0	1.18423	0	0	0	0.000970895	0	0.00120092	0.00145897
CD6	0.000870023	0.0259905	0.0385688	0.110346	0.0280034	0.0978671	0	1.7772	2.42748	1.56161	1.83243
PTRF	3.32229	2.1342	0.0445947	0.130416	3.95463	0.106512	1.21143	0.0978864	0.0587993	0.064578	0.0400963
PRDX4	2.0758	3.69692	6.97848	2.06825	2.50405	0.463837	1.07134	0.229024	0.233722	0.648337	0.437773
FERMT3	0.0959971	0.0665015	0.797449	3.98252	0.0574673	1.36444	1.47323	0.893205	1.58695	2.02378	1.47023
PILRA	0.0425413	0.0386991	0.020534	3.66736	0.0255951	0.00338216	0.100118	0.0564079	0.0704161	0.00127852	0.0403996
IFI27	2.41091	8.20199	0.78091	1.73073	6.87224	0.363224	0.237495	0.240563	0.0428547	0.176733	0.11452
TBX21	0.000253956	0.00142424	0.0520362	0.016276	0.00155359	0	0	0.0538112	0.2575	0.0405796	0.117814
CASP5	0.00295581	0.00596028	0.00972029	0.275306	0.00538461	0	0.00975305	0.0109913	0.00490934	0.032988	0.00797521
KIAA0226L	0.0753958	0.0150255	0.0421949	0.59762	0	0	0.0340881	0.11622	0	0	0
SLA	0.0176595	0.0465771	0.444232	2.35897	0.0665941	0.0985472	1.91429	2.77061	4.66757	3.84413	4.94841
PGLYRP1	0.00168939	0.00627145	0	0.043322	0	0	0	0	0	0	0
TNFRSF17	0.000669194	0.00729729	2.77728	0	0	0	0	0.0176197	0	0	0
CD8A	0.00190689	0.0171761	0.0071663	0.072866	0.0051406	0.00643216	0.000712407	0.865543	4.10972	0.0998099	3.759
APOBEC3A	0.184448	0.332103	0.364236	0.870163	0.29923	0.307339	0.197133	0.559522	0.551537	0.377423	0.390675
OLR1	0.0033294	0.0600832	0.00394196	3.67629	0.00218351	0.00129924	0.00085	0.0296459	0.00112161	0	0.0011717
RABAC1	3.68443	3.3405	5.65279	2.99545	3.86933	1.2122	1.73013	0.837124	1.68298	2.20546	2.10385
CD72	0.0226592	0.0407864	0	1.59933	0.0573424	0.190124	0.226184	0.185261	0.0378222	0.0419563	0.203238
FAM213A	0.861065	3.71641	0.242286	0.888387	2.13012	0.253119	0.467121	0.39862	0.27075	0.180882	0.212229
KIR2DL1	0	0.00332193	0	0	0	0	0	0.108842	0.0713365	0.00600866	0.145753
TNFAIP3	1.66667	1.40705	1.91068	3.25805	1.77125	5.66186	6.20865	5.40056	6.58865	6.44346	6.63219
HLA-DQA1	0.0418141	0.381173	0.297361	7.13524	0.961086	3.66823	0.523714	0.333356	0.38425	0.271038	0.573934
UCP2	0.120885	0.853473	1.23826	5.8651	0.154369	3.79482	1.93519	2.31751	1.30641	5.20043	2.72136
VNN3	0.0100698	0.0180347	0	0	0	0	0	0.000499616	0.0308785	0	0
ATP6V1F	1.81184	3.52455	1.98923	5.04493	2.36826	1.67673	3.43266	1.07736	1.01466	1.87527	1.50271
IDO1	0.500173	0.647796	0.297981	0.991098	0.483728	4.32899	0.442401	0.693666	0.648818	0.566401	0.555556
CXCR1	0.00179566	0.0301642	0	0.040766	0	0	0	0	0.0276901	0	0
RPS10	4.39044	6.02791	3.68162	3.868	4.04611	2.89788	2.86811	2.61502	1.99268	2.13449	2.10909
TREM2	0.00642325	0.474577	0	2.36196	0	0	0	0	0	0	0.00178312
NR4A1	5.21216	1.26165	3.69988	4.05643	2.42137	4.00881	5.87979	2.16393	2.50697	1.85222	1.54999
GIMAP4	0.0158978	0.0141179	0.0584942	1.93209	3.69717	0.0213235	0	1.01922	1.7177	0.429584	0.486262
NOX3	0	0.0010227	0	0	0	0	0.0234228	0	0	0	0
HM13	2.28275	3.41957	4.85572	3.92437	2.32125	1.14016	1.55683	1.64293	1.43994	2.31046	1.71307
CRIP2	4.26681	1.88627	0.0345864	0.135866	7.12573	0.875022	0.171993	0.275871	0.0567577	0.121188	0.0341967
GAL3ST4	0.243613	0.345004	0.0642387	1.14557	0.0577297	0.115725	0.0599248	0.099646	0.0968543	0.0790743	0.0692965
ID2	3.48742	1.96728	0.533138	3.88928	2.19536	7.87443	4.96374	2.75043	4.32848	2.22662	5.97546
RHOJ	0.420918	0.0362274	0.00453283	0.0064342	2.59753	0.0061092	0.24411	0.044319	0.0217946	0.0164614	0.0153363
CXCL10	0.174763	0.576888	0.0527007	1.3151	0.0671716	1.20418	0	0	0.0186178	0.023444	0
JUP	0.314474	4.44719	0.0339141	0.938562	1.37643	0.301379	0.533589	0.0155751	0.000453264	0.00395582	0.00063883
MARCKSL1	0.315134	1.2387	0.465264	0.44091	1.95476	4.62381	0.114094	0.347447	0.535119	0.121046	0.223511
GATA2	0.0527931	0.064774	0.00280696	0	1.03749	0	4.69611	0.0444826	0	0	0
PLEKHF1	0.565589	0.404632	0.116692	0.255031	0.246819	0	0.0131102	0.10067	0.251479	0.316728	0.624964
FAM46C	0.623301	0.328342	5.66386	0.543165	0.254336	1.35296	0.53744	2.36636	2.94412	3.86087	2.36584
CXCR6	0.0160149	0.0127347	0.00280377	0.082898	0.0145877	0	0.0436181	0.478537	0.923619	4.09672	3.90646
HPSE	0.133471	0.538086	0.0985203	0.541277	0.213392	0.150512	0.121073	0.356566	0.288222	0.557447	0.270238
ST6GAL1	0.216842	0.261507	4.38951	1.18947	1.51436	0.160557	0.75585	0.603404	0.182035	0.482928	0.191006
S100A12	0.00224052	0.152458	0	0.099762	0.00426744	0	0	0	0	0	0
ACTN1	3.53817	3.2301	0.0197389	2.37353	3.91722	1.69397	0.168794	0.201917	0.0300198	0.164937	0.0897909
BPI	0.0222891	0.00626999	0	0	0	0	0	0	0	0.00126306	0
MT2A	5.81425	5.21903	0.314492	2.56836	2.86116	1.07153	3.01025	1.01791	0.948777	1.60528	2.20284
CTTN	4.61637	5.50733	0.892329	0.154247	5.74332	0.777382	0.101811	0.279863	0.0155349	0.214835	0.218733
C1orf162	0.0526068	0.0371776	0.0517993	4.29899	0.0655764	0	2.91316	0.751621	0.138128	0.114985	0.15688
FAM174B	0.265075	0.140481	0.081632	0.076723	0.665874	0.174488	0.0386146	0.0974009	0.0129698	0.248829	0.266339
CDC25A	0.000370358	0.0626937	0.0301201	0.019986	0.0241097	0	0	0.00140895	0.0216306	0	0.00103089
SIGLEC17P	0.00281558	0.010972	0	0.0330746	0	0	3.05193	0.0179587	0	0.0299882	0.0249199
ACVRL1	0.224272	0.0108899	0.00969089	0.383197	1.43772	0.148094	0.0116747	0.0340111	0.0170326	0.0175818	0.0191155
TIMP3	3.81049	1.18026	0.00158969	0.111364	3.01414	0.00472371	1.5078	0.133227	0.0012266	0.000716345	0.000777415
RAC2	0.0121107	0.772091	1.83146	2.5115	0.0646521	0.359553	5.52832	1.9035	3.11501	4.69684	2.94022
ITGB4	0.0447795	3.04746	0.0397759	0.0026903	1.70667	0	0.00136695	0.00570949	0.000796264	0.00132894	0.0146727
NCF2	0.0875398	0.216557	0.0472591	3.51624	0.00715891	0.429251	0.0295104	0.0182962	0.00729153	0	0.0184806
HAL	0.00303427	0.0103754	0.0264855	0.056886	0.00680504	0	0	0.000835141	0.0198346	0	0
ALOX15	0.00740869	0.289748	0.00773333	0.0523295	0.00666647	0.10791	0.000952288	0.0102521	0.0286176	0.0120153	0.0113483
NUPR1	3.25357	1.76993	0	1.43251	0.676428	0.0683667	0.0370725	0.0331801	0	0.00171079	0
CCL7	0.012516	0.00423484	0	0.175414	0	0	0	0	0	0	0
IL1RL1	0.0203626	0.0554282	0.0028787	0.00079975	0.0207172	0.00798196	6.18485	0.030623	0.00085905	0.196301	0.00262106
ABCC4	0.182631	0.384819	0.316329	0.254998	0.586292	1.66106	1.58514	0.100399	0.0429075	0.138213	0.08104
ZFP36L2	2.03237	1.65156	3.24086	2.60124	2.45847	0.574903	2.24495	5.13256	5.32695	3.1859	5.87702
IFITM2	6.43068	1.25231	2.00665	5.07567	7.12348	1.33517	6.67081	3.77052	3.19847	5.11518	4.22072
PVRIG	0.0597743	0.0934398	0.066712	0.130361	0.0890008	0	0.0609227	0.744842	1.94141	0.631511	0.577108
SYNGR2	1.66198	4.77576	3.3899	5.9887	3.89353	6.80825	3.97261	1.84633	1.20202	4.29697	2.71116
TIGIT	0.0123634	0.00815248	0.00196688	0.203271	0.00766643	0.139003	0.00752169	0.799643	1.45246	3.93694	3.52966
EGR2	1.17861	0.808063	0.193529	1.26379	0.285036	2.01218	1.07711	0.297258	0.595436	0.137913	0.15983
LGALS3BP	4.76369	6.26889	0.422002	3.03488	0.17109	0.692676	0.64646	0.414603	0.308634	0.724499	0.19607
CD27	0.0217676	0.0462018	3.82271	0.279626	0.0250622	0.273365	0.0108153	1.97182	3.24113	6.00004	3.05689
ATP6AP1	2.16894	3.35838	2.22201	5.1151	2.86132	1.69264	3.34066	0.745502	1.2857	1.99835	1.24216
P2RY2	0.0376917	0.29715	0.0926296	0.042584	0.136573	0	0	0.04119	0	0	0
H2AFZ	4.03771	5.93624	4.56458	4.6778	4.60027	7.69655	2.97539	4.31165	4.45153	4.65445	5.03029
DARC	0.0150908	0.0272171	0.00503804	0.0338373	4.60781	0.0143237	0.00115415	0.109011	0.00346459	0	0
CRISP3	0.000461296	0.260549	0	0	0.00586841	0	0.00441746	0.00255006	0	0	0.000543121
FBXL8	0.20813	0.291918	0.165251	0.139212	0.137276	0.110659	0.0163288	0.0355133	0.00471653	0.0292354	0
CREB3L2	1.46144	0.684472	4.04672	0.590023	1.15469	0.0530804	0.982315	0.294151	0.179803	0.943619	0.394952
KRT14	0.275573	8.5873	0.20159	1.3148	0.260725	0.626145	0.173945	0.16171	0.0581041	0.165982	0.179101
SELK	2.58595	2.53277	6.4211	3.90219	2.71935	2.91097	4.76802	3.08765	3.54907	3.88341	3.12938
MS4A1	0.00712657	0.0170523	0.0645046	0.0825562	0.0510235	0.0803039	0	0.644286	0.308906	0	0
LSP1	1.2156	0.402486	2.84428	4.67605	0.145182	7.73934	0.392218	2.56746	2.98716	4.36109	4.94018
ARHGAP18	0.334064	0.329086	0.585295	3.45712	0.609993	0.308828	3.45354	0.400084	0.683404	0.451759	0.748262
MAOB	0.170391	0.122807	0.00292616	0	0.466459	0	4.53509	0.0419455	0	0	0
FRMD8	0.459543	1.09564	0.143493	0.741151	1.02285	0.810793	0.48015	0.412841	0.296469	0.630042	0.427929
CTSG	0.00207207	0.00889578	0.0166012	0.0520899	0.0114807	0.0272441	7.34348	0.114536	0	0.00159445	0.0111001
CXorf57	0.0449532	0.12442	0.0858232	0.063436	0.00912264	0.00778941	0.0549732	0.230964	0.376827	0.0206555	0.155962
IL1R2	0.0275569	0.540862	0	0.946635	0.0370279	0.4354	0	0.0897562	0.0343114	3.64676	0
IFI44L	0.95737	0.809345	0.111002	1.24276	1.16884	0.32613	0.727311	0.532814	0.38466	0.465389	0.772084
CD63	6.47217	4.96547	4.28571	6.54402	5.62832	2.40612	6.99822	1.01538	0.664071	1.3786	2.49225
CRYBB1	0.00360721	0.00220337	0.078705	0.255608	0.0606616	0	0.0221263	0.00519327	0.00343417	0	0.0035461
CAV1	3.57658	2.94024	1.39539	0.0840518	3.82771	0.169162	0.0608453	0.0578894	0.00286993	0.00323838	0.00394206
SPARCL1	5.88501	0.458044	0.0141264	0.171149	5.80593	0.00868892	0.0935302	0.182437	0.0137613	0.0102484	0.00933358
TEC	0.0233892	0.0366171	0.164882	0.245584	0.0561566	0.183249	0.522563	0.0948353	0.000420041	0	0.0177078
ABCB4	0.0431028	0.0110775	0.0251778	0.117076	0.0683062	0	0	0.0151079	0	0	0
FRK	0.0746412	0.298028	0.186166	0	0.000717946	0.0924627	0	0.00568875	0.00286496	0	0
XBP1	1.41878	1.68599	6.51637	2.08184	0.941709	0.958216	1.65572	0.854057	0.469212	0.579199	0.589433
CD1E	0.000996003	0.00503617	0	0.902388	0	2.05702	0	0.0915321	0	0	0
[truncated: 146 more rows]
